# Supplementary material for: Genome Scale-Differential Flux Analysis reveals deregulation of lung cell metabolism on SARS-CoV-2 infection
Source: PLoS Comput Biol. 2021 Apr 9;17(4):e1008860. doi: 10.1371/journal.pcbi.1008860 (PMC8034727; doi:10.1371/journal.pcbi.1008860)
Supplement: S2 Dataset — The description of each dataset within S2 Dataset are given in the first sheet. (XLSX) [file pcbi.1008860.s006.xlsx]

## Sheet: Details
		Content
Sl. No.	Name	Description
1	TPM Expression	TPM normalized expression for genes from GSE147507
2	HAM Media Composition & Uptake	The composition of HAM media used for flux simulation and the uptake rate of nutrients
3	Essential_Tasks_iNHBE	List of essential tasks for growth of wild type NHBE cells
4	Essential_Taks_iNHBECov2	List of essential tasks for growth of SARS Cov2 infected NHBE cells
5	Over-represented Pathways	Affected pathways in SARS Cov2 infected NHBE cells with references reporting similar effects experimentally observed
6	Subsystems Human GEM	List of metabolic subsystems present in the HumanGEM model which were used for Reaction Enrichment Analysis
7	DP Reactions	List of reactions associated with differential phosphorylation as calculated from GPR associations
8	PPIN Reactions	List of reactions associated with virus-host protein-protein interaction network as calculated from GPR associations

## Sheet: TPM Expression 
GENEID	Series1_NHBE_Mock_1	Series1_NHBE_Mock_2	Series1_NHBE_Mock_3	Series1_NHBE_SARS.CoV.2_1	Series1_NHBE_SARS.CoV.2_2	Series1_NHBE_SARS.CoV.2_3	Series2_A549_Mock_1	Series2_A549_Mock_2	Series2_A549_Mock_3	Series2_A549_SARS.CoV.2_1	Series2_A549_SARS.CoV.2_2	Series2_A549_SARS.CoV.2_3	Series3_A549_Mock_1	Series3_A549_Mock_2	Series3_A549_RSV_1	Series3_A549_RSV_2	Series4_A549_Mock_1	Series4_A549_Mock_2	Series4_A549_IAV_1	Series4_A549_IAV_2	Series5_A549_Mock_1	Series5_A549_Mock_2	Series5_A549_Mock_3	Series5_A549_SARS.CoV.2_1	Series5_A549_SARS.CoV.2_2	Series5_A549_SARS.CoV.2_3	Series6_A549.ACE2_Mock_1	Series6_A549.ACE2_Mock_2	Series6_A549.ACE2_Mock_3	Series6_A549.ACE2_SARS.CoV.2_1	Series6_A549.ACE2_SARS.CoV.2_2	Series6_A549.ACE2_SARS.CoV.2_3	Series7_Calu3_Mock_1	Series7_Calu3_Mock_2	Series7_Calu3_Mock_3	Series7_Calu3_SARS.CoV.2_1	Series7_Calu3_SARS.CoV.2_2	Series7_Calu3_SARS.CoV.2_3	Series8_A549_Mock_1	Series8_A549_Mock_2	Series8_A549_Mock_3	Series8_A549_RSV_1	Series8_A549_RSV_2	Series8_A549_RSV_3	Series8_A549_HPIV3_3	Series8_A549_HPIV3_2	Series8_A549_HPIV3_1	Series9_NHBE_Mock_1	Series9_NHBE_Mock_2
ENSG00000000419	120.034	131.452	170.453	125.265	132.345	107.62	88.4082	89.8442	77.6375	116.687	97.6077	101.317	48.8363	77.5689	50.4639	46.6629	92.7467	126.13	155.837	102.029	89.8851	88.6626	107.077	125.43	107.243	112.342	96.496	79.6269	75.6018	146.494	132.294	185.119	183.212	155.042	160.191	192.364	169.708	164.551	13.6878	93.5759	98.3275	116.455	104.135	117.909	118.383	104.824	130.641	56.9702	60.5323
ENSG00000000938	NA	NA	NA	NA	NA	NA	NA	NA	NA	NA	NA	NA	NA	NA	NA	NA	NA	NA	NA	NA	NA	NA	NA	NA	NA	NA	NA	NA	NA	NA	NA	NA	NA	NA	NA	NA	NA	NA	NA	NA	NA	NA	NA	NA	NA	NA	NA	NA	NA
ENSG00000001036	50.2443	58.1725	56.3758	43.9143	58.2927	50.8529	67.751	63.1913	76.468	74.7137	71.9705	72.3428	78.4055	88.1575	62.1428	52.9889	85.9306	81.6956	70.0086	74.1164	67.9312	67.6451	74.2875	74.1291	70.5412	80.0099	79.569	75.3701	72.4121	51.9311	42.1382	42.1684	54.5541	55.5921	59.7669	36.5578	45.6997	38.5536	31.5596	77.3827	86.4796	85.638	70.6199	85.2876	81.0219	86.579	82.2658	38.6722	37.0177
ENSG00000001084	115.933	130.862	142.053	95.4003	102.258	90.2181	130.546	123.016	128.916	133.4	120.308	127.463	50.9288	73.5844	32.9044	39.2687	202.718	198.139	197.752	123.932	133.599	148.014	148.088	107.028	105.628	106.863	64.6312	58.6789	58.442	60.0069	55.6813	81.9913	27.225	20.3419	28.4414	25.5792	26.3836	20.4229	9.11984	153.533	173.364	114.279	96.9907	108.718	137.589	106.242	155.061	54.0353	61.7202
ENSG00000001630	123.512	136.29	145.305	121.427	140.753	134.512	146.769	142.991	133.884	183.088	138.924	157.498	112.75	120.602	84.289	86.4658	159.003	157.282	323.586	214.543	107.321	115.378	122.617	88.5768	110.859	92.0916	100.672	117.677	108.901	67.7017	65.2263	74.4819	115.651	76.5516	97.5959	49.6532	53.6362	45.0756	31.0547	119.427	133.069	196.318	172.917	186.442	167.22	170.268	203.258	111.194	105.868
ENSG00000002549	56.3889	51.1975	47.9906	59.5898	66.0108	63.7543	42.8116	45.9917	49.9335	87.2638	90.6107	88.1452	15.9827	24.5786	78.6106	100.733	53.8078	53.2548	73.6984	52.7362	40.6081	48.3757	49.6782	41.8318	36.599	39.0223	23.8558	26.2037	24.9683	24.8192	27.9918	20.3792	69.0041	61.354	68.491	232.532	211.171	214.787	10.5102	46.743	49.2832	191.678	232.025	179.625	275.722	256.631	289.619	32.3256	30.1493
ENSG00000002587	2.12604	3.03633	3.45834	2.74103	2.7456	2.52205	1.04051	0.642342	1.0627	1.06044	0.959462	1.06043	0.817218	1.45388	1.74009	0.868955	1.00569	0.484612	0.58106	0.594896	0.756204	0.811694	0.647964	0.582612	0.591027	0.520639	0.092673	0.512364	0.183078	0.234818	0.794506	0	25.5477	24.9007	28.4332	42.7275	39.3305	47.2513	0	1.18967	1.19884	1.08647	0.760357	0.793083	0.557713	0.533026	0.926665	3.19467	4.56871
ENSG00000002726	NA	NA	NA	NA	NA	NA	NA	NA	NA	NA	NA	NA	NA	NA	NA	NA	NA	NA	NA	NA	NA	NA	NA	NA	NA	NA	NA	NA	NA	NA	NA	NA	NA	NA	NA	NA	NA	NA	NA	NA	NA	NA	NA	NA	NA	NA	NA	NA	NA
ENSG00000002746	0.0187248	0	0.0130973	0.0411117	0.0214392	0	2.84361	2.71334	2.56568	2.20046	2.42906	3.06049	1.29815	1.29622	1.04342	1.35748	3.80871	3.95296	3.16882	2.25297	2.95198	2.90187	2.98452	4.01053	3.23043	3.01881	5.76756	4.5276	5.54676	4.98004	4.41308	3.39546	0.0269883	0.0273144	0.0388974	0.0403363	0.0494853	0.025564	0.478948	3.47565	4.66991	3.98065	4.46336	3.9904	3.0672	2.80487	2.87439	0	0
ENSG00000003137	4.00245	5.01193	4.26476	4.80448	3.42629	3.93003	24.2756	25.2328	21.9588	22.0459	22.2537	24.2342	9.17096	10.541	12.1225	8.13543	18.3776	15.6806	11.7227	17.3277	19.3416	20.3386	20.9336	21.2091	21.8737	18.5672	15.6116	18.0894	17.0018	26.5294	28.0506	22.1579	0.485225	0.300109	0.336719	0.295456	0.593133	0.408548	0.777385	22.9726	23.4779	19.7272	19.9899	19.5431	18.3084	22.5826	15.4569	2.57287	2.60164
ENSG00000003987	0	0.11603	0	0	0	0	0.512249	0.276933	0.23266	0.773885	0.60773	0.333036	1.35181	1.40053	1.57465	0.989265	0.325188	0.261164	1.4655	1.66711	0	0	0	0	0	0	0	0	0	0	0	0	0	0.050529	0	0	0.0457715	0.0472909	0	0	0	0	0	0	0.0339762	0	0	0.288793	0.550672
ENSG00000003989	0.0934394	0.417323	0.114375	0.435951	0.267462	0.337908	3.52094	3.52506	3.57735	5.56337	3.99905	4.02539	9.45955	12.4358	5.17254	3.69493	3.4357	3.09978	3.58718	3.09172	6.60963	7.33241	6.38753	12.8563	12.9959	10.6366	8.1585	7.74631	5.81695	26.9221	24.2742	23.1566	3.93926	2.8794	4.60997	7.53138	5.92653	6.13921	0.37344	5.94193	7.44419	3.55738	2.82901	3.4526	7.21755	6.41515	8.4227	0.194756	0.371362
ENSG00000004455	117.708	97.9629	92.264	101.674	112.371	105.016	56.1201	54.8249	59.1195	60.7062	58.5268	60.2037	42.8563	45.9638	57.3193	45.7271	53.2697	57.0559	64.22	58.7277	59.7499	63.8654	63.6093	60.1433	58.828	62.4704	54.8664	57.9651	50.4484	36.1446	41.4852	39.9875	100.641	88.6764	96.4075	54.8603	55.4881	50.9692	38.8211	68.0349	66.5099	87.816	84.7547	88.1369	84.6726	82.901	86.5114	78.1082	76.3123
ENSG00000004468	NA	NA	NA	NA	NA	NA	NA	NA	NA	NA	NA	NA	NA	NA	NA	NA	NA	NA	NA	NA	NA	NA	NA	NA	NA	NA	NA	NA	NA	NA	NA	NA	NA	NA	NA	NA	NA	NA	NA	NA	NA	NA	NA	NA	NA	NA	NA	NA	NA
ENSG00000004478	95.1494	85.4389	87.6493	90.4884	104.524	106.085	131.977	130.942	137.163	128.206	139.576	143.947	76.7833	77.8164	74.8297	81.121	151.634	157.416	179.929	204.087	132.179	130.408	125.93	76.1907	63.0815	65.5869	179.087	169.19	174.043	162.322	181.711	167.038	116.676	114.332	114.252	87.9263	84.176	89.3121	133.448	169.673	151.176	300.314	261.675	278.628	169.132	174.156	160.781	126.818	123.465
ENSG00000004660	2.39372	1.80254	2.21945	2.01668	1.72092	1.58932	24.2536	25.3682	25.276	16.9641	19.2967	19.7619	19.3734	20.3593	12.0816	12.7187	28.5691	26.9456	13.3461	20.0939	26.3938	27.4898	29.6156	27.8592	25.1428	28.885	9.32112	6.53789	7.83287	10.9278	13.1199	14.8053	2.9687	2.51734	2.83319	2.11855	1.76541	2.77402	10.3232	19.6453	21.2879	7.79471	7.38376	7.0797	12.0672	15.1613	11.1786	5.33733	3.09742
ENSG00000004779	78.7874	93.9148	94.0202	68.0832	90.2087	79.6402	210.588	194.447	192.011	222.406	194.863	208.273	168.157	223.882	222.483	185.365	204.903	202.691	166.833	256.208	186.17	184.053	174.037	128.78	126.927	109.794	311.813	268.473	293.953	237.657	327.918	308.906	440.802	455.835	412.761	232.984	264.843	246.199	113.613	181.157	170.383	185.806	154.524	169.256	165.525	167.036	170.09	170.874	177.193
ENSG00000004799	1.42548	1.92094	1.92538	1.02526	0.675362	0.299384	19.962	18.6175	16.1777	36.0643	23.8336	26.1018	56.0141	92.3249	43.3206	32.7197	20.7656	21.8657	33.1969	21.5871	49.2714	54.5505	55.5044	32.6745	20.5177	35.3041	17.1981	21.3938	15.6074	39.5307	35.281	42.1903	4.53422	2.72472	3.38664	4.34137	6.43025	5.63708	2.20025	53.9552	80.1603	11.6554	11.2443	10.5879	73.237	53.2149	92.4331	0.409812	0.097679
ENSG00000004809	NA	NA	NA	NA	NA	NA	NA	NA	NA	NA	NA	NA	NA	NA	NA	NA	NA	NA	NA	NA	NA	NA	NA	NA	NA	NA	NA	NA	NA	NA	NA	NA	NA	NA	NA	NA	NA	NA	NA	NA	NA	NA	NA	NA	NA	NA	NA	NA	NA
ENSG00000004864	18.3909	19.6607	20.7619	19.637	19.2008	19.7469	45.0207	39.3278	41.2255	45.8336	40.6263	43.2435	14.6803	21.6425	14.427	15.4732	42.8569	38.8584	47.4748	38.0009	41.4323	46.1781	42.252	40.529	38.2865	36.9008	52.4223	51.362	50.2974	56.2822	51.5001	53.3857	17.0806	13.2098	16.4505	15.8548	16.6934	15.912	4.28943	45.6028	45.7735	36.2218	31.4846	38.1076	42.2189	37.9341	48.6919	23.5353	20.4391
ENSG00000004939	NA	NA	NA	NA	NA	NA	NA	NA	NA	NA	NA	NA	NA	NA	NA	NA	NA	NA	NA	NA	NA	NA	NA	NA	NA	NA	NA	NA	NA	NA	NA	NA	NA	NA	NA	NA	NA	NA	NA	NA	NA	NA	NA	NA	NA	NA	NA	NA	NA
ENSG00000004961	22.5833	23.4885	29.2662	22.8389	22.2264	23.6998	39.4143	36.249	43.3238	43.5772	37.2121	42.899	22.0865	24.4476	21.2081	22.9373	37.5131	42.917	50.2931	39.5486	42.629	44.7434	43.9941	41.2783	38.0295	40.5234	62.8168	72.1309	59.423	83.2568	81.1956	86.0167	48.1556	35.5941	42.7088	51.9247	42.8201	43.9775	13.4766	46.4343	49.2926	51.3007	48.7643	57.5976	53.102	52.7472	53.8392	24.0188	28.2787
ENSG00000005022	242.011	251.923	292.329	251.553	253.06	257.921	748.412	718.527	690.595	757.628	715.336	707.027	496.56	603.403	309.013	426.642	755.208	621.223	863.91	873.401	915.84	920.628	834.077	799.699	842.343	799.54	591.448	516.456	568.414	501.259	497.631	496.072	726.908	737.173	721.094	588.626	533.461	547.563	447.943	823.966	834.82	705.228	693.015	647.665	837.406	721.398	843.416	331.955	299.263
ENSG00000005075	167.699	164.556	146.658	148.029	136.56	146.327	123.145	115.966	123.737	108.453	115.815	116.582	169.86	130.308	247.866	161.05	127.184	184.717	107.73	91.4047	131.383	125.463	156.064	81.6186	72.1573	81.9261	77.6027	87.9081	99.5084	84.1852	101.729	84.9499	81.5729	90.4542	74.368	47.0487	52.7011	49.2647	198.564	142.751	148.938	126.365	165.749	159.283	106.742	135.348	118.65	111.234	100.767
ENSG00000005187	0.786691	1.46398	0.917102	0.575747	0.300244	0.798578	7.20895	6.72623	8.57177	10.233	8.82971	8.14543	19.5444	25.3818	8.7162	9.40938	20.2414	23.7253	19.9973	14.1982	16.3512	17.3921	16.1613	18.7824	17.1699	17.5201	7.04498	6.03872	5.5832	6.91892	5.61843	9.51031	23.6853	14.5359	19.7619	19.5828	18.7114	18.9148	3.49344	12.8196	15.0177	4.10954	3.36059	3.50523	11.746	10.1177	10.8437	0.364379	0.521099
ENSG00000005249	0	0	0	0	0	0	4.50302	4.45944	5.80105	5.18841	4.48975	4.22286	1.93862	2.5279	0.98506	0.63246	6.6066	7.95881	11.2778	6.92783	4.29026	6.04962	7.06995	4.55644	7.40983	5.99338	0.869369	0.994449	0.799508	1.67112	2.05608	5.80054	3.80364	1.39985	2.75765	1.37815	1.58507	1.21189	0.38353	3.73844	5.45144	6.17906	4.51958	5.16765	6.40068	5.33611	6.93734	0	0
ENSG00000005339	19.8876	21.5178	20.0782	18.641	17.1055	17.9553	19.7981	17.7584	20.2502	16.121	17.0832	18.6382	7.83155	9.71835	7.73552	6.55567	22.4718	20.1184	22.1429	20.0372	19.434	23.9701	21.6302	24.274	24.0959	22.1953	16.9481	16.6255	18.8021	28.2837	22.8932	27.6962	11.7932	8.69195	14.0243	22.2431	20.4789	23.3272	1.63121	22.7208	25.7946	20.8181	21.2061	24.2419	27.325	22.0224	27.8525	10.7943	10.4826
ENSG00000005381	NA	NA	NA	NA	NA	NA	NA	NA	NA	NA	NA	NA	NA	NA	NA	NA	NA	NA	NA	NA	NA	NA	NA	NA	NA	NA	NA	NA	NA	NA	NA	NA	NA	NA	NA	NA	NA	NA	NA	NA	NA	NA	NA	NA	NA	NA	NA	NA	NA
ENSG00000005421	NA	NA	NA	NA	NA	NA	NA	NA	NA	NA	NA	NA	NA	NA	NA	NA	NA	NA	NA	NA	NA	NA	NA	NA	NA	NA	NA	NA	NA	NA	NA	NA	NA	NA	NA	NA	NA	NA	NA	NA	NA	NA	NA	NA	NA	NA	NA	NA	NA
ENSG00000005469	29.153	26.282	32.3745	25.1289	28.022	24.4968	15.5989	13.524	13.3442	18.3656	12.8205	15.5451	10.4766	16.1396	8.2334	9.01377	18.6962	19.2123	22.6715	17.3219	11.6022	13.708	13.9719	14.1202	14.3721	13.6699	25.8148	33.3186	23.8552	21.6515	25.4475	20.0146	6.53623	3.2026	3.33953	3.56644	3.32909	2.1129	2.30149	15.5056	15.06	8.68129	8.71751	10.0618	15.4626	13.7233	15.2257	21.3048	21.3134
ENSG00000005471	NA	NA	NA	NA	NA	NA	NA	NA	NA	NA	NA	NA	NA	NA	NA	NA	NA	NA	NA	NA	NA	NA	NA	NA	NA	NA	NA	NA	NA	NA	NA	NA	NA	NA	NA	NA	NA	NA	NA	NA	NA	NA	NA	NA	NA	NA	NA	NA	NA
ENSG00000005483	NA	NA	NA	NA	NA	NA	NA	NA	NA	NA	NA	NA	NA	NA	NA	NA	NA	NA	NA	NA	NA	NA	NA	NA	NA	NA	NA	NA	NA	NA	NA	NA	NA	NA	NA	NA	NA	NA	NA	NA	NA	NA	NA	NA	NA	NA	NA	NA	NA
ENSG00000005810	13.0198	13.3183	14.231	12.0118	13.4958	12.3391	6.33027	4.52875	6.29261	5.37171	4.52523	4.83625	1.69791	2.1792	1.99704	1.90856	8.00896	7.09894	9.1797	5.93279	5.66301	6.1521	6.47865	8.50383	8.38994	5.8743	5.27386	4.54196	5.05356	6.72802	4.65346	10.2187	1.48906	1.08748	1.4145	2.58802	2.79237	2.41224	0.112609	6.72583	6.84815	11.0271	8.03425	9.22747	11.6191	10.4983	14.3022	6.58241	5.78577
ENSG00000005882	14.1759	15.1807	16.1352	12.8741	12.1732	12.8039	16.7123	16.6137	15.4076	15.4612	15.1419	17.0129	18.9931	19.8554	12.9451	11.3246	30.4476	24.6797	24.3333	23.2588	26.6468	30.1271	27.7528	13.4438	12.4489	14.9742	7.4478	6.23217	9.18589	5.30442	8.97374	12.4635	22.2894	22.7937	24.4507	14.8059	11.8351	17.4183	15.6575	25.6928	28.0335	5.46613	10.5286	7.38269	13.9046	12.7964	14.1469	5.50647	3.96942
ENSG00000006007	94.8048	85.8672	90.4183	83.1536	93.4893	82.4693	80.8669	72.3507	79.2595	82.5191	73.9706	85.6513	51.5227	57.6679	55.0021	53.105	96.4139	93.6524	107.719	105.497	76.5076	88.6054	78.9347	80.4435	79.6314	81.1415	103.932	118.204	97.7943	96.7792	101.106	111.15	129.008	116.4	125.918	100.517	109.343	100.337	41.2723	85.5335	89.0048	98.8249	79.827	96.9713	96.8727	84.8518	112.544	60.1563	64.0081
ENSG00000006062	3.50664	3.91537	3.37255	2.97465	1.82499	3.04894	48.1852	50.7337	52.352	29.9307	36.6298	41.2295	10.6845	13.3774	13.8488	19.5216	57.2359	46.628	38.9627	63.2878	29.418	31.7146	29.4138	26.0739	26.855	22.2246	58.8053	65.7945	62.4876	47.8172	36.7121	46.7273	10.2806	10.9571	10.4024	16.0806	13.5323	15.804	21.022	44.0138	32.5746	39.383	36.9215	40.5423	44.4794	52.9524	35.5993	4.23584	4.9095
ENSG00000006071	NA	NA	NA	NA	NA	NA	NA	NA	NA	NA	NA	NA	NA	NA	NA	NA	NA	NA	NA	NA	NA	NA	NA	NA	NA	NA	NA	NA	NA	NA	NA	NA	NA	NA	NA	NA	NA	NA	NA	NA	NA	NA	NA	NA	NA	NA	NA	NA	NA
ENSG00000006432	20.4099	16.8363	21.5114	20.222	22.002	22.3086	9.27791	7.91219	9.35294	8.23087	8.90507	9.88657	2.28332	2.04732	1.69192	2.35989	9.21305	6.47926	4.55097	3.59024	8.09771	8.49095	7.07413	6.20488	5.86126	4.43504	6.83574	7.69601	6.2242	16.7538	17.0485	16.3529	2.92451	1.68305	4.27011	4.65661	5.78291	5.4317	1.14485	10.667	8.8199	9.84042	9.25408	10.302	7.57068	6.68201	6.07184	23.7995	21.6627
ENSG00000006530	21.0279	19.5567	20.2367	16.6035	20.2218	18.8694	23.9482	24.8662	26.5436	24.5034	21.3477	23.49	20.8545	24.5682	21.5349	13.6121	26.8707	24.1307	26.6809	24.3616	25.6578	26.2713	25.3337	25.5663	26.0394	27.2465	24.8126	21.2346	22.1303	25.9517	21.4292	23.0025	12.8685	10.1772	13.2937	11.5259	10.2505	11.6565	1.8719	25.0439	20.6176	24.7329	21.2897	25.0988	30.9623	27.7382	31.7864	18.8127	18.3239
ENSG00000006534	7.18491	6.78181	5.64729	7.23699	5.767	4.93437	310.161	320.669	337.215	235.453	262.549	276.59	279.886	273.485	211.373	204.056	305.269	250.304	104.692	187.603	307.316	350.649	319.867	214.868	238.396	222.213	135.688	167.333	171.832	118.903	122.2	112.826	45.373	44.3004	47.5458	41.1669	49.8192	44.7481	202.013	315.885	307.475	117.797	129.003	113.721	154.898	166.263	118.927	2.3158	2.64947
ENSG00000006625	134.772	167.989	180.18	129.714	131.441	114.331	124.963	122.373	112.338	141.209	117.105	124.938	61.1062	84.3924	72.8119	57.001	104.56	132.857	150.636	98.8221	120.786	124.417	125.092	112.955	111.568	119.563	58.5458	63.1893	47.692	53.1916	37.9944	65.4414	214.428	188.019	189.035	132.562	151.201	118.12	38.1966	108.65	118.454	82.2271	76.7894	88.3285	130.729	126.25	137.108	110.106	117.216
ENSG00000006695	10.0779	9.68409	10.1679	8.38141	10.5598	7.18441	13.4791	14.5273	16.9842	15.0104	13.7035	13.9582	9.0578	10.6265	7.07574	10.0636	21.2158	19.986	17.8015	22.7818	16.4916	18.4098	16.6581	19.6018	17.7991	18.5852	19.0804	18.5663	16.736	26.6873	22.2469	22.8897	8.80333	8.24147	9.7063	10.175	10.6535	9.42277	4.88213	21.8347	17.5177	19.7265	17.7292	17.845	20.3094	20.2391	24.6392	9.42066	8.8603
ENSG00000006756	NA	NA	NA	NA	NA	NA	NA	NA	NA	NA	NA	NA	NA	NA	NA	NA	NA	NA	NA	NA	NA	NA	NA	NA	NA	NA	NA	NA	NA	NA	NA	NA	NA	NA	NA	NA	NA	NA	NA	NA	NA	NA	NA	NA	NA	NA	NA	NA	NA
ENSG00000006757	44.3076	40.8385	42.3236	34.0213	36.6778	38.405	6.45736	5.88751	7.1721	7.10201	6.59058	6.71715	4.59262	4.96247	5.21946	4.98823	1.72835	2.40598	1.34625	2.58432	5.01785	6.44777	6.12965	11.485	9.55631	10.6736	2.22381	3.81564	2.84043	1.55442	1.97226	1.48375	8.04899	9.89186	9.24237	10.4435	10.0552	8.92283	4.31663	6.04705	6.122	3.26151	4.12889	4.07808	5.11645	5.57124	5.2579	24.4307	27.0727
ENSG00000006837	NA	NA	NA	NA	NA	NA	NA	NA	NA	NA	NA	NA	NA	NA	NA	NA	NA	NA	NA	NA	NA	NA	NA	NA	NA	NA	NA	NA	NA	NA	NA	NA	NA	NA	NA	NA	NA	NA	NA	NA	NA	NA	NA	NA	NA	NA	NA	NA	NA
ENSG00000007001	NA	NA	NA	NA	NA	NA	NA	NA	NA	NA	NA	NA	NA	NA	NA	NA	NA	NA	NA	NA	NA	NA	NA	NA	NA	NA	NA	NA	NA	NA	NA	NA	NA	NA	NA	NA	NA	NA	NA	NA	NA	NA	NA	NA	NA	NA	NA	NA	NA
ENSG00000007047	28.396	28.6154	29.2791	30.1225	28.5609	29.0463	4.97553	4.02957	4.91164	4.38207	5.541	4.80167	7.23252	7.28482	7.51631	4.20386	6.30894	4.68895	3.2662	5.34488	5.7087	6.01368	6.7052	4.7608	6.71217	7.2337	3.22376	1.41642	3.57444	3.02937	3.29459	5.37021	13.347	13.9569	13.8656	17.6418	16.6614	18.4275	3.11374	6.18611	7.4332	7.61355	8.2109	7.55616	4.29018	6.28193	4.36107	28.4178	26.2109
ENSG00000007168	86.555	74.1184	83.1373	61.0862	74.8072	74.6135	66.3792	60.198	54.9669	69.539	56.2717	60.4068	18.9901	25.7652	22.0134	24.0035	68.5814	69.342	87.7883	71.8293	70.1981	75.8467	69.5263	85.8772	93.5602	88.64	52.9699	60.606	52.9765	70.2922	63.1056	70.4468	30.0357	24.1849	30.6689	32.9973	34.9855	28.2343	23.4415	65.6803	74.202	80.6631	66.1159	74.7129	83.0038	74.2872	91.1553	48.5178	48.5856
ENSG00000007171	NA	NA	NA	NA	NA	NA	NA	NA	NA	NA	NA	NA	NA	NA	NA	NA	NA	NA	NA	NA	NA	NA	NA	NA	NA	NA	NA	NA	NA	NA	NA	NA	NA	NA	NA	NA	NA	NA	NA	NA	NA	NA	NA	NA	NA	NA	NA	NA	NA
ENSG00000007216	NA	NA	NA	NA	NA	NA	NA	NA	NA	NA	NA	NA	NA	NA	NA	NA	NA	NA	NA	NA	NA	NA	NA	NA	NA	NA	NA	NA	NA	NA	NA	NA	NA	NA	NA	NA	NA	NA	NA	NA	NA	NA	NA	NA	NA	NA	NA	NA	NA
ENSG00000007264	NA	NA	NA	NA	NA	NA	NA	NA	NA	NA	NA	NA	NA	NA	NA	NA	NA	NA	NA	NA	NA	NA	NA	NA	NA	NA	NA	NA	NA	NA	NA	NA	NA	NA	NA	NA	NA	NA	NA	NA	NA	NA	NA	NA	NA	NA	NA	NA	NA
ENSG00000007350	NA	NA	NA	NA	NA	NA	NA	NA	NA	NA	NA	NA	NA	NA	NA	NA	NA	NA	NA	NA	NA	NA	NA	NA	NA	NA	NA	NA	NA	NA	NA	NA	NA	NA	NA	NA	NA	NA	NA	NA	NA	NA	NA	NA	NA	NA	NA	NA	NA
ENSG00000007541	7.5023	11.4414	6.57014	9.70903	6.3551	7.01198	38.9593	36.9387	36.7074	27.1177	32.428	35.8172	32.9888	34.6006	33.72	37.117	26.7218	25.5689	5.92567	11.7421	40.1137	38.7716	37.8934	16.108	15.6857	16.3448	38.4892	46.773	48.8402	41.9069	29.4038	25.8076	33.1428	46.8004	46.3317	22.906	23.3731	24.4404	33.2502	32.008	28.9025	14.7745	19.5808	16.4227	15.4952	21.5956	8.70981	26.0618	28.4836
ENSG00000007933	NA	NA	NA	NA	NA	NA	NA	NA	NA	NA	NA	NA	NA	NA	NA	NA	NA	NA	NA	NA	NA	NA	NA	NA	NA	NA	NA	NA	NA	NA	NA	NA	NA	NA	NA	NA	NA	NA	NA	NA	NA	NA	NA	NA	NA	NA	NA	NA	NA
ENSG00000007944	2.47762	3.40976	4.03023	1.8976	2.24303	2.08369	4.78476	4.83687	4.1797	4.65999	4.04362	4.21874	6.69295	6.38891	7.01294	4.81008	6.13045	5.99504	7.31319	4.50626	4.44016	5.48633	5.02049	4.63287	4.69103	5.46061	7.91984	3.9806	6.66727	11.6757	8.64163	9.75179	4.06931	2.43746	3.87008	5.25445	4.3398	5.3885	0.368448	5.28153	5.74801	2.59115	3.98742	3.03676	3.22143	3.85779	4.5253	3.60286	3.54948
ENSG00000008086	NA	NA	NA	NA	NA	NA	NA	NA	NA	NA	NA	NA	NA	NA	NA	NA	NA	NA	NA	NA	NA	NA	NA	NA	NA	NA	NA	NA	NA	NA	NA	NA	NA	NA	NA	NA	NA	NA	NA	NA	NA	NA	NA	NA	NA	NA	NA	NA	NA
ENSG00000008118	NA	NA	NA	NA	NA	NA	NA	NA	NA	NA	NA	NA	NA	NA	NA	NA	NA	NA	NA	NA	NA	NA	NA	NA	NA	NA	NA	NA	NA	NA	NA	NA	NA	NA	NA	NA	NA	NA	NA	NA	NA	NA	NA	NA	NA	NA	NA	NA	NA
ENSG00000008128	6.35555	5.99898	5.7287	8.12791	7.3519	7.3578	9.1304	10.1492	11.1782	7.40701	9.75373	10.6123	14.2892	12.3226	13.5474	12.8108	5.33093	8.59564	5.54411	4.7301	8.90339	11.2728	9.51504	7.76613	6.77382	6.56638	9.33351	8.14775	9.09799	17.2186	12.6345	11.8813	5.38289	4.15763	4.80917	6.06917	4.76183	5.14353	3.14235	6.7566	7.98884	8.03595	9.95022	10.2846	6.87661	6.84054	6.25699	9.01336	6.24972
ENSG00000008130	23.4637	22.5524	23.4759	26.2892	22.0875	22.4677	36.2876	40.9744	37.5312	29.9935	33.4692	37.2108	27.5705	31.2302	30.3282	31.2202	33.4954	30.6394	26.2482	35.6531	30.3441	31.0144	28.9163	31.9408	26.4145	27.4479	25.9945	30.0801	27.9902	23.7423	28.5049	21.9319	34.9516	38.3291	38.3777	48.3734	43.0707	52.7566	9.08747	31.4575	30.4989	27.875	29.1784	26.7447	21.8283	25.8718	22.1822	43.6115	40.8583
ENSG00000008300	0.400498	0.546554	0.456514	0.553649	0.47554	0.55336	6.96038	6.64101	6.69518	5.93199	6.10392	7.09779	7.3756	7.76029	7.26508	8.0815	12.1615	8.45485	3.23079	5.97888	6.31738	7.42234	7.01922	6.71393	6.9871	5.9947	10.046	9.94013	9.62559	17.3301	16.5262	11.1178	4.5752	3.58104	5.01233	7.60489	5.72333	7.39165	0.640253	6.73033	6.8644	3.6385	3.87793	3.33104	4.45213	5.16769	3.29637	0.587424	0.589528
ENSG00000008311	7.11061	8.618	8.75694	7.20549	8.87202	6.8826	0.138268	0.212573	0.163281	0.095045	0.1454	0.0898944	0.320886	0.372309	0.178241	0.0667566	0.0950908	0.0916427	0.190461	0	0.143002	0.0399089	0.107631	0.126377	0.157077	0.165507	0.0569561	0	0.112518	0.769693	0.325531	0.367351	5.51849	3.41316	3.99786	6.19679	7.22757	5.43468	0	0.0696345	0.294719	0.372689	0.584137	0.417791	0.298057	0.137934	0.325441	4.05352	4.83079
ENSG00000008394	672.837	713.966	780.369	494.727	648.862	651.324	920.095	849.993	750.515	1130.5	808.189	877.775	1409.54	1780.41	1448.78	837.818	951.512	1114.46	1993.16	1135.68	853.909	941.074	878.224	890.944	952.139	938.09	728.891	696.255	696	789.884	969.24	890.694	708.414	526.662	569.059	472.169	505.702	451.347	252.047	1090.45	1179.78	948.701	903.363	957.882	1433.94	1313.5	1640.5	554.196	620.543
ENSG00000008438	NA	NA	NA	NA	NA	NA	NA	NA	NA	NA	NA	NA	NA	NA	NA	NA	NA	NA	NA	NA	NA	NA	NA	NA	NA	NA	NA	NA	NA	NA	NA	NA	NA	NA	NA	NA	NA	NA	NA	NA	NA	NA	NA	NA	NA	NA	NA	NA	NA
ENSG00000008513	20.0501	22.5028	23.3376	19.8211	22.927	22.5027	9.96011	10.5622	11.4835	9.87336	10.7011	10.6903	9.49095	9.91832	13.2954	12.463	6.64717	4.57023	6.85991	9.19465	9.1887	10.1044	9.45056	18.4584	19.2991	16.6206	10.5686	10.0218	10.5272	12.3848	9.71282	10.3343	49.0602	41.3964	53.9107	121.315	106.284	113.773	2.36048	8.01388	10.624	35.9806	36.1523	34.8739	12.679	12.3759	12.6	13.3902	13.0237
ENSG00000009335	69.0844	63.9838	73.041	63.5417	69.4595	70.572	58.3902	58.9976	58.9202	57.8393	52.9911	61.3368	25.9982	29.5108	21.9539	26.774	58.6411	49.9623	49.2055	55.9595	54.9374	58.9644	56.1777	52.0273	52.1407	46.9282	67.7028	61.916	63.0718	63.7393	58.5523	63.2014	42.5201	37.3637	43.6409	43.4635	43.8268	40.9945	6.29542	59.2795	59.6893	72.0653	63.6926	69.8179	61.802	63.2187	67.4739	68.7062	63.8856
ENSG00000009413	3.02783	3.52695	4.5906	2.4076	2.99828	2.4921	3.92839	2.89503	3.69365	3.7443	2.91498	2.73559	0.946809	1.58416	0.79201	0.755063	6.04352	5.94777	8.51441	4.92309	3.78368	4.62144	4.26661	5.16176	5.62605	4.54629	9.65296	10.2893	7.87836	21.8162	13.8513	20.9728	3.39689	2.04127	2.84457	4.10151	4.6281	4.20078	0.0261644	4.35063	4.89816	4.95138	3.93273	5.11929	7.3846	7.18774	9.72823	2.31969	2.04898
ENSG00000009830	12.0158	12.3625	11.4262	12.2742	13.0095	13.722	31.1156	28.9135	31.3559	23.5359	26.7496	27.9752	16.6669	18.458	16.0763	18.2626	31.353	25.3991	16.7235	29.2641	29.4475	30.3221	28.0558	27.1752	26.6461	26.0463	23.9732	27.8374	26.8499	18.5049	30.3333	22.8201	7.84826	7.54592	8.88577	4.69195	3.50167	4.6339	9.92362	24.1243	23.5893	16.733	16.7478	15.1811	20.9367	21.8333	18.4346	14.376	11.9027
ENSG00000010165	26.4504	23.8958	27.25	26.3285	27.3285	28.7867	56.751	56.7657	54.6467	47.147	51.1254	55.6309	17.3073	20.0701	13.9668	18.403	48.6573	42.6536	29.0396	43.492	57.8163	57.5333	56.3339	39.293	33.3291	37.8965	45.2755	47.9623	45.6775	39.966	34.4209	38.1491	43.2506	41.5134	46.5234	31.641	26.384	32.0381	22.0137	57.326	58.1918	50.9595	41.2503	44.5048	44.6849	51.6979	43.2189	24.755	23.0314
ENSG00000010219	10.9276	9.3624	11.276	10.6303	11.8923	11.6762	13.1077	14.7049	15.4789	13.9473	14.0929	12.1227	21.0621	20.547	20.8634	20.56	13.3736	16.4779	14.9191	13.3434	15.0839	15.595	16.6318	21.0735	16.4986	18.7984	6.35418	5.97966	4.90763	6.16613	4.05671	3.92388	8.34288	8.52259	6.72389	8.27391	5.36122	8.16107	12.9723	14.6281	15.8902	12.385	9.87917	12.2103	17.5104	16.5138	19.1674	12.6285	12.9001
ENSG00000010256	153.257	153.401	149.58	160.69	148.409	156.347	256.899	256.52	264.463	217.389	240.015	238.18	189.081	184.51	197.398	239.409	217.741	185.08	108.857	224.99	237.427	238.663	219.019	180.844	176.541	173.877	297.795	313.569	317.128	224.876	190.217	203.92	208.735	234.568	227.842	144.312	139.016	150.6	212.359	227.86	215.726	194.974	209.702	198.988	161.1	183.362	122.418	240.327	225.159
ENSG00000010379	NA	NA	NA	NA	NA	NA	NA	NA	NA	NA	NA	NA	NA	NA	NA	NA	NA	NA	NA	NA	NA	NA	NA	NA	NA	NA	NA	NA	NA	NA	NA	NA	NA	NA	NA	NA	NA	NA	NA	NA	NA	NA	NA	NA	NA	NA	NA	NA	NA
ENSG00000010404	66.9903	66.5634	64.3306	61.255	61.6476	64.9671	66.5199	66.5304	69.6147	60.3965	57.3366	60.122	61.8674	71.9211	69.7383	60.3047	92.7243	92.2634	108.086	103.406	66.2695	70.3767	74.2161	88.8898	103.024	89.9513	112.64	134.919	111.173	78.9933	91.7249	94.2043	58.8384	44.931	58.5665	64.0833	61.8242	60.4834	9.7917	74.2949	79.8882	100.489	90.7414	97.6965	83.6061	81.0793	91.0983	41.1065	43.4606
ENSG00000010671	NA	NA	NA	NA	NA	NA	NA	NA	NA	NA	NA	NA	NA	NA	NA	NA	NA	NA	NA	NA	NA	NA	NA	NA	NA	NA	NA	NA	NA	NA	NA	NA	NA	NA	NA	NA	NA	NA	NA	NA	NA	NA	NA	NA	NA	NA	NA	NA	NA
ENSG00000010810	15.7431	14.37	14.8219	17.5455	17.7512	16.1557	1.56616	2.15356	2.09071	1.95253	1.52759	1.77083	1.86886	1.76019	2.19448	2.63008	1.31124	1.08316	1.87595	1.08035	2.28881	2.24057	2.50186	11.9496	10.2884	12.1284	1.23418	1.65416	1.21908	0.379055	0.641265	0	23.8987	24.2311	27.0043	25.4457	27.6051	28.971	0.191389	1.23456	1.82464	4.40496	3.33701	3.56636	4.63843	3.66818	5.50265	11.2289	11.5384
ENSG00000010932	NA	NA	NA	NA	NA	NA	NA	NA	NA	NA	NA	NA	NA	NA	NA	NA	NA	NA	NA	NA	NA	NA	NA	NA	NA	NA	NA	NA	NA	NA	NA	NA	NA	NA	NA	NA	NA	NA	NA	NA	NA	NA	NA	NA	NA	NA	NA	NA	NA
ENSG00000011009	104.255	117.494	110.784	134.178	96.8081	105.871	61.9454	60.262	56.8632	51.1794	56.6939	63.5728	58.9005	61.2144	66.0418	73.2526	59.2863	55.9938	21.0352	48.847	68.3967	73.4375	74.3135	39.8465	42.391	40.1356	67.0303	89.0019	70.653	104.888	110.178	75.908	96.743	116.626	110.946	70.8182	68.6656	76.8571	81.8618	68.4718	71.5495	79.1132	91.7764	88.6874	51.6077	71.5011	34.0104	155.697	148.657
ENSG00000011052	1.73365	4.06502	2.54651	0.95159	1.58797	3.10173	9.66338	6.75686	6.52086	5.11264	6.91279	7.43654	2.38789	2.2303	10.4232	4.95117	2.71256	6.27407	0	1.04296	8.36251	4.55375	6.01772	2.76386	1.90433	1.95145	3.14114	8.38383	5.13551	7.13577	3.71444	4.19162	12.7435	10.7479	9.54357	5.72633	4.58163	8.99407	4.43437	5.5619	2.88245	2.12626	3.66587	3.97263	2.38066	1.77062	1.70198	0.72269	1.03352
ENSG00000011083	NA	NA	NA	NA	NA	NA	NA	NA	NA	NA	NA	NA	NA	NA	NA	NA	NA	NA	NA	NA	NA	NA	NA	NA	NA	NA	NA	NA	NA	NA	NA	NA	NA	NA	NA	NA	NA	NA	NA	NA	NA	NA	NA	NA	NA	NA	NA	NA	NA
ENSG00000011198	14.3662	14.7724	16.1947	9.86611	14.9952	11.8913	5.94787	5.9765	5.02665	6.71781	4.63603	5.85605	2.56167	3.52035	2.84158	2.4221	5.95933	5.99514	6.75337	6.4318	5.6012	5.59453	5.6565	5.72003	6.23885	6.12634	6.88838	4.38543	6.46388	8.7799	11.0953	16.5596	10.305	6.65246	7.78471	6.98113	5.82744	5.63318	2.02959	5.74209	6.52699	6.79519	6.03707	7.00507	6.91458	7.05194	6.94753	9.81872	10.8218
ENSG00000011275	18.3505	17.0819	16.4394	19.3183	16.6543	16.3698	31.6953	30.8945	32.797	28.4416	29.8586	33.3574	23.0738	23.3089	19.2958	24.8151	30.6346	29.7031	29.9345	24.0822	28.5605	31.7784	31.3334	36.0711	32.5752	31.6611	26.8674	27.9288	25.0222	27.984	23.7771	21.5611	21.7647	19.079	23.7255	31.2769	30.6899	31.9251	9.12392	36.2389	34.3216	39.5359	39.3135	38.3263	36.8541	33.3728	32.6136	18.7523	16.9334
ENSG00000011405	14.0924	15.7591	17.0356	14.1242	12.8836	13.5301	15.8229	13.0298	13.3239	18.6311	13.715	14.4482	4.56372	6.27386	3.97532	3.63948	18.6497	19.7903	39.5794	22.1334	13.7954	17.6323	18.32	20.9531	26.5806	19.4293	19.0074	26.0116	17.3475	28.2703	29.2719	31.992	12.3731	5.08434	10.3467	13.518	12.5944	9.47298	0.378346	17.9958	23.6097	26.1677	22.8715	29.2359	30.4101	24.0005	34.7939	10.1796	8.97846
ENSG00000011485	52.961	47.9541	49.8939	56.2322	50.9741	57.0478	102.748	98.5761	108.384	89.0005	96.0419	102.45	74.8849	80.249	79.1189	75.0809	104.359	97.3302	123.573	96.0818	110.646	108.464	115.952	86.7844	73.7882	80.0771	68.6081	76.6062	70.3986	56.8555	73.5794	51.0196	102.096	97.7767	99.4164	71.0665	53.0331	70.3278	48.0213	134.259	127.153	103.86	108.966	112.637	102.434	110.34	97.7092	77.7882	71.6968
ENSG00000011566	16.2073	15.8918	21.004	13.6377	15.0715	13.6545	18.1326	14.8814	15.5277	22.4241	18.0208	20.2006	5.17485	7.66076	5.067	5.33176	26.1312	28.2231	39.8346	30.9338	18.8743	23.0416	23.5452	31.9345	39.6301	34.7126	29.9926	34.102	24.3326	53.0086	42.7454	47.2421	9.1898	5.28047	8.28879	16.984	15.5457	14.9105	0.526086	25.9228	22.8549	31.7422	25.3831	30.3049	43.3743	33.7967	44.202	7.545	8.41957
ENSG00000012232	27.4949	27.9591	24.3069	27.7255	25.5149	25.1046	15.7242	16.3744	18.0481	13.8825	14.2401	16.6721	7.93797	8.50755	4.70441	5.15575	15.9683	13.149	8.77186	14.2483	15.452	15.7223	14.6423	13.3869	11.7975	11.5941	12.6046	11.7509	13.7725	14.0432	14.9926	9.63062	29.2019	26.8222	32.6206	24.3037	22.6467	24.1186	6.53983	16.9235	16.5866	15.316	14.2378	14.6286	12.2278	14.3912	10.7994	28.9905	25.3292
ENSG00000012660	182.973	173.842	161.203	120.653	165.785	143.359	99.1528	98.4554	82.2041	117.344	93.2644	101.773	39.3899	61.6591	43.6624	32.2376	115.278	129.093	164.965	112.457	102.476	115.035	114.779	97.2413	100.641	103.605	106.595	124.514	84.492	103.527	82.1891	85.3867	139.452	87.7997	113.733	105.414	112.561	84.002	7.0085	105.068	131.609	175.557	163.751	186.338	148.713	135.638	168.788	69.9285	60.8621
ENSG00000012779	3.00252	1.27714	2.55018	1.56958	2.29185	2.09542	0.487932	0.428654	0.384133	0.41526	0.342066	0.475839	0.492333	0.744505	1.46764	0.942303	0	0.107799	0.224038	0.430075	0.378478	0.610278	0.455778	0.346865	1.70911	1.09024	4.4218	4.93878	4.23534	4.52692	1.53168	2.59267	33.6932	29.8247	33.8838	46.7641	43.3589	50.7518	0.114284	0.491463	1.1886	0.438391	0.412269	0.327629	0.560964	0.0811254	0.191407	0	0.142061
ENSG00000012963	12.057	12.3877	12.8628	10.7335	12.9928	11.2621	30.7159	26.883	31.1685	33.0942	27.0414	27.9502	12.4437	14.0587	9.43461	7.90179	42.9616	43.8483	48.661	40.8391	31.2311	35.1964	35.1335	23.0704	21.3424	20.0689	10.6982	5.94971	9.33231	10.5863	9.76874	13.4734	20.1526	14.8906	18.9953	12.8409	13.3882	11.9652	4.29231	35.872	36.9908	26.1992	18.4056	23.2753	31.7025	30.8716	34.181	17.4224	17.718
ENSG00000012983	28.9453	29.8226	34.6915	26.1972	30.1158	29.9914	22.9841	19.1761	18.6225	27.3385	22.435	23.8125	7.14873	9.88716	8.64416	4.46552	28.3694	29.7315	53.6373	35.2183	22.8861	25.468	23.8454	39.056	41.8453	40.6239	35.2038	36.792	29.3539	41.1894	43.1157	37.8425	20.3323	9.75526	16.1863	25.2506	26.4834	22.0344	0.844875	21.7064	23.8264	37.6029	32.3536	41.9672	44.5012	36.3073	54.315	19.0652	20.762
ENSG00000013288	24.8132	29.2853	24.5252	28.1489	21.9695	23.292	14.0739	13.5539	14.9742	11.1952	11.9078	13.5784	8.44526	10.1902	8.90683	9.32529	14.9032	11.969	11.4643	12.2494	14.7994	18.0165	16.8441	12.8217	13.2456	13.9596	10.8024	11.444	10.5744	10.8175	11.0912	7.0924	22.1844	20.0612	23.7891	23.0212	18.8792	24.1232	4.19294	13.6024	15.8271	13.1917	11.8086	12.732	12.4908	11.1614	11.7041	20.0687	17.2133
ENSG00000013375	25.8175	24.0652	30.1914	27.3299	31.3416	31.4579	26.6483	22.7485	26.0887	33.1917	26.8393	27.2771	15.7164	20.6526	16.6479	14.306	23.0831	23.2889	31.3344	23.5751	25.6961	29.5175	28.0866	43.1806	46.7318	40.6578	20.6669	21.1006	16.2708	12.7724	22.225	25.0801	39.5368	26.9005	33.2801	34.0146	35.1048	27.537	3.13232	26.8081	30.5013	60.6663	49.1861	57.3777	44.4291	39.3035	49.1178	25.3443	26.3391
ENSG00000013392	1.83158	1.678	1.08402	1.85602	2.47349	2.2168	3.09857	2.53439	2.64969	2.89588	3.27087	2.84811	3.12651	4.31554	3.51227	2.88883	2.35141	1.84124	3.23795	2.82532	3.12177	3.269	2.56169	4.42717	6.06908	6.01964	0.9096	0	1.5216	1.63565	2.51555	1.13548	6.09203	4.76124	4.65028	6.10375	4.59221	6.28345	0.825856	2.26003	2.798	3.69594	1.80557	2.85183	3.82338	2.39825	4.27524	1.76195	1.95982
ENSG00000013441	73.0325	63.6848	67.7703	60.507	69.4911	56.959	55.9921	48.87	41.7478	63.7956	45.8746	47.2529	22.9975	35.3891	25.3331	16.4659	65.7877	88.6252	164.855	89.6323	60.6513	69.6267	68.312	109.861	145.113	110.655	53.3389	53.6749	42.9838	332.237	272.218	289.508	57.44	42.5338	49.0833	126.345	143.609	118.613	4.82208	55.2977	65.0956	97.4378	88.3814	102.737	96.7385	76.2391	114.208	33.5307	37.0541
ENSG00000013503	11.8558	13.2377	14.7956	9.45707	12.7932	13.4906	5.77305	5.88145	5.7862	6.84103	5.94044	6.30809	1.9776	3.00446	1.56345	2.43592	6.80619	6.23786	8.21955	4.8747	6.29683	6.72119	7.00889	7.59707	7.21971	6.9839	8.36651	7.36563	8.40888	10.6672	8.68045	10.3111	6.69995	5.81664	7.35306	7.44133	7.66398	8.12217	0.681769	8.40463	5.8498	8.71747	8.19804	9.67472	8.15699	7.64653	11.5707	8.17778	8.38994
ENSG00000013561	16.7193	19.3706	25.7468	17.6635	19.5032	19.7777	25.6911	25.422	21.6144	28.8584	24.5879	24.8632	6.74767	10.0496	6.85432	6.91155	26.7224	27.0411	24.2264	28.3904	24.5084	27.6248	23.9105	43.3339	44.6936	43.4265	32.9944	30.1182	27.917	30.5949	31.7775	27.7099	17.7494	14.1613	18.6883	22.4294	20.8454	20.7704	4.38283	23.4824	30.202	33.7626	26.9558	34.6558	39.9403	32.7439	42.278	17.8924	19.3808
ENSG00000014138	7.79144	5.68821	6.35812	6.96331	6.06164	7.54793	37.356	35.9872	39.2496	35.4169	39.5649	40.2626	12.3828	10.6477	6.88458	10.7528	35.166	30.2758	30.7569	33.0517	33.7285	32.076	34.9563	14.194	11.4243	14.3633	7.11469	10.3514	6.79646	6.00915	5.35051	7.24544	26.923	27.2119	28.5664	22.7015	21.4489	19.263	25.3905	44.2933	38.6834	23.1752	21.6983	23.233	34.5375	34.0068	34.1891	20.4038	19.7507
ENSG00000014257	1.07125	0.956888	0.799249	0.627201	1.063	0.978689	0.08124	0.0713702	0.0959365	0.0319108	0.037969	0	0.393469	0.568753	0.104726	0	0.446967	0.21538	0.111906	0	0.0420107	0	0.101182	0	0.0922911	0.0777955	0.0892393	0	0.264442	0.226118	0	0	4.52907	3.75038	4.32702	6.25627	8.3988	6.28882	0	0	0.197901	0.218974	0.274569	0.245474	0	0	0.0637378	0.297707	1.41917
ENSG00000014641	137.127	128.174	149.663	104.073	126.606	126.932	506.433	467.305	468.284	541.401	448.388	459.143	328.633	407.875	254.448	294.731	460.392	426.741	430.723	504.558	494.923	496.903	421.641	410.943	401.748	386.029	648.512	646.308	601.154	335.271	389.841	424.817	433.78	345.84	367.806	231.695	232.585	211.947	138.571	409.081	402.929	321.167	246.188	266.447	430.012	378.397	400.883	179.692	202.045
ENSG00000015413	NA	NA	NA	NA	NA	NA	NA	NA	NA	NA	NA	NA	NA	NA	NA	NA	NA	NA	NA	NA	NA	NA	NA	NA	NA	NA	NA	NA	NA	NA	NA	NA	NA	NA	NA	NA	NA	NA	NA	NA	NA	NA	NA	NA	NA	NA	NA	NA	NA
ENSG00000015520	NA	NA	NA	NA	NA	NA	NA	NA	NA	NA	NA	NA	NA	NA	NA	NA	NA	NA	NA	NA	NA	NA	NA	NA	NA	NA	NA	NA	NA	NA	NA	NA	NA	NA	NA	NA	NA	NA	NA	NA	NA	NA	NA	NA	NA	NA	NA	NA	NA
ENSG00000015532	39.2672	47.1692	37.2097	47.9276	33.1707	34.6987	31.4633	29.2549	30.7817	26.0479	27.934	31.1687	28.1089	28.1368	27.0147	34.3729	34.7473	31.128	12.5749	17.9147	33.8765	36.2922	38.3642	28.5475	31.9276	31.5037	12.992	16.0395	14.9511	16.1402	16.7616	12.2031	54.3413	55.6605	59.8325	56.3196	55.9554	59.4322	21.1399	40.7125	37.2733	23.2133	27.8456	25.7334	29.1592	33.1055	24.1443	49.0228	44.231
ENSG00000016391	0.138034	0.0770616	0.112641	0.151532	0.0263406	0.0262724	3.15351	3.72451	3.89396	3.07359	3.42471	4.06644	2.23925	3.05828	1.24823	1.41513	3.31162	3.39968	2.01873	1.66082	3.78926	3.42933	3.66684	1.92951	1.50137	1.17785	3.27716	1.90721	3.51391	4.00621	2.95745	1.94681	6.39957	5.03385	7.75794	2.41182	2.49274	2.77965	0.588445	4.11209	3.2194	1.01106	0.619136	0.922549	1.30879	1.8797	1.49885	0.143852	0.0457164
ENSG00000016864	39.9064	42.3189	49.3739	44.6894	42.2473	38.2066	35.5866	33.6681	41.4855	45.1159	41.4202	43.9741	44.6083	56.3264	37.4936	36.7858	50.5165	52.0111	52.3191	53.0824	46.0652	44.3781	44.4641	55.1137	52.8667	50.6798	29.6312	31.8641	26.8244	29.2068	23.6311	29.0912	25.8685	30.0571	27.7023	20.0153	23.5836	19.9175	11.8616	37.6823	41.2606	26.4395	25.6351	28.9499	38.2577	35.8419	41.9694	47.6492	47.8199
ENSG00000017260	73.8535	83.1561	90.0517	72.8364	82.0172	72.5577	43.2692	35.5937	41.0444	49.0334	43.1605	42.6648	16.4953	28.4845	16.2157	14.1466	38.0783	37.3672	64.7866	38.2052	41.5634	44.5023	43.5087	57.6251	59.4854	53.9238	65.3429	60.1338	53.9368	40.355	39.0117	39.1916	265.764	189.487	246.717	371.663	380.145	317.794	3.0528	40.7074	48.5485	83.1985	61.5514	75.0513	64.4688	50.85	73.2058	43.8751	42.4484
ENSG00000017483	NA	NA	NA	NA	NA	NA	NA	NA	NA	NA	NA	NA	NA	NA	NA	NA	NA	NA	NA	NA	NA	NA	NA	NA	NA	NA	NA	NA	NA	NA	NA	NA	NA	NA	NA	NA	NA	NA	NA	NA	NA	NA	NA	NA	NA	NA	NA	NA	NA
ENSG00000017797	46.5251	45.0427	60.1373	46.9035	46.3273	48.4539	33.2217	34.9419	37.5211	35.292	33.224	37.8167	15.8675	21.4691	13.0997	11.9881	44.7778	45.5313	52.6977	38.6649	33.0988	32.3832	33.9603	33.7338	33.3008	31.3361	25.0778	22.3401	22.6755	18.9413	19.0531	19.5462	55.6966	42.0118	50.0032	40.5767	48.5517	43.2377	7.30199	36.2178	39.5399	40.2388	33.179	40.5698	40.322	37.3844	42.2804	47.3488	41.2869
ENSG00000018280	0.294355	0.328665	0.171575	0.0538566	0.112342	0.0933759	0.474363	0.58833	0.527225	0.43842	0.5999	0.471678	1.05864	1.38249	1.15106	0.862211	0.767605	0.443863	0.0768735	0.59028	0.490604	0.322158	0.417039	0.238037	0.792487	0.356275	0.183908	0.338925	0.136243	0	0	0	0	0.071564	0.118897	0.140909	0	0.133956	0.78428	0.786959	0.475814	0.100282	0	0	0.144361	0.167018	0.131353	0.306763	0.292468
ENSG00000018510	14.0929	16.3298	19.9415	13.9468	14.2546	13.7597	25.1264	22.8717	21.2319	30.7203	22.5269	24.5422	7.73473	12.4469	6.65112	6.35471	31.573	30.7073	35.4994	25.4766	26.4631	31.2887	31.4581	33.7164	34.5403	30.7958	32.8054	34.2121	26.9485	21.541	24.7904	23.7789	20.2789	12.2198	17.1054	20.3885	20.8237	18.1977	2.40462	29.3782	34.8523	30.0609	25.0001	32.161	37.3612	34.3225	41.1819	13.1193	14.0715
ENSG00000018625	NA	NA	NA	NA	NA	NA	NA	NA	NA	NA	NA	NA	NA	NA	NA	NA	NA	NA	NA	NA	NA	NA	NA	NA	NA	NA	NA	NA	NA	NA	NA	NA	NA	NA	NA	NA	NA	NA	NA	NA	NA	NA	NA	NA	NA	NA	NA	NA	NA
ENSG00000019186	NA	NA	NA	NA	NA	NA	NA	NA	NA	NA	NA	NA	NA	NA	NA	NA	NA	NA	NA	NA	NA	NA	NA	NA	NA	NA	NA	NA	NA	NA	NA	NA	NA	NA	NA	NA	NA	NA	NA	NA	NA	NA	NA	NA	NA	NA	NA	NA	NA
ENSG00000021461	NA	NA	NA	NA	NA	NA	NA	NA	NA	NA	NA	NA	NA	NA	NA	NA	NA	NA	NA	NA	NA	NA	NA	NA	NA	NA	NA	NA	NA	NA	NA	NA	NA	NA	NA	NA	NA	NA	NA	NA	NA	NA	NA	NA	NA	NA	NA	NA	NA
ENSG00000021488	NA	NA	NA	NA	NA	NA	NA	NA	NA	NA	NA	NA	NA	NA	NA	NA	NA	NA	NA	NA	NA	NA	NA	NA	NA	NA	NA	NA	NA	NA	NA	NA	NA	NA	NA	NA	NA	NA	NA	NA	NA	NA	NA	NA	NA	NA	NA	NA	NA
ENSG00000021826	12.9765	11.5567	13.053	10.8537	11.6385	12.1258	17.8895	16.2719	21.3747	24.7254	21.8962	21.6163	22.8242	27.5583	21.3849	16.2222	11.022	10.203	11.2803	9.85125	42.4018	45.102	42.0446	19.1886	17.2087	16.2335	44.5332	41.6223	40.6419	62.7051	62.8874	75.8219	0.222657	0.112674	0.171151	0.0887413	0.0816521	0.189816	3.60563	35.0467	48.3305	18.252	16.0954	16.1421	36.9723	26.0506	44.588	5.40939	5.77129
ENSG00000023041	20.1476	19.7637	29.212	20.9537	24.4692	24.5922	55.8593	55.1868	52.1579	74.1706	62.0146	65.0924	28.2752	39.1765	33.9705	28.1339	57.9429	62.4839	92.9218	68.2102	65.0651	67.5446	64.7751	67.9607	63.4052	69.0998	42.8599	34.3748	34.3566	36.9317	27.9627	40.4298	40.0904	30.9963	33.4373	21.32	27.9162	17.5953	15.9088	65.0489	68.7147	67.1949	56.4486	69.1585	83.0488	72.0158	105.486	34.3431	33.8774
ENSG00000023228	69.159	64.2683	64.1818	53.0005	65.9947	65.0626	58.9017	52.3654	56.4195	66.1654	56.61	59.4609	18.6219	24.3325	19.0631	23.0228	60.3321	60.0142	62.1759	56.3089	60.1183	62.1991	56.6424	58.0851	52.4406	51.0522	66.7007	56.0962	58.6148	51.4182	64.7043	49.806	45.6602	33.0835	43.6924	39.6074	34.1441	36.2059	3.19724	59.3968	58.8569	62.5897	52.9012	58.0196	67.561	62.8219	72.5042	30.5971	27.1048
ENSG00000023330	45.9975	42.2247	40.9187	49.1399	51.9585	53.7336	57.285	59.2336	65.6263	53.5205	61.2192	63.3567	41.2806	46.5701	52.7388	56.6289	60.3776	57.3736	59.1362	54.787	50.3025	53.8728	53.305	42.1007	38.7971	41.9793	58.0072	59.1826	60.0837	47.1609	53.7407	43.8507	70.4126	79.932	90.1542	81.0202	84.6438	84.1346	26.1562	61.8999	60.5235	81.9554	84.1191	85.6838	60.7872	58.9419	59.3049	50.1884	41.1017
ENSG00000023572	1.97137	4.40231	8.02271	4.3283	4.5143	3.27463	48.9283	51.7599	33.4639	58.057	44.5916	47.7156	35.6284	47.9778	42.3115	30.3159	37.0142	40.5364	38.7536	32.3449	29.3078	31.6575	30.0885	37.0185	42.6144	41.3224	41.0933	28.4766	34.0097	40.855	51.8373	54.1635	47.0118	39.7369	33.0096	31.657	36.706	25.8131	18.9091	39.0152	38.4882	54.401	43.0636	49.0751	44.474	44.9458	48.144	20.1712	18.519
ENSG00000023697	45.8664	45.0815	47.8968	35.6953	46.3516	42.133	51.9918	48.7419	54.961	61.4832	51.9186	49.688	34.3559	35.6833	27.472	25.3088	56.2664	56.9861	78.6189	84.2046	58.5853	66.6723	52.8559	61.4202	60.8035	62.3955	47.0208	49.0922	43.0567	39.203	53.0573	57.2701	72.7808	55.3629	60.2765	62.2356	62.7412	58.7972	18.0728	57.7344	60.5662	37.3043	32.2874	34.5406	59.4569	48.6283	58.3275	61.4889	58.4097
ENSG00000023839	0.579246	0.748884	0.618404	0.401615	0.523591	0.301736	208.549	195.415	217.138	203.231	189.622	206.69	196.941	222.174	157.589	131.874	263.882	235.005	254.525	201.382	214.936	220.637	196.853	147.162	110.865	124.072	420.264	372.792	374.811	355.507	359.91	375.187	1.01064	0.933907	1.41438	0.809971	0.845976	0.770004	11.5995	199.806	215.3	185.334	149.677	173.077	214.586	170.872	237.533	0.826065	0.24233
ENSG00000023909	19.7559	20.3992	19.2952	17.3502	19.1334	17.4556	68.348	61.4391	74.2601	71.5917	63.7909	69.2478	24.6982	32.5327	18.6579	16.5641	100.277	104.676	109.91	83.5231	49.9826	52.0592	51.2036	56.8103	46.1656	45.5946	42.3969	55.5951	42.6499	48.2043	53.978	57.4066	8.04599	6.97989	6.22493	8.01694	7.52019	7.72034	4.98367	61.8026	61.9776	46.5333	42.0185	49.0497	49.3868	52.9008	57.5864	10.6532	13.8305
ENSG00000024048	32.6461	34.029	35.4806	27.257	31.5826	29.4034	12.3985	11.1503	12.0277	13.387	10.5824	11.4354	9.21773	11.392	12.1702	8.24619	16.0567	16.7727	20.0735	16.1594	10.9795	13.6813	12.8561	18.1888	18.8469	16.093	17.7718	13.3228	15.6204	20.8254	25.824	22.4806	17.5209	12.8348	16.6561	28.412	32.5811	27.3156	2.75261	12.2318	16.6521	28.5794	20.5215	27.7769	22.8339	18.6407	24.6796	18.5184	18.4767
ENSG00000025423	NA	NA	NA	NA	NA	NA	NA	NA	NA	NA	NA	NA	NA	NA	NA	NA	NA	NA	NA	NA	NA	NA	NA	NA	NA	NA	NA	NA	NA	NA	NA	NA	NA	NA	NA	NA	NA	NA	NA	NA	NA	NA	NA	NA	NA	NA	NA	NA	NA
ENSG00000025708	NA	NA	NA	NA	NA	NA	NA	NA	NA	NA	NA	NA	NA	NA	NA	NA	NA	NA	NA	NA	NA	NA	NA	NA	NA	NA	NA	NA	NA	NA	NA	NA	NA	NA	NA	NA	NA	NA	NA	NA	NA	NA	NA	NA	NA	NA	NA	NA	NA
ENSG00000025800	44.9553	45.6003	49.8602	41.954	45.7132	45.1093	21.1483	19.8657	21.8866	20.9583	20.2031	23.2094	13.5133	15.7308	11.6812	11.3141	29.2955	27.58	20.4767	25.771	21.7449	21.1451	21.8729	24.2213	22.2057	20.8152	26.6588	31.0906	26.4886	32.8411	30.1642	33.1665	27.0903	22.6783	25.1131	28.997	29.9878	25.4799	6.15567	21.2324	26.1754	29.1964	24.519	26.6084	24.7858	23.678	26.0964	27.9396	29.9375
ENSG00000026103	23.8461	27.8688	39.2649	27.604	27.0904	24.5832	18.9461	16.7835	16.7022	21.0615	17.8083	15.0283	4.89907	9.77677	7.34742	2.85375	21.196	29.242	33.5856	22.3281	14.1366	14.7451	16.6295	20.9023	20.1445	19.2041	168.522	194.227	147.65	198.007	166.992	186.201	8.559	5.48168	5.91092	15.1907	17.5327	14.2511	0.444996	13.1829	17.7412	21.527	17.6581	22.3249	35.8583	31.6936	37.9271	24.3678	25.998
ENSG00000026652	4.24473	4.83928	4.37542	4.34099	4.65543	4.51581	2.75739	2.36659	2.88107	2.5056	2.62495	2.47839	3.33359	3.70894	4.06233	2.74845	3.49554	2.66135	2.73054	2.95684	2.65467	2.59668	2.53217	2.78738	3.10361	3.00147	3.28015	2.46945	3.51575	2.8294	1.43599	3.24092	3.3488	2.99819	3.26409	4.55589	4.22146	3.84308	0.500007	2.04782	2.22869	4.58952	3.99396	4.6586	2.36663	2.15495	2.09356	3.02671	2.88568
ENSG00000027075	19.2386	18.3335	21.4823	17.2109	20.2721	18.1487	5.06337	4.94247	4.98279	5.23738	5.6795	5.55969	3.40603	3.45392	2.90096	4.23734	7.27395	4.47459	7.28466	6.24816	5.26581	5.71592	5.22019	15.7692	12.2393	13.7559	2.59557	3.41671	1.92286	4.22791	4.76837	3.58729	10.0509	8.65727	9.82855	13.4948	12.6782	13.0315	0.948762	6.91335	6.23571	7.02609	7.03526	5.49647	7.85867	6.73484	10.1962	12.0607	11.4004
ENSG00000027644	NA	NA	NA	NA	NA	NA	NA	NA	NA	NA	NA	NA	NA	NA	NA	NA	NA	NA	NA	NA	NA	NA	NA	NA	NA	NA	NA	NA	NA	NA	NA	NA	NA	NA	NA	NA	NA	NA	NA	NA	NA	NA	NA	NA	NA	NA	NA	NA	NA
ENSG00000027847	26.9991	32.3576	32.0094	36.62	27.6904	32.3408	37.7686	33.6489	33.3282	28.2268	33.0314	34.8473	42.9312	45.8518	37.2989	39.8476	36.5355	27.194	18.2946	32.6107	34.9531	33.6108	38.6212	26.3013	21.8909	25.4363	30.2201	31.6873	31.3621	39.6066	43.5528	30.2448	57.8454	70.1771	63.0875	48.1302	50.6904	57.8524	42.8285	37.7433	32.2087	22.3739	27.0524	25.6788	25.9712	32.0582	21.026	56.2743	53.652
ENSG00000028116	24.4905	26.5319	31.9042	27.9848	28.8747	27.0324	27.5486	27.5682	25.8056	35.7582	31.6559	28.2798	8.06742	12.6606	10.013	9.20041	42.1653	48.8735	45.7939	33.4105	41.9878	49.3827	43.4046	104.378	95.0647	94.3485	37.087	44.6568	31.6888	40.6445	39.0129	52.8296	20.9954	10.2261	19.3223	26.5418	31.5193	25.9779	4.51189	37.345	41.6274	40.384	33.4274	40.5772	64.6537	52.1745	62.6469	23.7201	20.4438
ENSG00000029639	11.8889	11.58	10.9698	9.58036	13.7572	12.7827	7.30167	7.14137	6.7961	9.21175	6.35443	7.99764	7.49092	7.59316	7.51148	6.80743	7.71784	7.81943	8.12557	10.6525	8.33285	9.0114	8.33243	11.7037	11.8499	10.3331	7.46748	8.7377	8.54691	9.2104	8.80703	9.17393	8.56782	8.2101	7.50984	7.35625	7.43709	7.12278	2.93179	5.65174	7.09722	6.20482	4.74102	4.78206	7.44344	7.3199	8.24017	11.8628	13.572
ENSG00000030066	16.5284	14.889	15.7985	15.0724	18.9621	13.5612	37.8287	32.9697	34.6318	42.7821	37.7055	37.5729	9.2817	12.1021	9.70466	7.95653	41.4191	43.9884	54.2234	43.9732	37.5937	41.188	42.9161	54.0425	50.1653	45.9325	25.1995	24.1111	21.3353	32.8379	28.5703	35.4249	22.1143	15.033	21.0546	25.8881	23.7547	24.4983	1.6317	37.4234	39.9167	44.2514	35.3171	43.1936	55.709	47.4891	55.3615	14.3428	14.6559
ENSG00000030304	NA	NA	NA	NA	NA	NA	NA	NA	NA	NA	NA	NA	NA	NA	NA	NA	NA	NA	NA	NA	NA	NA	NA	NA	NA	NA	NA	NA	NA	NA	NA	NA	NA	NA	NA	NA	NA	NA	NA	NA	NA	NA	NA	NA	NA	NA	NA	NA	NA
ENSG00000031698	319.886	294.907	297.102	328.629	332.904	326.621	115.037	123.75	122.865	111.984	114.363	115.451	67.0438	71.7801	57.2287	63.1842	131.386	122.02	149.403	99.0313	110.162	109.129	118.707	307.818	239.798	275.423	238.282	219.14	224.466	181.833	147.616	205.709	99.3024	93.2175	103.739	212.563	182.446	202.075	93.5835	118.677	116.346	191.59	199.463	200.154	139.33	139.368	149.721	202.2	200.497
ENSG00000032444	21.1997	28.3251	23.5199	35.1707	22.091	22.2605	39.5607	37.6508	40.2111	33.6863	36.0713	41.9274	33.4651	36.2861	42.9637	42.997	41.2452	28.9143	18.7867	45.6173	35.0768	33.7603	38.7818	21.6841	23.0611	22.2284	40.1076	38.9457	48.9881	39.5946	44.656	33.1152	17.166	21.6298	23.9986	14.852	15.7901	18.2925	22.7207	35.2073	40.9242	26.2117	29.8393	29.2018	18.6912	28.878	17.0071	43.0281	40.6287
ENSG00000033011	10.5749	11.6555	9.39677	10.1641	10.549	9.77874	21.013	19.8209	20.2417	15.3721	18.1215	18.4279	8.58521	11.205	8.05312	10.5689	19.5997	13.893	12.09	18.0208	24.6425	24.0516	24.9493	15.2892	14.0472	14.8485	32.4964	34.8039	31.5105	27.3031	34.0347	37.8584	23.8113	25.5886	24.2618	11.5042	12.954	12.6095	22.7826	31.6176	27.8577	22.4977	23.3819	21.2163	26.577	25.4946	26.167	11.1626	8.56807
ENSG00000033100	26.4307	29.6108	28.5712	35.512	26.0336	24.8314	32.3694	30.7714	33.8317	30.4196	32.0547	34.6194	25.2506	29.3303	23.2289	33.8222	24.2281	21.0683	6.554	11.5106	33.0588	35.4431	31.1425	17.7652	20.9595	20.083	50.7912	50.7212	49.4283	47.7593	48.1444	47.3364	33.6698	32.8109	37.3274	27.4456	24.4005	33.1078	7.6824	29.7741	28.7294	49.5704	50.0382	51.4399	20.2075	30.0946	14.2963	46.0007	52.8762
ENSG00000033170	9.94992	11.649	8.85152	8.80195	10.1756	10.2045	13.7087	10.9571	14.2096	17.7404	14.0979	14.7174	9.29176	15.2681	11.0493	7.74602	16.475	15.732	19.1483	19.178	18.582	19.316	17.1079	24.0048	21.6593	19.0115	32.0785	25.36	31.7008	25.692	23.2845	25.6919	53.0476	42.662	53.3118	50.359	58.973	54.6991	2.16203	13.6142	18.069	24.1399	19.6839	22.302	26.2938	24.6653	32.5892	5.43635	5.56695
ENSG00000033178	10.1491	15.8483	25.761	12.7099	11.1529	12.0634	9.11789	7.89891	5.65783	12.4854	8.35512	8.45281	2.58115	4.73977	2.50313	1.91575	11.0316	10.184	18.1418	13.7294	7.69465	9.63748	9.83139	13.6709	17.3236	13.3866	7.78997	8.58809	5.82251	11.3966	9.34197	9.42059	9.33303	3.938	7.39378	15.2147	13.2637	12.3741	0.800854	8.97129	11.0799	20.0062	16.0856	20.5354	19.6367	17.3284	22.1727	14.1154	13.347
ENSG00000033627	66.8837	68.9432	66.9925	58.0564	61.6845	61.0045	36.7819	36.8353	34.9513	29.5696	30.0461	35.6612	33.1967	38.6635	31.449	33.5495	35.252	32.7655	26.958	33.1766	34.2149	36.5232	36.3948	36.2977	36.4861	37.5671	47.8247	52.7517	47.734	52.0835	50.999	32.4791	42.7994	43.5571	45.2523	47.6201	49.1411	44.9164	26.3729	46.4452	49.8943	56.6044	53.9112	57.8382	41.1007	42.7907	39.8792	31.4376	32.9699
ENSG00000033867	17.1794	17.2699	20.4003	13.6206	17.7413	14.3187	19.3668	16.5511	15.7999	22.6273	17.8342	18.9543	4.65259	5.02136	2.71679	1.78837	21.3457	18.6245	32.7694	23.3046	16.2485	19.7421	19.0898	68.4313	61.0704	52.8901	16.4859	23.6591	15.2014	20.7085	19.5466	25.7905	9.75061	4.74994	9.38827	10.1588	11.4616	8.10546	0.94238	18.8477	22.3248	24.9889	18.5626	23.4782	33.2607	26.6626	37.1532	9.77087	11.77
ENSG00000034152	38.4543	46.7143	42.1931	58.9738	45.1626	50.2287	56.6512	58.3864	61.7448	46.5328	51.6816	60.5415	47.7377	56.3154	47.1933	51.3038	49.5802	46.7869	34.3952	63.0479	40.1931	42.5922	42.1473	50.4492	35.4579	41.5596	32.3778	41.0464	35.6737	50.1646	42.4329	29.9276	73.0275	82.4564	79.2535	128.048	120.599	139.248	43.7974	54.2719	46.1913	95.1355	96.7638	101.354	52.045	69.4839	47.2818	56.415	62.8052
ENSG00000034677	34.3785	31.7018	31.7809	29.2978	32.9842	32.1392	50.6221	42.2495	41.6029	56.4485	42.5665	42.7652	18.8187	31.4253	12.7404	9.04107	36.9443	30.778	43.3171	27.2593	45.9239	50.6104	50.5034	45.296	46.4686	48.6644	68.307	77.5404	56.6834	108.454	93.0742	101.513	19.9519	12.5827	17.3285	38.5956	41.1976	36.152	2.52532	60.1097	68.5981	36.0289	31.8844	35.2452	64.587	54.0613	77.837	13.9498	13.465
ENSG00000035664	NA	NA	NA	NA	NA	NA	NA	NA	NA	NA	NA	NA	NA	NA	NA	NA	NA	NA	NA	NA	NA	NA	NA	NA	NA	NA	NA	NA	NA	NA	NA	NA	NA	NA	NA	NA	NA	NA	NA	NA	NA	NA	NA	NA	NA	NA	NA	NA	NA
ENSG00000035687	19.2593	24.3662	41.0919	24.6411	24.1135	18.9086	62.6914	60.0253	52.0228	82.0008	63.0934	65.1726	25.0006	45.7507	29.3596	15.9804	91.0527	107.808	135.694	112.946	55.057	64.1451	61.0017	74.9112	82.5446	78.837	92.2375	98.1145	76.1235	75.4555	74.2161	81.2378	73.5906	49.1142	61.7626	51.7353	54.1934	49.8446	4.31928	64.7724	64.3117	103.943	88.2944	98.4248	96.4924	85.6926	107.707	35.8104	35.243
ENSG00000036473	NA	NA	NA	NA	NA	NA	NA	NA	NA	NA	NA	NA	NA	NA	NA	NA	NA	NA	NA	NA	NA	NA	NA	NA	NA	NA	NA	NA	NA	NA	NA	NA	NA	NA	NA	NA	NA	NA	NA	NA	NA	NA	NA	NA	NA	NA	NA	NA	NA
ENSG00000036530	NA	NA	NA	NA	NA	NA	NA	NA	NA	NA	NA	NA	NA	NA	NA	NA	NA	NA	NA	NA	NA	NA	NA	NA	NA	NA	NA	NA	NA	NA	NA	NA	NA	NA	NA	NA	NA	NA	NA	NA	NA	NA	NA	NA	NA	NA	NA	NA	NA
ENSG00000036565	NA	NA	NA	NA	NA	NA	NA	NA	NA	NA	NA	NA	NA	NA	NA	NA	NA	NA	NA	NA	NA	NA	NA	NA	NA	NA	NA	NA	NA	NA	NA	NA	NA	NA	NA	NA	NA	NA	NA	NA	NA	NA	NA	NA	NA	NA	NA	NA	NA
ENSG00000036672	1.72657	2.35622	2.41534	1.89541	1.61078	2.1178	0.618318	0.44734	1.46034	0.657187	0.441972	1.13505	0.440396	0.548443	1.0315	0.702415	0	0.867841	0.701415	0.769411	0.865187	0.92383	0.452997	1.28542	0.785066	0.766249	0.998824	2.65067	1.00633	0.809874	0.685051	1.54611	0.460839	0.792892	0.708473	0.688763	0.337995	0.785733	0.511142	0.586158	0.531608	0.457502	1.22926	0.952469	0.37634	0.580539	0.627788	2.53242	1.65197
ENSG00000037280	NA	NA	NA	NA	NA	NA	NA	NA	NA	NA	NA	NA	NA	NA	NA	NA	NA	NA	NA	NA	NA	NA	NA	NA	NA	NA	NA	NA	NA	NA	NA	NA	NA	NA	NA	NA	NA	NA	NA	NA	NA	NA	NA	NA	NA	NA	NA	NA	NA
ENSG00000037757	19.9113	26.8825	22.6667	21.3574	17.5719	19.3507	17.7827	18.6441	18.4705	15.831	17.3501	18.9876	20.8245	23.3122	19.6607	15.7924	20.353	18.9267	11.9794	27.4582	18.4586	19.4068	18.47	10.8751	11.428	12.6162	22.2427	16.5542	22.2874	18.6058	23.2253	17.2427	11.6768	12.6501	14.2812	10.2007	11.9867	12.3068	4.28671	18.4344	19.9202	10.7875	7.89643	9.41292	12.7031	15.15	12.5768	29.1341	26.5294
ENSG00000037897	17.8866	16.4565	14.2125	18.0648	14.4175	16.8314	34.2643	37.466	34.2155	37.1479	37.049	36.193	36.9877	38.6579	38.1896	47.4676	42.5391	36.8969	31.1665	24.1036	46.0433	40.7808	44.2969	39.8722	31.1587	40.2674	32.721	36.5765	29.8038	37.6038	36.7901	32.8671	28.2551	27.031	24.3745	18.392	18.7189	16.3123	41.6332	35.414	35.8852	28.6647	31.6329	28.6908	44.773	50.5008	49.5505	22.9651	22.4637
ENSG00000038002	18.5087	23.6738	19.4496	15.072	18.406	15.5136	19.4236	16.5863	20.6612	20.1513	17.0934	16.5805	15.0806	18.525	13.507	17.7534	20.3941	17.296	21.9219	12.5463	18.0951	21.5122	20.3135	33.3079	35.1481	33.7925	17.1015	17.4091	17.5358	9.07917	15.8251	12.6057	22.669	17.1121	19.495	24.0847	21.1272	20.9388	2.36154	14.5363	18.4207	19.0057	18.8755	19.6132	22.4161	23.1731	29.8577	9.96138	11.5693
ENSG00000038210	2.90577	3.84936	6.02853	4.59564	5.5262	4.29327	10.3926	9.25307	10.1886	10.8932	8.4575	9.57958	2.28382	3.65071	2.81663	3.02949	9.40126	10.7685	12.7335	11.259	8.51761	7.72957	9.38504	9.45616	14.384	9.72843	3.13861	2.04147	1.82365	2.1831	3.69325	5.95387	12.4224	6.07072	9.24189	12.8373	13.4062	12.0358	0.708602	9.14171	9.55336	19.2285	19.6923	18.6213	23.8158	23.3618	23.9555	10.9838	10.2763
ENSG00000038274	34.4934	32.4328	38.6722	31.6158	29.762	29.6849	60.5468	52.9436	57.6433	69.2093	55.9811	55.1709	27.2029	36.9539	17.1832	17.2221	83.1501	70.1804	89.9964	77.9411	65.8235	75.3764	69.9727	73.0999	85.5256	79.943	46.9169	52.4482	52.021	62.7058	55.6932	61.8503	111.92	76.7387	97.5956	99.9614	100.972	90.1283	3.82568	56.9193	66.3142	68.8214	60.755	67.2227	89.5207	84.9352	83.9583	30.4434	38.8638
ENSG00000038382	29.2847	29.5076	33.0373	33.1827	33.4415	34.7483	41.5357	39.2371	44.1529	34.1209	35.1379	40.0265	8.86429	11.0044	16.5568	14.0138	39.7303	33.2589	35.7227	30.8495	34.9168	38.5014	36.0304	50.5111	58.8825	48.462	57.6013	51.8587	58.9219	58.6841	56.0924	54.8959	14.4479	10.6007	17.9357	38.3406	33.594	37.3134	0.888905	32.386	34.6472	56.3092	50.5936	53.2667	34.7843	33.9685	40.5826	18.2857	17.3722
ENSG00000039123	NA	NA	NA	NA	NA	NA	NA	NA	NA	NA	NA	NA	NA	NA	NA	NA	NA	NA	NA	NA	NA	NA	NA	NA	NA	NA	NA	NA	NA	NA	NA	NA	NA	NA	NA	NA	NA	NA	NA	NA	NA	NA	NA	NA	NA	NA	NA	NA	NA
ENSG00000039650	22.9054	30.0281	23.1024	27.6149	21.0743	22.7714	49.3205	49.0513	52.4734	39.9796	44.5251	51.577	100	91.6467	101.366	99.2923	38.7189	33.4601	12.9787	22.7614	51.009	50.8988	54.9802	36.9987	30.4595	33.1571	62.2267	78.4144	59.9192	58.601	79.9677	84.06	52.0263	61.0081	61.0705	38.7687	39.5901	40.6949	45.2815	45.6939	41.9373	36.997	39.7068	41.943	28.485	35.1604	23.0892	39.2165	39.4211
ENSG00000040199	3.85211	4.39616	4.77848	3.38771	4.04501	3.97783	7.25085	7.74178	7.6048	7.39844	6.90209	7.38201	2.74573	4.34157	3.05846	2.75852	8.19168	7.47744	8.07034	6.40173	7.22366	7.64462	8.05075	8.3348	7.9209	7.14821	8.98866	9.26284	8.2351	12.0617	13.9076	10.2913	2.1779	2.03346	2.95473	4.72211	4.35894	4.02422	0.510343	8.63231	9.67193	8.80946	7.07766	7.80291	8.18305	8.86354	8.98423	2.79461	2.96043
ENSG00000040933	8.94591	10.5669	11.4279	8.55437	9.27238	9.4993	12.185	12.2809	11.9542	10.9715	10.8891	11.735	5.30706	6.30239	4.69501	4.70637	15.9126	12.1407	11.8414	9.6307	10.234	11.8727	11.0568	11.4063	12.1388	11.5145	15.8558	20.9804	17.8919	17.2183	15.3841	20.7756	5.93797	3.84622	4.67034	6.10248	4.63507	4.93357	0.865605	11.437	12.9494	9.0229	9.09622	9.44052	9.72147	10.6327	10.2952	6.23169	7.48511
ENSG00000041880	11.3078	11.8683	9.75495	12.0826	12.7744	11.6222	16.7652	16.2728	16.608	15.2927	19.7992	17.3393	17.1327	17.272	24.7624	20.0391	16.5133	14.6641	10.277	17.6873	15.9201	18.1678	17.8899	26.1267	26.2548	30.4115	13.9886	14.5824	14.4455	18.6174	8.88349	16.4041	9.34428	8.30252	9.29162	16.4558	17.3327	16.9818	4.82058	18.1389	16.6075	20.803	25.505	19.6066	26.6195	25.7499	28.1905	7.0707	7.49024
ENSG00000043514	11.7396	12.9124	11.3244	9.42528	11.2346	10.4852	7.35492	6.3388	7.62624	9.16022	7.58289	7.46421	8.02863	8.3296	6.57773	5.46602	8.88264	7.29232	13.5632	10.3303	8.12208	8.42246	6.60338	11.125	9.96309	11.1849	6.37134	5.56827	6.19605	12.0941	11.6379	6.77829	6.26311	5.77647	6.57599	7.12121	6.71439	6.33923	2.521	7.95021	7.42882	6.9484	5.45655	7.06657	9.21198	8.35121	10.9465	8.61891	8.00838
ENSG00000044446	11.9236	11.912	11.2177	12.4389	12.2549	11.825	15.388	15.4697	16.7667	14.6748	16.052	17.5336	11.461	14.2886	11.1964	8.73148	16.8015	15.0357	15.7336	13.6333	21.3292	22.7799	21.6598	19.067	21.8066	21.0906	12.1111	13.2472	11.6509	13.9087	11.5783	13.9086	13.2661	12.6635	15.4867	11.7411	10.4577	11.5902	6.79971	17.6565	19.4672	12.2934	11.3934	12.1434	14.2944	11.5527	14.1576	7.48476	6.65102
ENSG00000044524	NA	NA	NA	NA	NA	NA	NA	NA	NA	NA	NA	NA	NA	NA	NA	NA	NA	NA	NA	NA	NA	NA	NA	NA	NA	NA	NA	NA	NA	NA	NA	NA	NA	NA	NA	NA	NA	NA	NA	NA	NA	NA	NA	NA	NA	NA	NA	NA	NA
ENSG00000047230	22.9996	19.5996	23.2653	15.0702	20.2527	19.9776	18.7393	15.743	17.655	20.8353	17.9949	19.0405	10.4564	13.4004	11.0223	10.1845	26.0567	20.361	21.7223	15.4341	20.3605	20.8075	20.5334	26.7055	23.7895	23.8773	9.36423	9.95023	8.708	10.5455	5.30389	11.4264	16.3478	14.0175	15.3805	15.804	16.5338	14.9627	4.38915	19.9063	22.6997	17.9867	12.8917	18.3585	23.5307	19.9198	23.66	13.1337	11.7168
ENSG00000047249	33.6413	45.0007	57.0798	38.6679	39.4715	36.5164	40.1633	37.1979	39.5987	41.3005	36.8338	37.7515	33.5674	40.9118	28.6956	29.0865	36.481	39.6786	37.3176	39.0745	34.7296	32.4261	34.1543	34.9777	30.5075	27.9382	56.3961	51.7747	51.8775	49.3026	57.9839	51.3396	18.4829	19.0099	20.1233	23.7378	21.6764	20.9749	14.2438	30.5313	37.0353	50.894	41.9388	45.986	29.6488	30.3332	33.8145	60.92	64.8657
ENSG00000047315	88.3858	95.033	110.954	76.9558	92.7386	89.3475	76.4451	61.7366	68.8521	96.1003	74.0417	79.2024	28.8356	42.0562	31.271	29.5881	79.4636	86.8778	124.134	85.8081	84.7292	94.3081	87.2924	77.1804	70.7685	72.7284	97.4417	80.4458	79.6979	70.3317	67.1317	69.5371	61.8086	43.1134	52.0055	50.7391	47.6436	45.3305	6.35464	81.9816	80.9287	99.2731	73.7154	89.7475	93.4833	80.0813	105.427	61.4076	59.8472
ENSG00000047410	46.1434	45.9226	48.9145	39.6453	45.4082	41.2	45.48	38.3117	40.1726	54.4018	46.262	47.1684	25.3266	29.787	27.0985	23.0021	54.6661	62.8495	95.7633	56.1386	49.6628	54.4141	63.0202	64.2868	67.8444	63.0314	39.9275	36.9289	30.591	69.5597	50.5738	56.1825	36.0335	25.2281	29.6366	36.9059	39.0549	32.113	4.63979	50.9763	57.978	56.5858	42.9738	56.0043	75.8544	58.9092	89.4794	25.2694	25.187
ENSG00000047457	4.89031	5.23836	3.94898	4.45195	5.64475	3.34479	11.5783	10.2908	11.2694	21.9757	15.7266	15.9372	148.389	255.085	141.151	106.211	8.46034	8.63319	12.0862	10.7635	13.4715	15.1951	17.2369	12.1258	41.2581	32.6269	201.133	199.137	163.708	384.322	396.963	455.649	0.802266	0.695965	1.33523	2.96909	5.09604	3.41967	1.77967	12.0265	29.8022	18.0828	18.8014	13.5293	25.2706	13.716	37.3645	0.0828691	0
ENSG00000047936	0.761826	0.691132	1.41543	1.09767	1.39017	1.22344	0.379145	0.618583	0.287829	0.627622	0.417687	0.440177	0.163957	0.393779	0.384021	0.523009	0.372497	0.251293	0.111914	0	0.56018	0.531537	0.489079	2.17824	2.3382	1.50415	0.535472	0.657884	0.506881	0.829154	0.51008	0.863411	1.13234	0.816109	1.40122	0.717981	1.25833	0.666302	0.0380589	0.545556	0.461799	1.11928	0.961056	1.22745	0.46703	0.486294	0.424948	0.396969	0.473089
ENSG00000048028	9.43979	9.6935	11.8001	9.28082	9.67964	8.88972	16.9699	16.7079	15.8892	19.9718	16.4671	18.7854	7.08417	9.8704	10.4515	6.49622	21.3542	20.1225	21.2074	14.3685	19.5803	20.5881	18.5305	19.3142	19.8173	17.8816	5.44777	4.97622	5.12375	6.84186	3.65517	10.0827	9.61688	6.35968	8.49219	8.73827	9.76847	7.97068	2.36362	18.3307	17.4915	18.5598	15.0125	17.2441	25.0257	21.7258	24.158	7.98078	7.91024
ENSG00000048392	27.9099	33.1972	42.0002	22.8794	27.9509	27.4902	36.1425	32.7711	24.375	45.2926	28.8633	31.9592	15.9926	24.4191	13.3575	8.96501	64.0786	62.8539	102.768	71.897	33.8219	35.2197	39.4908	55.36	56.6915	50.3275	152.75	182.747	136.467	248.261	253.714	235.213	9.24274	5.36816	8.04827	11.1454	15.8881	9.55085	1.98043	38.2409	51.8969	40.2186	33.3396	38.9909	55.3234	46.1439	62.6954	12.9104	11.8744
ENSG00000049239	8.39842	9.2261	8.39198	7.86011	7.5775	7.34425	17.5774	16.2252	16.663	14.4745	15.5557	17.8037	11.4434	14.0004	11.067	11.6483	14.6545	12.1681	5.97352	8.03276	15.7318	18.1843	16.9434	28.1545	27.7833	23.3352	5.5978	4.41169	6.26972	6.4333	6.01185	5.61448	7.75375	7.04293	9.99608	11.1857	10.7651	11.9283	3.6504	13.5695	16.0871	11.9855	11.9409	12.8595	10.3446	10.7164	7.61634	6.57441	5.80661
ENSG00000049759	72.1505	68.4639	66.4444	69.5102	78.6447	71.2815	17.9076	16.8274	18.3517	18.7954	17.2287	18.3038	14.1052	14.3441	9.59724	10.6089	21.7728	18.8275	20.5105	19.1131	20.9876	22.3022	22.9111	23.2328	23.9977	22.7491	27.2733	25.2408	25.9396	50.5973	43.5647	43.0161	51.9271	43.8881	54.7558	98.6201	100.082	100.564	4.92658	23.6614	27.2038	38.9977	34.3838	37.8567	24.5248	21.8482	23.8178	24.6335	25.3165
ENSG00000049860	83.2277	90.3111	116.976	75.9243	87.9109	72.0654	151.904	156.781	147.365	164.86	139.757	146.08	155.404	165.226	119.325	115.026	152.232	146.859	206.183	188.056	136.188	147.923	130.926	183.495	195.164	199.343	117.853	124.849	117.918	113.819	94.1832	144.072	245.547	203.627	236.643	207.554	247.058	200.78	52.6271	145.28	148.746	197.383	156.797	174.263	177.259	145.772	188.314	95.0838	98.0296
ENSG00000050438	0.170965	0.349969	0.33882	0.125122	0.195748	0.173548	0.794133	1.11055	0.574159	0.84031	0.787752	0.7165	0.562543	0.768052	0.208921	0.500782	1.8725	2.4491	2.23245	3.25699	0.888368	1.06654	0.908329	0.691274	0.865337	0.858754	0.498473	0.984257	0.448411	0.180436	0.610502	0.344466	0.123207	0.0831304	0.177574	0.0204604	0.0753034	0.0972539	0.182208	1.30593	0.868555	0.203858	0.383422	0.228528	0.447182	0.646705	0.330596	0.178171	0.339738
ENSG00000050748	18.3501	17.59	16.9905	13.8644	16.2237	15.9974	26.2554	22.8678	24.473	28.1569	24.0974	26.5567	15.6984	17.3878	14.7127	14.8876	26.4393	27.6704	48.4745	36.798	25.2905	27.0763	24.9695	33.3692	33.438	32.5483	19.3279	19.1525	17.6792	12.2609	13.1996	9.57557	41.2897	31.871	37.2353	31.5348	27.3874	28.5669	2.81392	27.832	25.5467	32.5622	26.477	28.8393	33.8397	29.5128	36.9958	17.0599	18.1013
ENSG00000051341	1.21278	1.01561	1.78142	1.19824	1.13402	0.915636	11.9106	9.13038	10.9698	13.5838	10.4347	10.7783	2.27368	2.99661	1.45239	1.24335	10.1204	11.0336	14.3795	9.24172	10.2613	10.9903	11.3118	6.47292	6.70009	6.43674	1.25024	1.25677	1.27237	1.21597	1.08269	0.733066	5.0692	2.93379	4.31087	3.78817	3.15168	2.85617	0.678581	12.3673	12.9388	9.04856	6.7609	9.19409	13.2439	11.79	13.8185	1.6852	1.80751
ENSG00000051382	13.4254	13.9853	18.3877	10.4568	14.427	12.2483	13.6511	12.7422	11.3852	15.349	11.7832	13.0354	3.82234	6.34069	4.83932	2.14201	16.5467	17.3604	23.27	17.3717	13.8537	13.7167	14.186	20.4832	23.3832	19.2271	14.2455	12.9538	12.6015	12.9422	14.4627	10.8804	21.3501	12.5546	18.0863	22.7541	25.9165	19.5578	1.19902	15.6405	15.9515	21.0805	17.2292	19.8936	20.9666	19.2355	23.7965	10.9429	12.9668
ENSG00000052802	118.65	149.901	208.711	145.349	141.805	167.645	94.8106	96.2858	66.4312	129.862	75.2661	79.2102	141.247	164.219	185.236	128.586	140.683	127.207	182.052	210.533	72.596	89.0283	79.9297	62.2621	89.2533	74.9627	183.509	205.837	168.343	82.6136	80.2683	115.09	238.604	162.341	207.562	115.01	148.396	109.756	16.7695	93.9312	104.792	231.903	220.457	225.83	127.879	139.346	130.832	262.92	280.272
ENSG00000053371	55.233	57.6079	52.996	43.7993	46.4254	48.2841	86.6322	86.4974	86.0681	70.0322	78.9054	82.1784	54.4172	59.7109	42.8794	44.5387	85.4037	69.7649	33.3972	53.165	78.2072	80.562	72.1773	45.1309	43.7501	41.1964	27.2821	27.8327	29.5949	22.2198	25.0602	20.4241	55.4447	64.2664	57.5034	26.2225	33.8302	36.0178	85.1813	81.8985	54.5596	34.402	30.4785	33.5026	41.1738	51.9127	33.6362	55.8005	54.7498
ENSG00000054148	157.514	170.813	150.917	162.717	146.355	142.87	316.854	332.492	302.932	286.895	304.007	320.651	519.968	414.025	430.058	402.798	337.591	319.198	202.426	328.595	357.033	318.64	351.444	252.137	267.258	263.178	525.903	573.06	600.451	442.031	439.457	383.579	62.7185	85.4616	81.6059	38.2438	43.4243	41.3075	801.079	299.671	289.211	173.265	179.932	174.239	185.178	254.62	151.502	175.255	177.898
ENSG00000054179	NA	NA	NA	NA	NA	NA	NA	NA	NA	NA	NA	NA	NA	NA	NA	NA	NA	NA	NA	NA	NA	NA	NA	NA	NA	NA	NA	NA	NA	NA	NA	NA	NA	NA	NA	NA	NA	NA	NA	NA	NA	NA	NA	NA	NA	NA	NA	NA	NA
ENSG00000054267	25.9251	29.8473	30.4595	22.7879	28.8284	24.5129	15.9518	15.0734	15.5274	20.192	16.6733	15.9485	9.96935	22.8531	7.40191	9.77666	22.9923	23.2395	37.1134	22.2808	11.8244	13.1016	15.6146	18.7567	19.2796	18.068	22.1876	23.3165	16.3403	95.985	89.5903	85.9346	11.4079	6.20855	10.3511	24.4062	30.0736	22.6719	0.525224	16.2896	17.836	23.8105	19.5211	24.7415	27.3332	21.2854	30.3082	10.7076	9.73379
ENSG00000054356	NA	NA	NA	NA	NA	NA	NA	NA	NA	NA	NA	NA	NA	NA	NA	NA	NA	NA	NA	NA	NA	NA	NA	NA	NA	NA	NA	NA	NA	NA	NA	NA	NA	NA	NA	NA	NA	NA	NA	NA	NA	NA	NA	NA	NA	NA	NA	NA	NA
ENSG00000054392	5.017	5.94128	5.42332	3.83863	4.23568	4.30188	5.04416	4.55796	3.94841	4.09853	4.68802	5.17213	4.04846	4.22212	4.08722	3.22857	4.75749	5.65481	2.62047	2.1341	4.68026	5.22465	5.31307	7.55221	7.98971	6.73481	12.5381	9.4527	13.839	9.94803	3.25733	12.8653	4.01726	3.73314	4.45651	3.82081	3.88388	3.21717	0.567098	5.1097	4.49374	2.84869	2.63025	3.07731	3.72803	3.73803	3.39211	0.845006	1.10774
ENSG00000054983	NA	NA	NA	NA	NA	NA	NA	NA	NA	NA	NA	NA	NA	NA	NA	NA	NA	NA	NA	NA	NA	NA	NA	NA	NA	NA	NA	NA	NA	NA	NA	NA	NA	NA	NA	NA	NA	NA	NA	NA	NA	NA	NA	NA	NA	NA	NA	NA	NA
ENSG00000055332	17.1523	18.4408	25.4475	22.7646	22.3237	23.2478	19.5307	17.2416	16.0659	48.6491	36.2093	39.0719	7.21366	11.1438	43.6727	25.3171	31.9741	37.988	48.7142	33.0524	17.0266	21.1629	22.8772	23.8246	26.3002	25.0706	23.6933	24.0696	18.2348	24.3958	23.6863	28.7541	16.5617	9.84693	15.2985	70.9869	67.2416	59.1144	3.32043	27.8671	31.0061	106.587	86.4226	112.577	116.651	94.5471	140.793	8.37903	7.2563
ENSG00000055483	NA	NA	NA	NA	NA	NA	NA	NA	NA	NA	NA	NA	NA	NA	NA	NA	NA	NA	NA	NA	NA	NA	NA	NA	NA	NA	NA	NA	NA	NA	NA	NA	NA	NA	NA	NA	NA	NA	NA	NA	NA	NA	NA	NA	NA	NA	NA	NA	NA
ENSG00000055609	NA	NA	NA	NA	NA	NA	NA	NA	NA	NA	NA	NA	NA	NA	NA	NA	NA	NA	NA	NA	NA	NA	NA	NA	NA	NA	NA	NA	NA	NA	NA	NA	NA	NA	NA	NA	NA	NA	NA	NA	NA	NA	NA	NA	NA	NA	NA	NA	NA
ENSG00000056998	NA	NA	NA	NA	NA	NA	NA	NA	NA	NA	NA	NA	NA	NA	NA	NA	NA	NA	NA	NA	NA	NA	NA	NA	NA	NA	NA	NA	NA	NA	NA	NA	NA	NA	NA	NA	NA	NA	NA	NA	NA	NA	NA	NA	NA	NA	NA	NA	NA
ENSG00000057252	8.36879	8.30279	9.5507	7.25302	6.31875	6.64759	17.6399	15.8464	14.5834	20.8851	16.5575	17.6866	11.5984	17.7454	8.28272	8.76565	19.2157	21.2538	24.4813	18.5488	18.9754	20.2127	20.0428	18.48	19.3866	19.5215	16.0583	18.0786	14.1509	14.8483	14.1557	12.5288	57.5095	39.7604	52.3334	62.1018	57.1065	50.4772	2.31953	18.9996	22.6162	38.2121	30.581	37.9086	24.7022	25.5506	27.7486	8.37053	9.21617
ENSG00000058056	1.21116	1.74574	1.47868	1.35377	1.66408	1.28255	7.35223	6.64607	7.4842	6.89759	6.09969	6.59592	2.10297	3.21069	2.87399	1.74158	8.95838	8.99881	8.76453	8.34616	6.87852	7.15801	7.53461	6.18188	6.75872	6.2209	2.03624	2.73839	1.79388	2.99808	3.3027	2.92834	8.50614	6.08727	7.6394	4.9967	5.32499	4.78022	1.47856	7.92268	9.09231	6.41442	5.46075	6.68608	7.0847	6.82217	7.429	1.60645	1.22528
ENSG00000058091	12.4007	11.5318	15.223	11.4164	12.6026	11.5497	0.0203264	0	0	0.0159683	0.0569995	0	0.114855	0.0656784	0	0	0	0	0.111997	0.214994	0.0210223	0.0234675	0.0759477	0.0495422	0.0923657	0.103811	0.156295	0	0.0992458	0	0	1.29608	11.7954	6.62059	11.6553	15.5507	16.3389	11.6608	0	0.081894	0	0.0730504	0.274791	0.0818908	0.0701063	0	0.0318947	5.88446	4.9001
ENSG00000058404	NA	NA	NA	NA	NA	NA	NA	NA	NA	NA	NA	NA	NA	NA	NA	NA	NA	NA	NA	NA	NA	NA	NA	NA	NA	NA	NA	NA	NA	NA	NA	NA	NA	NA	NA	NA	NA	NA	NA	NA	NA	NA	NA	NA	NA	NA	NA	NA	NA
ENSG00000058600	16.7956	17.4186	19.4823	23.1624	20.0516	22.366	34.9482	33.5098	37.3361	31.1674	32.8898	36.5575	20.9111	22.8119	18.7569	22.8477	47.5085	33.0775	42.1462	37.7561	36.5314	44.2346	39.5468	33.9727	31.9394	37.2645	35.4019	37.5763	36.0199	51.6641	47.3831	37.5737	30.6689	30.8215	34.2277	36.9102	33.4087	36.1089	7.16641	39.8581	37.9293	30.9722	29.9884	31.4332	38.2249	35.6098	38.1946	24.5424	25.0616
ENSG00000058668	73.5296	78.8074	78.4274	60.7953	67.7136	71.652	9.02859	8.76247	10.5555	9.6487	9.35484	9.61725	3.33504	4.5348	3.42485	3.21765	9.848	9.64014	10.917	8.216	8.19668	9.34504	8.8192	13.7878	19.5288	14.4025	9.24982	10.2553	8.66637	8.58541	6.99712	8.13529	2.96685	1.71789	2.38471	2.54398	2.19691	2.41846	0.949239	10.3412	11.4356	36.1697	30.2098	33.1088	14.7157	13.0048	16.4457	34.5295	30.2853
ENSG00000058729	19.0504	19.2483	21.8678	13.3435	18.935	18.3299	15.5884	14.6582	12.4031	20.9151	15.9381	15.429	12.2613	17.1119	12.8539	8.72971	19.9325	24.0562	40.1068	24.609	15.4002	18.266	18.587	20.8603	19.0305	18.1846	16.4296	14.5336	13.2534	17.5771	13.7725	20.4869	21.983	13.0423	16.2059	17.7914	19.9994	15.8764	3.17627	16.7391	18.6224	24.0097	17.5241	22.2286	29.6911	26.7247	38.8547	15.3468	17.5348
ENSG00000058804	NA	NA	NA	NA	NA	NA	NA	NA	NA	NA	NA	NA	NA	NA	NA	NA	NA	NA	NA	NA	NA	NA	NA	NA	NA	NA	NA	NA	NA	NA	NA	NA	NA	NA	NA	NA	NA	NA	NA	NA	NA	NA	NA	NA	NA	NA	NA	NA	NA
ENSG00000058866	NA	NA	NA	NA	NA	NA	NA	NA	NA	NA	NA	NA	NA	NA	NA	NA	NA	NA	NA	NA	NA	NA	NA	NA	NA	NA	NA	NA	NA	NA	NA	NA	NA	NA	NA	NA	NA	NA	NA	NA	NA	NA	NA	NA	NA	NA	NA	NA	NA
ENSG00000059377	NA	NA	NA	NA	NA	NA	NA	NA	NA	NA	NA	NA	NA	NA	NA	NA	NA	NA	NA	NA	NA	NA	NA	NA	NA	NA	NA	NA	NA	NA	NA	NA	NA	NA	NA	NA	NA	NA	NA	NA	NA	NA	NA	NA	NA	NA	NA	NA	NA
ENSG00000059378	12.8316	14.4581	12.6227	22.6411	21.199	20.9433	13.8301	16.1023	15.0333	24.9761	27.1634	28.8597	15.5757	14.6805	110.235	106.707	15.7682	17.4936	15.0569	15.8619	13.3385	14.7361	14.2781	21.2405	21.3524	21.7857	11.5678	10.1195	9.32904	13.3569	16.3197	21.2495	26.0948	23.5895	25.4788	143.129	124.65	133.267	7.49337	12.3526	15.3432	85.0351	84.9241	75.5895	117.24	100.799	109.866	16.1202	17.3484
ENSG00000059573	63.6151	58.0295	62.2653	59.2617	67.262	64.5091	61.9803	65.2135	71.7352	65.3633	65.9263	73.3903	49.2296	55.9602	40.9776	39.6473	64.9216	57.0609	62.3634	58.2659	68.3675	72.0797	70.4837	60.7862	58.5452	58.3435	29.3297	32.5409	27.5337	31.3353	17.009	36.4688	40.3525	30.1089	38.3144	26.0698	26.225	24.2415	12.5218	63.4295	67.7559	63.0167	52.9033	55.3622	70.0807	64.0227	76.3774	58.7955	53.0058
ENSG00000059588	5.61005	7.251	6.73029	6.34527	7.3576	7.19618	17.4434	16.9892	16.2142	18.1548	17.5884	16.0933	16.3909	19.0792	13.9604	15.6857	18.0875	18.2007	21.6837	19.4318	16.2405	17.2365	15.1258	17.534	20.8268	18.7656	14.615	16.6772	13.6283	15.0712	16.0265	18.4963	9.31097	8.60511	8.61681	9.22852	8.40143	7.79836	1.95675	14.8037	17.2418	11.398	8.10453	10.2843	17.0417	16.9382	20.1488	6.94496	7.22942
ENSG00000059758	17.5967	18.9766	21.1763	17.3377	20.2727	17.3079	12.6506	13.7624	12.3331	16.3115	14.1203	15.0753	5.01808	6.96341	6.97191	3.7217	16.246	18.7059	23.8055	17.7532	13.0516	16.7228	16.0657	26.6671	31.1442	27.3637	19.1543	20.0094	16.3399	38.931	32.1989	48.2269	9.45183	5.1816	8.04114	21.7392	24.4074	21.4499	0.0873628	13.1492	16.2035	26.307	19.8546	25.0451	29.4277	28.3409	36.9208	11.5042	11.5112
ENSG00000059804	5.59646	4.6995	5.8556	6.04218	3.97174	4.22556	24.4655	26.1154	24.6042	30.4212	27.9343	28.4941	49.075	62.7319	53.0386	41.1516	7.23679	7.95079	9.3492	7.23451	12.2434	14.4268	13.6628	17.6006	79.3759	21.3456	32.5672	33.2311	32.4113	34.2674	34.6839	32.43	0	0	0.0320266	0.132845	0	0.0315726	2.80972	11.3409	15.5723	32.0503	39.2094	26.4963	9.66311	7.82052	13.7871	4.24172	2.94114
ENSG00000060069	10.708	13.2907	13.1682	14.2155	10.0363	13.0817	22.2373	21.5017	23.2828	17.7588	20.0445	21.6953	11.7763	10.038	10.59	14.005	18.8583	14.7198	9.59911	11.6853	19.7172	22.0434	20.569	11.5994	11.907	12.4421	18.1412	20.6445	19.6404	18.4498	21.3418	25.2877	10.9112	14.4939	13.605	10.6214	12.2408	13.3271	7.08615	22.4838	20.3569	22.7027	27.4773	21.5699	15.6325	17.5772	14.0906	19.8273	20.7838
ENSG00000060140	NA	NA	NA	NA	NA	NA	NA	NA	NA	NA	NA	NA	NA	NA	NA	NA	NA	NA	NA	NA	NA	NA	NA	NA	NA	NA	NA	NA	NA	NA	NA	NA	NA	NA	NA	NA	NA	NA	NA	NA	NA	NA	NA	NA	NA	NA	NA	NA	NA
ENSG00000060237	86.4134	90.4543	95.0802	69.3768	81.6449	75.2209	42.7716	36.9354	43.1643	34.5402	32.4555	38.5544	18.3183	24.5728	18.3227	13.0936	54.463	49.5171	66.1207	44.1533	43.5308	50.2007	49.8511	49.5067	53.6504	45.6918	35.5758	35.9576	35.3837	42.5764	33.068	38.507	10.6493	7.49664	13.319	13.6526	14.3627	12.7099	2.1786	53.3153	56.3044	64.7081	54.54	62.9449	63.0505	50.6988	72.1255	37.9183	32.6602
ENSG00000060642	4.77153	5.24574	4.44145	4.55315	5.84145	4.24749	7.47377	8.2164	6.55771	7.8066	8.15684	7.51928	6.23516	7.51007	5.65146	6.37008	8.49951	8.63409	5.57882	9.4949	7.83759	8.26718	7.02026	10.9144	10.9332	10.3022	5.38903	3.80355	5.43634	5.57818	4.32523	3.54973	4.867	5.5683	5.83284	6.61525	6.45053	6.01322	2.17104	7.23347	9.05219	4.91428	4.44507	4.20534	8.02839	6.12284	7.10843	5.04916	4.4492
ENSG00000060656	30.4791	36.9024	28.2282	39.1043	30.6757	29.1411	13.0836	13.1506	14.678	12.319	13.8484	13.7101	20.5946	23.4381	14.3857	18.2074	17.7842	12.6505	7.20896	10.379	12.9147	13.9282	13.7312	8.55849	10.164	9.49494	24.8972	23.8375	31.033	20.9928	26.8171	18.8116	28.1327	24.1549	29.4439	17.3677	18.6399	21.1291	2.27132	13.9535	16.0765	6.81111	7.21812	6.3176	9.05835	11.7084	8.51385	29.4018	28.3007
ENSG00000060762	15.2008	17.5384	23.982	18.9123	19.5316	18.1952	7.10885	8.43946	7.94108	6.18842	4.75918	4.74669	9.46056	10.0364	7.43025	4.82361	15.3275	8.14991	14.8207	7.11265	6.7561	6.98738	6.34127	12.6437	8.94894	9.87385	6.0149	5.83417	4.84685	10.1605	5.42811	0	83.0116	69.971	78.8842	50.3305	54.2327	45.887	2.16006	6.96678	10.2967	9.83953	4.54545	7.93407	5.46699	8.05	8.89359	29.219	23.8298
ENSG00000060971	93.667	89.5744	91.9678	103.906	95.6072	93.6123	69.7494	77.3318	83.9823	71.6434	80.1311	81.5603	74.5185	73.6515	77.0917	85.9592	72.8506	61.3092	38.3628	44.7118	78.9525	86.6287	82.0704	45.834	46.7515	51.751	54.7657	52.1001	62.9316	41.8724	77.2773	71.3494	68.3682	70.5494	67.6212	40.1822	43.3268	43.3474	69.7155	72.1327	73.7486	65.4602	61.3497	58.856	59.8203	66.3561	51.3087	106.386	114.026
ENSG00000060982	3.95212	4.87244	5.70149	3.11836	3.86513	4.09019	4.91723	3.99071	4.5348	4.23084	2.40759	3.80584	0.774951	1.00879	0.543323	0.723523	10.435	8.87712	9.16017	12.1356	4.5528	5.65007	6.94082	31.6459	31.0961	32.2287	13.8379	16.4957	12.9953	8.99383	10.1435	14.4327	0.237344	0.210185	0.142532	1.38936	1.74076	0.89927	1.31625	4.33961	5.76102	13.0435	9.41736	15.5654	12.0737	12.9407	13.8148	2.74581	3.68136
ENSG00000061918	NA	NA	NA	NA	NA	NA	NA	NA	NA	NA	NA	NA	NA	NA	NA	NA	NA	NA	NA	NA	NA	NA	NA	NA	NA	NA	NA	NA	NA	NA	NA	NA	NA	NA	NA	NA	NA	NA	NA	NA	NA	NA	NA	NA	NA	NA	NA	NA	NA
ENSG00000061938	12.6274	16.802	14.8712	15.5895	10.4854	12.1169	13.7907	12.5789	14.6867	10.221	11.9469	13.9039	15.4849	13.9637	15.559	15.7759	13.1296	9.12511	3.6033	9.95087	12.9101	13.7759	13.575	9.75937	10.9484	10.8695	5.52004	5.2955	5.97533	7.9195	6.48281	1.95083	19.8282	20.8328	19.1496	27.3753	27.9871	31.3671	9.09368	14.9768	11.9061	9.97836	11.0899	10.6775	8.03294	9.84303	4.32066	25.4785	21.6457
ENSG00000062282	2.24484	1.42035	1.4655	2.05363	1.7135	1.62362	2.63875	3.14074	2.71402	2.34047	2.58588	3.32045	4.05394	3.94226	2.96268	2.63019	5.61982	4.6262	3.1658	3.15115	4.04961	3.43962	3.92257	5.65349	3.14275	3.47784	2.52456	3.61864	2.56294	3.07995	2.40485	4.52298	7.54954	7.64076	7.97934	6.71632	9.98652	9.44968	2.75133	3.9439	3.6287	1.45309	1.58227	1.62894	1.46792	2.20779	1.33565	4.67893	4.01481
ENSG00000062485	147.373	140.55	139.396	138.787	159.212	153.021	148.269	132.41	145.277	141.903	139.109	133.289	81.7696	104.752	69.9886	64.6984	169.306	166.738	167.082	209.32	178.814	198.376	185.009	197.779	201.553	200.004	146.745	151.859	149.858	130.736	128.8	132.867	146.246	125.47	155.783	150.95	124.208	143.419	52.7107	149.447	171.295	189.412	152.212	166.277	188.211	163.036	183.445	160.103	139.128
ENSG00000062524	NA	NA	NA	NA	NA	NA	NA	NA	NA	NA	NA	NA	NA	NA	NA	NA	NA	NA	NA	NA	NA	NA	NA	NA	NA	NA	NA	NA	NA	NA	NA	NA	NA	NA	NA	NA	NA	NA	NA	NA	NA	NA	NA	NA	NA	NA	NA	NA	NA
ENSG00000062822	3.53857	5.26804	3.69471	8.2196	2.93589	5.03666	78.0853	74.8257	81.154	63.2682	70.1536	80.5971	43.324	33.4589	46.7011	43.9387	57.1316	48.4095	18.3219	47.2039	78.7072	78.6347	75.3101	24.7409	23.9579	23.9286	18.4236	18.4232	20.4136	22.8947	25.8213	22.9388	32.3752	40.7709	42.1692	10.5686	9.96151	12.9528	45.8291	73.6852	59.6156	28.566	31.8423	29.2026	32.7468	47.0813	22.5645	22.2333	20.6877
ENSG00000063176	4.86166	6.72808	5.22056	7.06599	3.92002	4.06626	19.2396	20.6658	18.0289	16.3995	18.3116	19.0919	20.2148	19.4218	14.7605	12.9368	20.3562	17.553	3.75535	15.2418	18.7704	19.5148	19.5967	9.96718	11.2823	12.382	19.5511	19.3952	23.0094	29.7018	30.0755	20.6946	12.6327	12.3358	11.901	9.8828	9.22902	10.9844	16.0914	25.8907	20.1132	12.2472	15.7954	13.3371	10.6119	13.9868	7.02787	10.2759	9.11671
ENSG00000063601	16.2549	14.491	15.9086	12.7662	15.8159	15.4571	17.8697	18.6843	20.455	18.0287	18.4455	19.6719	9.88193	10.5089	7.25458	7.90418	18.698	18.6013	18.8262	12.7552	18.5192	20.4623	19.3432	21.9998	24.9086	23.4225	24.9279	26.6318	20.2811	21.5629	23.4016	26.4079	17.7797	10.8717	19.3303	28.0957	26.3182	23.1131	1.84879	18.6983	18.6941	17.4014	15.8088	21.2004	20.8594	19.6127	24.8286	22.6315	21.5769
ENSG00000063854	24.6602	26.8207	21.082	28.8765	28.4442	25.5891	63.4294	64.2576	61.7144	50.2787	58.0272	54.444	76.0261	63.3377	75.5386	82.0653	53.7327	50.6825	45.9404	52.7487	58.2403	55.5383	52.084	41.9733	35.1141	41.2893	60.0883	56.1573	66.455	41.0637	49.9005	66.2483	57.6588	67.9482	57.7729	41.514	48.8784	55.4264	44.6792	54.627	57.0728	51.715	64.084	56.7178	45.0619	47.0554	38.6377	29.6974	32.3065
ENSG00000064225	0.728879	0.751234	1.33339	0.677054	0.83454	1.04581	1.05237	1.51285	0.979132	1.17747	1.13273	1.24399	2.31679	3.91561	3.61761	1.97077	0.70181	0.760908	1.66925	4.04763	0.890507	0.883633	0.99295	0.660675	1.01438	0.793984	0.42036	1.54937	0.311412	0.355041	1.80192	0	2.1819	1.22681	1.57235	1.32857	0.814956	1.07165	0.179264	1.28483	1.16526	1.71912	1.83225	1.67021	0.989905	0.699884	0.850669	0.818034	1.89408
ENSG00000064270	11.1677	12.7036	12.8723	13.2958	11.0457	11.2965	0.566604	0.576363	0.774752	0.445121	0.501751	0.542868	1.78134	2.24836	1.76835	1.26701	0.492213	1.34403	0.903719	0.630844	0.123369	0.0688593	0.074283	0.0363422	0	0	0.229303	0.362216	0	0	0.561677	0	12.5444	10.631	12.253	28.6125	25.0797	27.9165	0	0.240297	0.145289	0.107174	0	0	0.0514272	0.0594984	0	6.01046	7.70998
ENSG00000064393	28.8925	26.6684	29.5889	21.7897	22.621	23.6378	24.0501	20.6792	23.9775	19.8609	18.9987	21.2053	11.8672	14.6655	12.9123	9.14816	33.008	29.9302	30.9295	23.8378	22.4347	24.8515	23.6121	33.5179	28.3648	25.465	7.06014	7.35048	6.7077	10.6871	14.346	10.8665	5.52598	3.03721	5.443	10.1295	8.67794	9.9678	2.02351	30.5614	37.8459	43.254	36.5685	47.9	35.429	36.3263	36.4606	13.65	12.212
ENSG00000064601	155.705	165.56	141.283	126.813	131.609	126.845	121.332	129.528	130.36	101.445	113.565	121.494	191.597	203.316	188.807	180.76	111.456	104.974	87.8935	87.0836	130.976	150.15	137.218	104.626	113.962	126.147	163.564	199.348	192.712	168.853	145.889	160.026	223.734	241.162	235.944	187.846	179.32	208.806	111.898	149.053	152.664	169.359	178.307	176.216	121.994	116.067	111.426	73.4426	72.2913
ENSG00000064651	4.11674	5.68189	6.9988	6.21405	5.43364	5.45222	30.0168	27.9414	25.5003	35.7548	28.0578	28.6703	24.4138	36.5507	12.1575	8.85551	45.3572	45.0058	40.5411	29.41	41.1852	44.5489	44.9187	15.1791	17.5857	13.4015	34.4371	40.0932	31.3869	24.3489	24.501	33.8694	154.89	79.5898	136.235	90.96	100.447	79.778	3.3363	53.5238	86.1132	23.9596	21.4878	23.5508	43.2679	33.8049	54.7545	5.89912	4.8857
ENSG00000064655	52.0141	59.0355	55.6489	45.005	47.84	42.8683	6.26686	6.2205	8.45776	6.74544	6.16216	7.35502	4.69737	5.04043	6.29499	8.17323	8.73171	7.01258	9.86566	3.8738	7.65985	8.36287	9.2243	10.3648	14.5623	14.886	2.10094	2.96566	2.25184	1.81223	1.53292	3.45969	0.206241	0.208733	0.32202	0.359619	0.756321	0.244196	1.94441	7.05	6.34434	3.58309	3.43835	4.18065	7.43878	5.92694	7.34319	24.4564	27.2977
ENSG00000064763	1.8607	1.43833	2.0023	0.864202	0.901339	1.87974	0.325639	1.00127	0.192274	0.607573	0.494628	0.211712	0.361434	0.350733	0.314834	0	1.11975	0.971234	1.79424	0	0.0841968	0	0	0.248028	0.184968	0.233874	0.0894257	0	0	0	0	0	19.4951	12.4752	17.3442	18.4997	16.4544	16.7075	0	0.163998	0.198314	0.292576	0.137571	0.0819957	0.561569	0.324852	0.447097	3.13245	2.98649
ENSG00000065154	365.711	337.649	366.827	336.553	408.445	382.39	85.2772	75.5968	84.1942	92.2019	78.9884	79.1557	65.0892	71.7899	40.8332	35.2691	86.002	93.6884	103.894	108.587	79.9267	82.4333	77.1036	71.7349	82.5188	72.4563	49.4721	55.1422	48.6149	45.6617	48.5837	48.246	59.2209	41.2146	54.1073	34.6488	32.7198	30.2148	2.32001	75.8656	81.6866	79.2608	63.4663	75.6548	74.4651	77.5058	82.1644	211.926	224.581
ENSG00000065243	19.6543	23.1499	27.1686	16.9345	19.966	20.4138	15.8727	13.0556	12.1435	19.0235	12.8679	14.1476	2.6643	4.91263	2.73675	2.30624	20.3493	21.0625	34.7271	25.6129	15.4556	20.1065	19.8723	22.3148	28.8662	23.3688	16.4518	19.1384	14.7118	29.0834	27.4905	22.9141	29.9672	10.8045	22.8574	35.3031	42.116	31.272	0.279705	17.1737	21.131	23.4854	19.8999	23.8218	29.6038	24.918	33.0262	12.2167	10.1408
ENSG00000065357	176.412	183.509	172.123	166.832	184.578	179.875	9.5231	10.1291	8.44516	9.25846	10.8797	11.2441	9.27765	10.9643	14.3927	10.1469	12.2454	9.4798	10.8561	9.26221	11.0944	13.2274	11.1791	19.6982	20.062	21.3367	38.4765	35.0111	34.6208	28.2324	17.8678	40.3264	18.5845	15.2999	16.8352	19.3005	19.8354	20.4938	4.71742	11.1723	11.9102	11.6049	8.75543	10.1429	11.7665	9.53648	10.7062	135.312	129.899
ENSG00000065361	47.3294	48.3232	34.9319	35.3991	42.3515	42.5056	3.94097	4.15462	3.72312	5.16795	4.33551	4.49371	44.7572	55.344	24.5417	20.2566	4.33649	4.66147	5.17805	2.88581	10.66	12.215	11.629	7.72131	11.7437	10.4701	10.9557	9.9418	10.2625	11.8128	10.8486	11.5979	87.4985	68.652	86.7114	87.2973	89.5848	88.0834	2.9822	12.2138	17.945	2.17897	4.50811	2.5648	6.53487	5.74596	7.46822	20.774	20.9711
ENSG00000065427	196.842	174.149	194.581	177.105	203.489	203.419	187.25	173.934	189.75	191.134	177.921	181.9	137.27	135.728	110.722	112.633	205.493	212.756	259.688	254.547	208.717	213.718	190.833	228.916	206.055	217.328	137.475	132.617	141.494	131.941	115.675	144.073	238.866	216.725	233.362	245.929	225.331	229.699	129.273	211.517	193.495	203.554	185.736	189.423	263.997	219.474	261.482	215.725	207.58
ENSG00000065485	32.8286	34.0828	35.5849	40.6754	43.6323	39.7922	27.899	30.9847	33.1394	32.2112	30.2119	35.9928	54.4283	55.864	57.9935	64.3175	23.4298	21.4222	38.9567	18.4792	38.7357	34.4796	32.7754	56.0893	59.3567	67.0953	27.2876	19.8944	23.3697	17.9314	22.623	17.4063	36.5249	39.3466	37.7202	41.8381	40.5887	37.5459	13.8108	24.6364	28.7276	50.2308	48.3449	43.0021	42.7455	35.2933	51.0589	44.6161	37.7684
ENSG00000065518	128.685	126.937	118.742	131.726	131.337	124.444	200.966	219.049	216.141	223.983	211.048	213.538	401.761	360.858	445.144	448.955	225.615	292.739	236.63	228.661	230.706	202.137	198.619	183.948	169.713	174.59	192.747	178.981	182.867	178.086	151.552	199.868	193.336	185.603	167.237	169.018	171.844	163.586	143.051	226.539	248.909	185.526	211.986	199.971	168.018	190.519	163.374	110.84	115.497
ENSG00000065534	2.27011	2.48777	2.44059	0.992225	1.05893	0.584104	16.2594	17.3509	18.5795	16.7743	17.9026	18.8412	3.19435	5.30522	2.00352	1.57002	21.772	17.4326	19.3997	16.3125	13.9969	16.1908	16.6025	8.75637	9.86034	8.92985	24.0984	26.7192	22.6684	14.5083	17.3387	17.2792	1.24213	1.14982	1.33904	0.920684	0.972121	0.83221	0.235219	19.6043	20.7941	7.11091	6.46497	7.17672	11.5457	10.8531	10.9556	0.219055	0.459466
ENSG00000065559	21.3643	21.6574	24.3488	20.2132	22.0474	20.296	29.8992	27.4373	30.9653	37.6823	31.6095	29.9725	13.9175	18.4552	18.6188	15.6449	32.6947	33.8406	43.0208	41.1515	32.6316	36.8579	32.2933	38.4506	39.6275	37.4098	23.0371	29.1307	22.5528	46.4308	36.6395	41.3464	11.1421	7.41531	10.0246	11.7747	15.0439	12.2171	2.54656	33.6049	33.3013	44.4372	30.5315	38.3811	43.4735	32.7511	46.8738	21.1907	20.855
ENSG00000065613	60.4944	63.6823	74.1239	47.6166	53.5727	52.7969	25.1852	21.2215	22.9363	29.7589	25.2248	24.3855	5.73142	9.47612	8.29064	5.41529	30.2181	35.9426	64.3522	34.0125	22.296	24.3102	28.3236	27.7611	32.2351	30.35	32.2147	33.7465	24.3678	45.2528	29.5565	36.6342	12.0601	6.00395	9.20771	12.9909	14.3437	11.3001	1.62688	26.689	33.9657	35.8259	28.8658	40.2651	57.9393	41.7798	71.9331	38.0859	38.5581
ENSG00000065615	2.53826	2.87707	3.95435	3.01868	3.08235	2.57662	6.02638	5.3615	4.08137	7.4752	4.93789	5.83081	0.768093	1.90836	0.676754	0.50693	4.69359	6.06019	7.83416	4.62733	5.11285	5.30348	5.54412	6.75768	7.54195	6.50052	5.25016	5.97804	4.84177	6.51454	8.44596	6.50896	6.56856	3.75874	4.97986	5.0398	6.47936	5.06678	0.245926	5.50816	6.15452	10.7307	7.98436	10.399	6.84665	7.50658	7.84294	2.04406	1.83418
ENSG00000065621	4.86613	5.32013	4.75097	4.52585	4.56557	4.36079	0.384409	0.337707	0.363159	0.649277	0.718641	0.324898	0.977448	0.952274	0.89197	0.148475	0.845977	0.611476	0.688368	0.609888	0.894531	0.776672	0.670277	2.20179	2.00882	1.53379	0.401147	0	0.250255	0.641962	0.724025	0.817037	6.86751	8.67578	8.37697	7.15815	7.14448	6.45893	1.51262	0.542067	0.702315	0.276303	0.259839	0.271023	0.364605	0.306784	0.361911	5.56429	5.64076
ENSG00000065675	2.39686	1.55595	2.92416	2.44767	2.87196	2.92818	7.45049	8.13292	6.73912	5.95269	7.29022	9.31676	4.19711	3.41474	3.76001	2.32665	7.50051	9.2458	14.7611	7.71277	8.59088	8.93127	9.51627	9.9683	9.29237	8.29839	2.8209	3.08069	2.16719	4.58865	7.16569	4.04312	0.723063	0.44721	0.482467	0.800502	0.589242	0.456602	1.87131	8.30275	7.95483	6.7225	6.21479	6.96126	13.0672	10.2473	16.3173	3.60162	4.54146
ENSG00000065833	26.9909	28.716	34.6798	28.9318	31.2679	30.4603	67.7713	60.8891	68.3132	75.1578	63.2073	66.1995	31.6014	49.1499	27.4493	18.5226	90.2707	89.876	109.182	89.6426	60.827	69.9218	68.2919	68.5497	59.6871	63.5211	81.6006	89.0205	71.7171	73.0342	83.5064	91.67	15.9737	10.5973	11.2725	14.8499	16.5364	13.176	11.6137	78.9855	91.9865	97.2292	75.3301	90.7691	76.9788	69.0817	84.9975	28.626	29.1889
ENSG00000065883	17.9841	17.8111	17.9845	15.4362	16.1807	15.2752	13.6969	12.3989	13.3651	14.6355	13.5568	15.2931	7.79042	9.64189	8.42108	7.21644	14.7905	16.3567	17.2563	13.0798	15.1667	16.5584	17.9463	15.2013	16.8427	16.1581	12.8751	14.857	11.7914	23.7941	26.8357	20.284	15.1233	12.6861	16.9285	18.7341	23.8264	19.5358	1.6623	15.5966	17.223	16.5451	14.3554	15.6502	19.4944	16.064	22.3779	9.8021	9.53319
ENSG00000065911	12.4623	10.3689	14.3689	13.1073	15.0974	15.5328	54.0997	50.2591	51.7356	61.3795	51.8941	53.19	12.6248	17.7565	11.6724	10.5097	71.2036	62.9235	85.9859	79.5686	51.3168	54.989	54.3934	280.437	233.445	242.739	60.0545	66.0995	57.7195	66.9515	57.2785	70.9548	40.4438	27.3274	38.2201	161.364	143.215	134.851	2.95629	54.0767	46.1755	131.152	110.277	129.291	95.149	100.137	97.9849	19.6072	16.936
ENSG00000065923	13.9205	15.5717	16.0846	16.8578	16.6136	16.8926	14.2459	13.7065	14.2919	13.6314	12.9209	14.5233	7.12101	9.03036	8.04498	6.81465	15.6436	14.8444	14.4213	15.8854	11.793	12.6091	13.3843	25.233	27.5142	24.5657	11.5002	12.2204	10.0147	16.315	13.1825	14.5661	32.3681	25.4669	30.1777	39.4305	45.8333	37.8173	2.41801	11.397	15.8064	24.0007	19.1702	22.9693	20.192	18.5026	21.3241	5.39681	4.78872
ENSG00000065989	2.55453	2.13921	2.76141	1.52963	1.72831	2.45316	4.2598	4.81565	6.70721	3.78749	3.85833	5.06666	3.33196	2.66748	2.38381	2.2958	3.81526	5.1652	1.81947	4.88983	4.67886	5.29933	5.14095	5.55346	5.58954	5.75514	0.580371	0.401089	0.26872	1.65439	0	1.40371	3.76556	2.62539	3.31661	4.96092	4.21939	5.58803	0.742504	4.6565	5.06778	4.8657	5.1338	5.58758	4.61266	3.88715	3.26436	0.847065	0.461482
ENSG00000066056	NA	NA	NA	NA	NA	NA	NA	NA	NA	NA	NA	NA	NA	NA	NA	NA	NA	NA	NA	NA	NA	NA	NA	NA	NA	NA	NA	NA	NA	NA	NA	NA	NA	NA	NA	NA	NA	NA	NA	NA	NA	NA	NA	NA	NA	NA	NA	NA	NA
ENSG00000066230	NA	NA	NA	NA	NA	NA	NA	NA	NA	NA	NA	NA	NA	NA	NA	NA	NA	NA	NA	NA	NA	NA	NA	NA	NA	NA	NA	NA	NA	NA	NA	NA	NA	NA	NA	NA	NA	NA	NA	NA	NA	NA	NA	NA	NA	NA	NA	NA	NA
ENSG00000066322	160.743	148.952	146.724	175.944	182.695	182.895	170.252	170.767	157.675	149.283	160.895	162.895	95.0649	117.604	94.1824	105.369	136.816	134.343	104.887	143.92	162.701	152.684	144.257	158.959	150.465	155.074	114.198	119.679	124.8	99.2511	94.6848	65.5338	241.193	244.536	247.253	253.269	214.272	257.424	83.0819	163.113	161.648	198.615	200.033	190.246	182.519	202.739	165.547	300.403	289.449
ENSG00000066379	31.0926	29.7572	24.2336	23.6493	29.7513	28.9134	30.3167	38.3967	36.0994	36.4196	36.2492	32.0291	50.1678	48.9794	34.1959	45.8627	41.6992	29.8054	11.1361	17.3692	40.6303	30.6264	30.9934	52.0321	32.0011	37.2568	15.8184	4.60292	12.7465	45.0034	33.3088	45.6423	38.4121	42.1159	37.5233	60.5996	60.7474	55.9418	39.7647	36.6433	31.0791	32.0053	30.7386	24.1735	21.5661	39.8205	25.5692	34.2548	30.8933
ENSG00000066468	14.7936	17.1297	15.5736	12.1939	11.5202	10.8457	0.594949	0.597336	1.1375	0.422875	0.715011	0.66309	2.37839	2.47164	1.46085	1.42254	0.311742	0.751096	0.234151	0.299658	1.46504	1.43919	0.952702	0.345259	0.354032	0.126605	0.497928	1.03234	0.9683	0.473125	0	0.602156	24.5529	15.0405	22.3844	14.3781	15.3357	15.2327	0.0796286	1.14144	2.20845	0.559996	0.287252	0.228279	0.586284	0.395674	0.622366	7.05973	7.6216
ENSG00000066651	16.9994	16.0855	19.0785	16.1314	19.4637	18.1337	18.0814	14.0131	10.1924	26.1348	16.2886	18.1127	12.5231	15.4151	16.0555	9.49461	17.4316	20.4201	29.3462	24.2671	15.3106	16.7761	17.2811	26.7617	23.768	21.5868	15.4814	25.8767	14.1361	29.1924	20.5775	33.6705	14.6732	8.47601	8.91146	17.5167	15.3559	13.7677	0.307074	16.0664	16.8999	18.6504	17.5392	21.0175	28.6381	25.8304	32.4863	12.6114	13.3597
ENSG00000066813	NA	NA	NA	NA	NA	NA	NA	NA	NA	NA	NA	NA	NA	NA	NA	NA	NA	NA	NA	NA	NA	NA	NA	NA	NA	NA	NA	NA	NA	NA	NA	NA	NA	NA	NA	NA	NA	NA	NA	NA	NA	NA	NA	NA	NA	NA	NA	NA	NA
ENSG00000066926	7.57083	6.32069	6.69584	5.38079	7.50903	6.90269	15.4968	15.2928	16.6309	14.8887	14.4609	15.6913	7.08927	7.99307	3.1045	4.90369	23.7634	21.8608	24.1229	23.9498	16.2033	16.7431	16.7904	16.6523	12.936	13.0432	19.3518	20.8258	18.1706	12.0946	16.2702	18.3604	7.52891	5.94149	6.07093	5.63456	5.29086	4.85386	2.68548	15.6617	16.7389	10.466	10.4838	9.86066	11.5114	11.8034	10.8232	6.95467	5.80749
ENSG00000067057	332.816	354.978	322.017	430.698	316.375	342.932	473.432	480.475	497.153	406.699	474.071	494.954	240.203	248.627	507.965	508.145	483.164	442.986	422.183	413.314	340.259	366.435	380.701	418.264	583.837	533.166	579.085	576.175	603.666	322.651	321.25	351.414	312.576	324.537	351.772	368.601	339.025	392.429	78.9898	420.282	359.031	727.46	797.324	761.741	467.788	488.409	439.693	328.518	328.206
ENSG00000067064	123.927	134.335	139.466	153.273	172.102	175.053	109.209	104.474	87.2165	132.953	79.8327	92.279	87.7311	96.0882	71.0669	78.7516	154.063	147.896	334.495	272.579	91.453	99.6657	106.426	45.3227	55.1728	47.9596	118.568	116.385	103.112	77.4522	91.4735	90.2054	273.415	178.531	216.315	112.628	132.854	108.961	38.9835	129.39	124.916	225.016	204.511	225.013	150.454	151.196	149.255	97.1636	109.451
ENSG00000067113	NA	NA	NA	NA	NA	NA	NA	NA	NA	NA	NA	NA	NA	NA	NA	NA	NA	NA	NA	NA	NA	NA	NA	NA	NA	NA	NA	NA	NA	NA	NA	NA	NA	NA	NA	NA	NA	NA	NA	NA	NA	NA	NA	NA	NA	NA	NA	NA	NA
ENSG00000067177	11.2564	11.5668	11.9619	8.73574	11.596	11.0483	21.3467	19.7799	24.3337	20.7005	20.5381	21.9786	7.94477	9.55476	9.16555	6.5477	23.8151	22.297	26.7067	25.0679	24.7159	25.2535	24.9672	36.6449	33.8609	30.1869	23.774	22.7896	21.9652	22.6299	20.1495	18.1904	2.83606	2.3638	3.00554	4.07251	3.97659	3.63453	3.09937	21.6835	21.4898	22.8318	16.9101	20.6549	26.0271	24.0698	28.4855	8.86598	9.48789
ENSG00000067225	4256.55	4262.81	4270.4	4756.55	4465.28	4653.82	5371.24	5762.95	5980.07	4624.53	5488.74	5616.62	2946.57	2982.43	3156.04	3717.66	4400.34	4208.22	5615.96	4809.99	4305.35	4535.08	4604.07	1350.7	2322.75	2155	4111.2	4137.05	4477.12	2928	2848.85	2650.63	2678	2680.3	2807.63	1628.16	1570.37	1689.53	3343	4726.23	5024.04	4807.76	5799.58	5137.07	5194.02	4889.85	5667.11	3346.84	3045.75
ENSG00000067365	3.87889	4.17208	4.53019	5.11765	4.76715	4.55161	7.87359	8.21509	8.36575	5.56531	6.48942	7.00075	4.55845	4.94868	4.85311	3.98708	7.01567	5.58074	8.86614	8.99162	8.01754	8.45937	7.73917	7.47395	7.65698	9.40692	6.26987	5.40863	6.88493	7.21104	9.14944	5.59261	8.56557	9.05839	9.0064	7.7425	6.53619	8.79369	6.25784	8.23638	7.14938	5.85573	5.81465	6.11588	6.7716	8.03628	6.79664	5.11789	4.24297
ENSG00000067606	50.8176	49.0925	49.8076	50.628	43.5927	45.7842	11.5072	12.4972	13.1609	11.4601	10.5445	13.2543	8.77681	8.1	8.76015	9.09914	11.4657	15.4939	11.857	9.10448	16.6804	18.8298	15.3475	17.2808	19.3515	21.0842	22.0956	20.3601	26.1017	15.1315	16.2125	14.4436	16.4168	17.4285	15.4707	12.4683	13.9983	13.4299	19.4821	16.4275	14.5676	12.7811	13.321	14.3278	17.5005	17.8066	19.2647	25.8988	21.8429
ENSG00000067829	57.1622	59.0252	52.7416	63.7724	52.4122	61.6968	60.069	62.0019	59.6202	54.8731	62.0785	58.7736	107.059	85.3388	115.002	113.837	62.5346	54.1352	89.3886	67.1001	82.0138	84.1528	79.0939	57.5807	62.835	67.5415	117.087	118.793	136.375	79.8253	83.3914	91.2953	94.6132	111.518	102.413	60.5674	60.9486	64.4787	124.629	68.1582	67.6103	77.4223	76.1592	71.8828	72.3647	66.4501	65.2221	66.8366	62.1061
ENSG00000067840	NA	NA	NA	NA	NA	NA	NA	NA	NA	NA	NA	NA	NA	NA	NA	NA	NA	NA	NA	NA	NA	NA	NA	NA	NA	NA	NA	NA	NA	NA	NA	NA	NA	NA	NA	NA	NA	NA	NA	NA	NA	NA	NA	NA	NA	NA	NA	NA	NA
ENSG00000067842	NA	NA	NA	NA	NA	NA	NA	NA	NA	NA	NA	NA	NA	NA	NA	NA	NA	NA	NA	NA	NA	NA	NA	NA	NA	NA	NA	NA	NA	NA	NA	NA	NA	NA	NA	NA	NA	NA	NA	NA	NA	NA	NA	NA	NA	NA	NA	NA	NA
ENSG00000067900	21.2871	24.8982	33.3442	23.5539	25.5745	23.7392	14.2606	12.2472	11.2521	17.2567	13.7184	13.4567	2.96818	6.76141	2.88526	2.75814	16.7121	21.277	26.5145	13.1896	11.971	13.5849	16.2744	18.1582	20.8136	17.6091	11.9534	11.91	10.6507	17.6804	18.6691	18.1226	17.0423	7.68103	12.7224	20.7213	22.1363	16.6417	0.509259	16.4035	18.6675	25.1465	20.4963	24.7331	21.5966	20.7969	26.6412	14.373	13.5543
ENSG00000067992	6.18892	5.90368	7.7716	4.76124	5.60749	4.81385	10.2	8.91213	9.65581	11.4208	8.74411	9.13631	6.89118	10.2994	8.71821	6.10224	8.08229	8.78125	8.70507	9.96776	8.97257	9.61621	9.5106	8.59657	14.9725	10.1745	4.24731	4.20828	4.06	3.6259	2.87128	4.12382	9.23625	7.28634	7.39832	6.21108	9.27262	5.98777	2.80456	8.8221	11.0732	6.47483	5.94851	5.55547	6.66798	5.66834	6.69779	3.96129	3.29251
ENSG00000068001	45.0942	60.4205	43.6278	62.0881	44.1037	45.1125	33.1754	35.3782	33.4022	31.5988	33.7886	36.0311	38.1959	39.553	35.7209	38.145	30.3328	28.4703	11.6227	21.2973	38.2777	39.9625	38.0349	17.2352	18.6263	17.1086	26.7522	35.5206	26.6069	25.3529	30.7007	25.4741	67.6677	68.2394	72.0804	44.6059	41.8779	48.734	15.6306	39.21	32.2326	16.4541	17.6611	17.3831	22.3224	28.217	17.1515	46.5559	51.7563
ENSG00000068078	23.5678	33.6377	29.9213	26.2441	18.797	19.2154	1.75683	1.77596	1.36415	1.58812	1.88962	1.72111	14.8613	15.3451	7.87997	4.27588	2.51574	2.55212	1.65753	1.5273	3.58417	2.91744	3.56686	0.8212	0.628817	1.09083	4.59983	6.43088	5.36608	3.3492	4.5328	1.53453	21.2228	22.6519	27.1305	7.77789	7.21246	9.647	0.811702	3.39364	3.92788	0.389207	0.406685	0.38783	0.332019	0.624207	0.302102	35.1883	34.5576
ENSG00000068120	51.5068	53.1495	54.1829	64.7616	50.3091	56.8383	120.284	131.408	133.463	106.311	118.88	133.055	82.9365	88.4295	77.0815	95.6353	135.972	111.778	50.7458	100.351	130.625	126.69	129.636	83.248	79.0227	87.8693	217.74	211.927	231.019	179.826	188.285	134.763	128.655	134.067	133.534	157.17	137.841	163.246	103.154	144.51	149.043	124.413	128.106	121.197	113.972	148.48	105.808	55.7979	45.5982
ENSG00000068308	80.8473	86.6502	77.7365	82.2808	87.4199	82.3401	78.8478	81.0897	88.706	68.8908	86.5537	81.3223	83.0696	80.8607	98.0218	102.81	82.7944	82.2371	75.5254	53.6478	89.5676	94.1298	93.3473	76.7794	80.6686	87.5603	77.2183	87.064	83.0275	96.8375	82.8992	92.658	75.2057	73.588	75.6548	68.4251	75.3753	76.9719	72.5756	82.9229	93.7391	87.4511	90.5281	89.6748	96.5048	86.3933	107.936	52.5347	50.3796
ENSG00000068366	54.639	56.2524	73.6507	55.9909	58.4762	54.8056	46.4783	41.2469	42.2345	65.6462	47.8814	50.6017	14.6416	18.9634	27.5202	17.8759	28.1719	37.4885	67.1696	38.9534	35.217	39.0177	40.889	63.9137	89.2914	74.7954	23.1477	26.3131	18.1099	21.7069	20.4014	26.371	37.0803	17.0721	29.7064	38.2393	41.407	30.8925	1.27314	39.1973	52.9644	137.982	110.358	135.956	76.3826	61.3366	92.0589	36.5902	35.298
ENSG00000068383	10.5023	10.343	9.65708	11.0112	9.5928	9.3209	13.4907	15.4485	12.6815	12.5755	12.5161	14.2254	9.96885	11.5664	5.19127	6.35133	12.1859	13.5234	14.3302	20.2324	13.6402	15.4205	12.0792	11.2058	12.8478	12.8544	7.70442	9.37512	8.0835	8.5933	8.21696	4.27964	10.8001	10.8015	12.3996	9.23591	10.4472	9.06212	7.64014	13.9263	13.6522	14.4124	11.5688	13.7906	14.121	10.9807	12.7433	12.7897	13.7179
ENSG00000068438	93.9473	101.337	100.385	120.64	100.159	99.3444	45.4017	56.6416	52.2684	48.2893	54.6469	55.3287	41	43.3182	46.5009	41.0377	53.323	51.2521	53.8299	61.3976	55.4789	53.2555	53.448	54.8242	46.573	52.7742	44.4067	47.8435	46.9844	46.7388	40.0232	19.8285	57.1313	56.0271	57.8915	80.611	64.659	74.0831	25.2013	56.7974	61.7382	62.2123	65.1617	65.043	69.5367	66.697	66.1987	118.325	110.457
ENSG00000068650	11.0458	13.1436	12.0263	14.1617	13.1086	12.2537	13.0582	12.8919	13.5115	11.2762	12.3131	13.4464	3.38712	4.96394	3.36961	3.8082	12.426	11.6411	16.0134	14.0664	10.1734	12.6671	12.3655	11.8479	12.6334	10.5614	7.3546	7.79811	7.01582	5.23322	6.69394	8.77225	15.1942	10.4675	17.2652	18.0051	14.7023	18.5477	0.354455	13.58	15.6675	11.2688	11.2755	13.0252	12.9697	11.2082	14.1217	12.0576	12.0165
ENSG00000068654	10.2119	9.56514	10.4464	9.87143	9.37	10.3338	18.8527	17.6749	19.51	15.5203	16.265	18.2412	2.29217	2.81514	1.99664	2.3992	19.8837	14.9709	13.2235	15.2733	17.3706	18.469	18.5673	16.2015	12.6194	12.1025	20.4963	17.1472	19.1295	16.4358	17.6251	16.2887	5.02882	3.93098	6.6488	4.35887	3.14855	4.72469	1.97262	22.8162	23.5619	15.8441	14.5864	16.7702	20.0746	21.3904	18.6202	15.4018	13.0212
ENSG00000068745	159.463	180.767	187.978	164.243	168.381	154.446	72.77	74.6999	72.7016	67.4724	71.9639	76.2804	134.668	145.68	117.429	119.404	89.2121	87.7247	79.719	93.4229	101.985	102.964	100.238	62.2543	78.85	83.6131	121.93	132.902	124.765	216.119	186.223	203.142	49.9426	54.3496	53.2433	62.6605	72.7384	61.309	32.7918	74.3589	85.4224	55.1952	57.0302	60.6798	60.5867	64.0458	55.4377	94.2034	81.9839
ENSG00000068903	74.6116	79.9557	69.8174	68.1233	68.9671	63.6624	49.5793	54.4677	55.737	39.7624	49.9717	46.0962	49.7549	49.2751	34.4246	30.9833	31.6055	33.3408	13.5448	36.6754	44.6396	42.6618	44.8618	52.0323	60.4979	56.9594	37.0085	33.3159	37.6507	47.2469	23.3941	51.6989	56.13	49.3754	63.2886	44.4283	48.4537	47.3913	41.4561	44.4126	40.9728	52.357	57.5456	56.3997	28.6488	32.732	21.195	51.7746	48.6387
ENSG00000068976	0.452451	0.0721699	0.135631	0.0709566	0.148012	0.270652	0.477925	0.387565	0.347312	0.231049	0.137456	0.239015	0.326436	0.673141	0.284349	0.851979	0.404531	0.292397	6.48202	5.44389	0.456265	0.254668	0.320514	0.403221	0.542937	0.281637	0.767284	0.446537	1.31634	2.25114	2.76972	2.34415	0.279482	0.282859	0.179026	0.464122	0.341636	0.661831	0.309989	0.444354	0.447779	0.132123	0	0.592449	0.380394	0.366746	0.173059	0.538884	0.38533
ENSG00000069020	20.3348	23.3747	25.6319	26.5713	26.9821	26.5955	2.52008	2.26226	2.70306	2.62815	2.16017	2.64722	5.45427	7.2776	6.72422	4.54804	4.60148	3.67608	3.03175	3.84112	2.9478	3.43043	3.3991	2.5481	3.82552	2.62751	4.11002	3.74264	3.43883	16.1113	13.0581	10.0576	1.00392	0.762035	1.32634	5.02925	4.98541	5.54712	0.463958	4.52242	4.6645	4.82504	4.61192	5.60847	4.30796	2.85431	3.43629	15.3647	14.1873
ENSG00000069248	21.5139	17.5703	25.2229	16.1929	17.2779	17.5178	29.9633	25.9834	27.9417	34.6099	29.7786	29.8114	6.58506	10.577	6.18008	6.64522	32.4387	35.3624	37.1197	23.9226	31.369	32.2502	30.3121	37.1042	31.931	29.6308	23.1882	23.0105	21.583	17.5404	20.7536	23.0088	29.8327	20.3766	25.6522	23.7702	19.491	20.5324	4.12934	30.1412	30.9386	21.1547	15.0922	19.665	31.4033	26.9211	33.3663	16.4348	14.3182
ENSG00000069431	NA	NA	NA	NA	NA	NA	NA	NA	NA	NA	NA	NA	NA	NA	NA	NA	NA	NA	NA	NA	NA	NA	NA	NA	NA	NA	NA	NA	NA	NA	NA	NA	NA	NA	NA	NA	NA	NA	NA	NA	NA	NA	NA	NA	NA	NA	NA	NA	NA
ENSG00000069535	NA	NA	NA	NA	NA	NA	NA	NA	NA	NA	NA	NA	NA	NA	NA	NA	NA	NA	NA	NA	NA	NA	NA	NA	NA	NA	NA	NA	NA	NA	NA	NA	NA	NA	NA	NA	NA	NA	NA	NA	NA	NA	NA	NA	NA	NA	NA	NA	NA
ENSG00000069667	2.80841	2.99103	4.20075	3.13047	3.75969	2.59866	0.737243	0.561319	0.580408	0.59848	0.459418	0.319543	0.773648	0.741119	0.506867	0.189837	1.62247	0.84697	0.947833	0.259929	0.355825	0.198607	0.275464	0.479175	0.809613	0.75305	0.188962	0	0.159985	0	0.92572	0	0.498191	0.472697	1.25655	1.67532	3.71099	1.94658	0.0690714	0.198021	0.119728	0.353274	0.249168	0.0990066	0.296657	0.294184	0.42417	1.44088	1.63132
ENSG00000069764	NA	NA	NA	NA	NA	NA	NA	NA	NA	NA	NA	NA	NA	NA	NA	NA	NA	NA	NA	NA	NA	NA	NA	NA	NA	NA	NA	NA	NA	NA	NA	NA	NA	NA	NA	NA	NA	NA	NA	NA	NA	NA	NA	NA	NA	NA	NA	NA	NA
ENSG00000069849	96.3132	115.779	131.92	103.943	104.46	94.3758	172.955	148.255	147.018	182.333	152.7	157.7	113.08	149.59	139.268	106.952	134.652	150.146	188.01	197.752	158.976	167.524	158.112	135.777	126.88	122.176	156.275	160.221	149.661	158.39	156.051	167.988	267.552	211.092	216.697	167.218	197.295	179.182	28.1896	130.01	135.305	181.497	130.798	161.408	167.132	141.27	171.916	206.139	210.626
ENSG00000069869	10.7401	11.6239	13.4299	12.0617	12.926	11.0522	66.1023	54.901	52.2124	76.0717	58.1811	57.5316	14.7427	19.1326	29.2432	18.2239	54.8403	52.686	73.9884	62.4641	46.6002	54.0047	57.48	119.359	134.658	110.88	63.9444	65.4687	56.3219	81.4036	80.9219	82.6839	13.7379	7.55296	12.0683	66.1139	64.1353	62.1017	3.42513	54.2591	59.1047	78.9443	62.0958	85.1305	93.2485	86.5622	107.4	10.3627	9.77061
ENSG00000069943	5.65305	8.48495	13.1587	6.40933	6.04811	5.07996	23.6669	22.2272	17.9268	25.0938	22.0731	23.8514	17.4024	23.1631	18.0743	16.4908	23.2002	25.4333	28.8977	19.5132	19.8434	23.6729	23.4367	34.7518	36.587	33.2465	10.6537	17.9265	9.95139	11.4434	18.8629	15.6845	16.9635	12.1666	16.0106	16.503	15.6745	13.9806	4.00007	19.7501	20.8012	25.2894	23.6935	23.4656	29.0879	23.7675	28.7827	11.2032	7.9188
ENSG00000069956	79.0381	79.8707	92.9843	65.2212	74.9441	69.7693	38.514	35.1791	30.1127	51.4166	38.9666	36.4236	8.82815	17.5164	7.98656	6.27424	37.308	42.6154	61.2481	34.5631	32.9366	41.7616	40.9104	67.2615	71.5843	67.142	70.4413	80.2991	61.2995	90.3211	88.2294	101.571	12.397	7.09695	11.2103	17.0261	16.3681	15.2112	1.27415	36.3004	48.0834	117.608	92.8213	122.519	75.8969	67.3073	88.0566	36.0627	33.3924
ENSG00000070019	NA	NA	NA	NA	NA	NA	NA	NA	NA	NA	NA	NA	NA	NA	NA	NA	NA	NA	NA	NA	NA	NA	NA	NA	NA	NA	NA	NA	NA	NA	NA	NA	NA	NA	NA	NA	NA	NA	NA	NA	NA	NA	NA	NA	NA	NA	NA	NA	NA
ENSG00000070159	18.7296	18.6984	18.2484	17.7309	19.1993	17.7824	16.7189	16.9558	16.7241	17.2399	16.3775	17.7142	5.27082	7.07332	7.62566	8.18086	17.2384	14.3871	20.026	13.5212	15.5155	15.4391	15.8279	22.5894	23.5065	21.2827	10.5592	12.6349	10.0153	9.97658	9.67821	11.1879	10.6393	9.70712	12.2978	14.9836	14.6164	14.1239	2.74761	15.0473	16.7916	16.9807	15.3759	17.1169	17.1608	15.8283	19.6067	10.4714	9.58938
ENSG00000070214	8.6966	9.82341	12.6147	7.28541	9.24192	7.21883	15.502	13.1124	15.3347	19.0371	15.5317	17.8466	6.24898	9.55867	6.31451	6.56628	17.3326	14.9471	20.0836	18.2862	14.3937	16.3673	15.9219	22.0053	26.1543	22.3438	10.2339	10.6162	9.0822	14.2755	11.3969	13.8817	12.5102	8.55996	11.6871	12.6227	13.7676	11.216	2.10566	13.3891	19.1622	22.4022	17.1396	21.147	23.222	18.3582	26.2085	7.14496	7.14759
ENSG00000070423	16.713	22.9022	19.8124	34.3118	15.2837	18.6318	37.6534	34.0551	38.6335	33.7992	39.0618	42.6998	50.0263	48.9985	77.1847	58.1736	33.2818	31.7477	13.4343	28.0743	37.9211	39.9089	42.3603	21.3638	22.4396	23.8409	35.801	50.983	44.9069	57.0397	53.4802	48.5428	43.4847	49.3134	38.7762	28.2097	33.1264	38.745	71.6529	37.8016	37.291	39.1545	42.3499	41.5304	22.6736	32.513	15.3035	107.445	114.947
ENSG00000070501	65.0392	59.5976	54.2263	73.5082	74.6246	67.0666	26.2228	22.3514	22.6719	30.0423	28.013	26.4862	29.2312	31.1015	34.206	22.9094	41.2207	38.0708	36.9813	34.67	26.7977	28.7433	31.2016	44.8917	41.9363	44.2431	17.4029	15.167	13.7181	39.9688	11.7595	23.2229	44.8933	48.5382	51.3066	60.7911	64.1844	57.6041	14.0387	27.6703	32.8899	21.4567	19.7825	21.3807	33.1086	31.1421	29.7579	24.8815	26.4488
ENSG00000070526	NA	NA	NA	NA	NA	NA	NA	NA	NA	NA	NA	NA	NA	NA	NA	NA	NA	NA	NA	NA	NA	NA	NA	NA	NA	NA	NA	NA	NA	NA	NA	NA	NA	NA	NA	NA	NA	NA	NA	NA	NA	NA	NA	NA	NA	NA	NA	NA	NA
ENSG00000070610	21.5191	20.1961	16.5947	21.3633	18.97	19.7233	32.8991	34.2417	32.7266	29.1307	29.5531	33.4613	33.961	35.2241	32.5622	35.2136	27.1506	24.9835	17.5126	21.2324	36.2745	38.4015	37.0162	26.1284	26.6055	30.7388	46.6431	41.9918	47.1462	46.0949	35.7084	34.3699	12.7172	12.263	13.8655	13.1288	12.6306	13.2841	12.8515	32.0139	31.5135	29.208	28.6455	27.8004	23.7998	26.9231	23.449	23.4989	23.1832
ENSG00000070614	126.208	129.965	127.178	117.811	112.4	113.127	41.7989	42.4397	43.6021	32.6395	37.72	39.9867	9.96192	12.7236	9.91467	13.1059	30.976	25.055	16.9649	19.9388	36.2372	38	37.4713	42.4541	45.7573	42.6902	36.0718	35.2611	35.9781	23.0861	25.8005	26.1768	25.2541	22.5617	29.6967	32.0486	28.5249	30.3918	4.73321	32.9115	35.5428	61.3795	56.448	61.3395	29.583	33.4234	26.3849	84.3697	71.1738
ENSG00000070669	9.15242	8.15573	12.6189	7.63218	8.06091	7.30304	56.762	52.0647	40.6675	54.9731	44.4953	47.187	37.415	47.6582	34.9727	33.8333	139.073	133.897	108.526	82.5914	47.0057	45.1338	44.7613	509.349	355.853	409.598	33.6498	31.6147	35.0303	39.0092	33.9396	39.3636	28.4125	23.5566	24.6493	230.713	209.084	186.108	27.0119	48.6019	46.3346	103.976	71.3902	84.3947	91.9308	89.3813	100.298	0	0.34976
ENSG00000070731	221.164	267.288	206.781	174.21	199.472	179.987	1.21616	1.11486	0.874186	0.955406	0.988509	0.89381	2.73169	2.67671	0.272651	1.22539	2.61824	1.96257	0.582688	1.67783	1.20311	0.549428	0.790271	0.902141	1.26145	1.3165	1.91673	2.56899	2.0654	2.35476	0.995914	0	13.6672	11.1879	14.4517	11.8155	8.84467	15.3574	0.148618	1.06518	1.67449	0	0	0.319542	0.638303	0.105497	0.580788	71.3064	60.9637
ENSG00000070748	NA	NA	NA	NA	NA	NA	NA	NA	NA	NA	NA	NA	NA	NA	NA	NA	NA	NA	NA	NA	NA	NA	NA	NA	NA	NA	NA	NA	NA	NA	NA	NA	NA	NA	NA	NA	NA	NA	NA	NA	NA	NA	NA	NA	NA	NA	NA	NA	NA
ENSG00000070759	3.63118	3.15344	2.58019	2.34114	2.04579	2.32572	0.852359	0.633605	1.23883	0.540837	0.398365	0.511529	0.26463	0.776806	0.760687	0.253245	1.62329	0.956042	0.270947	1.73374	1.05107	1.17332	0.939096	0.799031	1.37797	0.753433	0.072022	0	0.106711	0	0	0	2.15993	1.97583	2.75384	3.5179	2.9703	3.38366	0.184284	0.528325	0.559016	0.647998	0.886381	1.12265	0.621883	0.784891	0.874491	1.68188	0.916293
ENSG00000070770	53.0923	50.2734	47.6995	46.9568	52.9485	54.5967	29.0773	28.3101	32.2582	28.4174	28.4762	31.1489	35.3151	33.1569	33.7006	32.3532	35.5179	31.9669	56.589	51.3528	32.9972	38.2521	32.1614	59.6876	72.6112	65.3279	27.9551	22.6812	24.9212	44.5495	34.1661	31.7514	31.0958	26.4087	29.1963	48.4286	52.8024	51.0975	10.6469	41.0565	41.0697	52.7292	47.4236	49.7603	50.5122	41.3017	57.2625	31.8686	35.6029
ENSG00000070778	9.23077	8.95702	9.608	9.28898	9.81397	9.93497	9.06293	9.19735	10.2965	8.27369	8.89502	9.30563	4.46512	5.26776	2.98117	3.13838	8.08117	7.70529	12.2687	9.58593	8.6783	9.16454	9.06901	12.073	14.3076	13.7662	5.02915	7.78154	4.5268	4.52313	5.88614	5.97808	2.21741	1.56292	2.36838	3.59028	2.90414	3.84445	1.14189	10.5765	11.4574	10.9225	7.71037	9.53736	12.6381	10.4439	11.6954	7.73025	6.169
ENSG00000070808	0.034847	0.0778176	0.0731226	0.191273	0.0797971	0.0663255	0.138741	0.38307	0.187246	0.155706	0.203793	0.231948	0.0319983	0.0426952	0	0	0	0.0525464	0.109207	0.20964	0.307481	0.343246	0.148113	0.217388	0.270196	0.341637	0.108859	0	0	0.110332	0	0	0	0	0.0120648	0.0500442	0	0.118937	0.0557079	0	0.289692	1.31778	0.803842	0.798514	0.205081	0.118634	0.0933011	0	0
ENSG00000070886	NA	NA	NA	NA	NA	NA	NA	NA	NA	NA	NA	NA	NA	NA	NA	NA	NA	NA	NA	NA	NA	NA	NA	NA	NA	NA	NA	NA	NA	NA	NA	NA	NA	NA	NA	NA	NA	NA	NA	NA	NA	NA	NA	NA	NA	NA	NA	NA	NA
ENSG00000070915	NA	NA	NA	NA	NA	NA	NA	NA	NA	NA	NA	NA	NA	NA	NA	NA	NA	NA	NA	NA	NA	NA	NA	NA	NA	NA	NA	NA	NA	NA	NA	NA	NA	NA	NA	NA	NA	NA	NA	NA	NA	NA	NA	NA	NA	NA	NA	NA	NA
ENSG00000070950	2.93145	3.37438	3.63584	2.85318	2.49135	2.72649	11.5511	10.2384	9.01261	12.923	10.9579	10.6837	3.70471	4.96168	2.70332	2.65567	11.1594	11.6662	17.3794	9.45415	9.9199	11.5302	11.6891	10.2225	11.443	10.8858	4.87146	6.68105	4.08448	4.97567	5.18005	4.01878	7.62269	4.89338	6.48718	8.50659	8.7455	7.07599	2.46395	9.83408	10.6775	8.71033	7.02944	9.59131	12.8057	12.1062	13.7017	6.29901	6.12561
ENSG00000070961	9.65203	10.2885	11.4681	9.35264	9.69561	10.0134	42.8648	35.8309	39.2782	57.7455	40.7789	44.0106	23.1147	36.9912	16.4562	16.0021	52.9177	57.8297	69.8541	52.9568	44.8471	51.4495	55.3013	77.0544	73.8752	71.6179	74.3269	77.8834	63.712	64.2171	59.007	67.832	21.9989	12.3901	19.3642	22.1967	19.4882	18.0794	2.55112	51.4326	64.0135	64.3718	48.3894	63.6099	74.7793	60.4031	85.4076	6.92052	7.56984
ENSG00000071054	306.95	283.12	291.434	292.408	328.783	326.067	73.8642	70.7351	83.4884	75.9551	75.0319	83.6233	29.7586	38.1144	33.2297	34.1886	91.4552	85.6265	108.613	71.1701	80.1764	88.0578	90.3667	88.5374	92.3742	92.2649	91.485	87.0235	80.5145	94.96	82.8231	101.923	63.6889	52.5973	63.3643	110.886	116.294	112.193	14.6503	85.6053	88.466	294.919	266.36	293.002	188.014	157.695	206.256	91.3373	81.5186
ENSG00000071073	0.877931	1.24167	1.18722	1.22079	1.10572	0.690677	2.34693	1.87171	1.69042	2.54985	2.16264	2.31582	1.30329	1.45213	1.20158	0.578609	1.83154	1.94164	3.1182	2.28871	1.87641	2.40214	2.11453	2.94126	2.96873	2.24211	0.877624	0.606518	0.975245	0.741252	0.627005	1.76889	6.66431	4.7598	5.98797	10.4016	12.3356	9.32905	0.187133	1.60947	2.47336	2.00395	1.96893	2.61529	2.32505	1.7933	2.37673	0.670954	0.465229
ENSG00000071242	3.94174	3.60818	3.15452	4.40517	3.86261	3.50114	0.10099	0	0.0954072	0.0476022	0	0.0525263	0.114129	0.0870178	0.208296	0.156027	0.111125	0.267739	0	0	0.146226	0.0233192	0.0251559	1.5261	1.14727	1.17339	0.0665602	0	0.0986186	0	0	0.429295	21.7015	16.421	21.1469	44.4702	37.8676	42.8335	0	0	0.0984044	0.399238	0.341318	0.528926	0.174158	0.282088	0.0950793	4.589	5.3631
ENSG00000071462	NA	NA	NA	NA	NA	NA	NA	NA	NA	NA	NA	NA	NA	NA	NA	NA	NA	NA	NA	NA	NA	NA	NA	NA	NA	NA	NA	NA	NA	NA	NA	NA	NA	NA	NA	NA	NA	NA	NA	NA	NA	NA	NA	NA	NA	NA	NA	NA	NA
ENSG00000071553	74.8869	85.8288	76.3105	81.0748	72.6199	72.924	143.075	142.701	132.781	112.014	130.621	128.614	158.421	177.857	157.457	188.56	142.386	123.449	77.9145	131.682	128.912	133.211	124.779	106.145	111.309	106.077	201.312	204.799	219.616	131.513	147.71	128.139	207.425	204.84	217.832	146.715	135.166	162.712	62.6828	147.122	156.414	167.434	179.572	153.435	122.395	125.37	93.8309	115.134	113.708
ENSG00000071794	9.14972	8.61877	12.3343	8.47387	8.60944	7.56126	24.8475	21.6791	18.3697	38.8914	26.1976	26.354	10.5862	14.8996	9.17254	6.13985	39.7728	41.5917	71.686	45.6371	26.4027	31.5494	33.6337	34.8932	46.0927	37.8625	17.5655	22.9857	14.1679	15.6963	14.9702	17.6978	32.0339	18.4188	28.3837	32.3483	34.3364	26.0962	1.5425	32.1752	36.6489	21.1174	19.3155	24.5498	32.8961	31.829	40.2953	6.51875	6.54557
ENSG00000071909	2.45102	2.62868	2.90996	1.34535	1.10776	2.16068	0.0183432	0	0	0.0144103	0	0	0	0	0	0	0	0.0486307	0.0505347	0.194017	0	0	0	0	0	0	0.141046	0	0.119417	0	0.34549	0	0.83669	0.75271	1.2059	0.833668	0.724455	0.968651	0	0	0	0	0	0	0	0	0	1.41161	0.961306
ENSG00000071967	39.9351	36.7851	45.3663	26.04	33.4567	27.3068	70.0978	63.1563	61.8819	81.233	66.1017	70.0873	22.5442	35.6263	18.9883	17.2443	68.1323	71.6232	82.5076	54.1164	61.4764	70.3578	71.3942	103.694	118.654	101.713	37.265	39.9785	35.3769	43.5381	39.283	51.9486	6.68907	4.17894	5.41548	3.25018	4.84542	3.95025	4.85455	60.6594	74.8605	66.7576	56.2816	69.191	87.5023	81.4693	97.6686	18.7492	21.7467
ENSG00000072041	NA	NA	NA	NA	NA	NA	NA	NA	NA	NA	NA	NA	NA	NA	NA	NA	NA	NA	NA	NA	NA	NA	NA	NA	NA	NA	NA	NA	NA	NA	NA	NA	NA	NA	NA	NA	NA	NA	NA	NA	NA	NA	NA	NA	NA	NA	NA	NA	NA
ENSG00000072042	233.453	232.579	245.899	236.543	263.132	240.309	182.408	181.948	179.637	208.934	186.645	191.912	118.958	140.788	164.83	141.599	152.812	187.274	250.34	191.516	144.38	150.269	147.28	143.77	130.72	133.539	238.859	240.971	235.936	202.21	161.045	220.931	196.987	139.17	179.784	135.39	144.113	128.24	46.4938	170.895	167.991	245.129	224.007	249.802	208.265	196.351	250.268	222.814	207.16
ENSG00000072062	132.638	131.655	129.316	115.409	130.656	126.016	40.9872	39.2474	45.9133	34.9308	39.7895	42.2662	37.1255	36.2585	35.0431	38.0514	37.3907	41.6217	44.8478	46.25	52.5248	60.0941	50.6546	36.9807	34.8921	40.3592	45.4859	55.671	47.9303	25.5142	31.7525	34.7119	56.471	48.9789	54.292	34.3189	30.231	35.3443	17.1765	44.786	51.5907	45.3456	45.0474	45.421	41.3377	36.4734	35.6289	81.4703	76.3856
ENSG00000072133	NA	NA	NA	NA	NA	NA	NA	NA	NA	NA	NA	NA	NA	NA	NA	NA	NA	NA	NA	NA	NA	NA	NA	NA	NA	NA	NA	NA	NA	NA	NA	NA	NA	NA	NA	NA	NA	NA	NA	NA	NA	NA	NA	NA	NA	NA	NA	NA	NA
ENSG00000072135	36.9827	35.0605	30.7488	35.6201	38.6155	34.6418	31.387	32.7167	32.8859	24.8134	25.8761	29.0717	33.8527	34.9813	35.1314	28.7427	36.5751	35.8627	24.6927	26.9365	30.3408	33.7172	36.7436	22.1682	26.9397	30.1724	11.3714	12.4534	12.273	14.1765	11.2129	9.13852	24.2214	17.5161	20.9779	12.735	12.1403	14.5677	18.9637	36.2447	33.9996	16.8191	20.1205	18.4548	28.6892	29.4965	29.2699	24.846	24.9593
ENSG00000072195	7.5783	9.36593	8.17366	8.44639	5.89498	7.10191	2.48422	2.45702	2.56449	2.223	2.46049	3.29438	3.85124	2.7997	6.61686	5.90959	2.26286	1.3521	0.271943	1.04407	3.2839	3.02007	2.64323	4.45093	4.78457	4.92582	0.198789	0	0.348086	0.64107	0	0	3.04335	3.41767	3.28471	2.78313	3.8603	4.67951	1.01729	2.65134	2.20421	1.24164	1.44567	1.65702	1.30508	1.54273	0.645372	7.71688	7.47225
ENSG00000072210	59.6051	61.8814	74.7686	45.8759	53.3371	50.3181	157.265	149.856	155.593	171.814	149.275	167.534	135.86	169.269	110.084	106.676	214.177	207.545	225.246	170.808	168.041	184.129	168.696	130.625	110.165	124.379	129.401	125.678	112.094	85.2816	72.0116	106.835	21.4774	17.1427	20.0994	11.8476	12.4229	12.1935	42.4584	189.588	198.061	116.362	92.5311	108.147	156.167	147.656	167.519	43.11	44.1838
ENSG00000072274	48.9215	49.5471	69.251	58.9676	63.6001	55.7743	152.579	131.066	134.609	181.443	139.698	141.518	17.5093	38.3258	16.746	16.6476	50.405	47.1955	76.8786	58.9471	113.267	113.503	118.299	137.35	125.486	106.992	78.8354	71.8316	65.0264	48.0977	54.7495	57.096	308.106	191.159	280.776	204.544	212.189	180.328	9.40974	113.238	132	195.679	129.071	162.945	150.283	138.071	168.607	26.2264	23.3934
ENSG00000072310	55.2453	76.2318	66.5487	65.4011	50.2844	53.9364	153.109	149.016	149.673	112.405	130.291	142.331	131.065	119.483	133.906	139.967	135.255	112.395	48.1601	90.9385	112.504	124.193	123.979	56.1938	60.8517	58.8464	77.7522	81.4604	84.853	60.3458	57.9821	53.7467	30.9254	34.0906	31.6152	18.3772	20.0253	22.854	41.9029	127.219	121.218	58.5184	67.2567	54.7924	58.2457	72.7832	46.5797	112.006	109.783
ENSG00000072401	8.03343	7.91454	11.3798	6.15107	8.03857	7.22112	21.8478	15.2469	16.4142	19.7275	18.4838	17.4245	12.3358	9.96676	9.80045	4.44917	26.4065	27.2814	41.5722	38.1759	19.6175	25.756	24.9153	22.9286	39.5634	35.5433	13.1594	20.0542	14.8732	29.069	33.267	30.1958	27.7305	14.8206	19.3058	24.5765	30.4185	22.8108	0.755445	27.227	26.8445	30.8415	32.7023	36.5076	34.631	28.2684	35.5472	6.05039	11.4028
ENSG00000072506	140.279	124.29	144.598	140.073	128.752	141.03	214.382	223.242	221.248	191.595	216.696	211.834	225.29	184.398	231.803	252.029	230.448	200.111	151.88	185.639	282.414	249.5	257.217	174.13	150.09	173.294	309.415	286.42	318.071	267.929	255.533	249.455	221.832	261.517	247.491	140.15	125.076	139.308	387.984	277.644	243.675	203.16	210.706	209.093	211.499	252.856	199.2	218.598	225.717
ENSG00000072518	50.1772	53.7391	54.1347	62.4798	48.0713	51.0243	26.2406	27.7924	29.6843	25.2142	26.5338	28.5797	20.5384	25.3572	20.3117	19.5364	31.2016	29.5013	23.3934	23.9937	30.3411	33.4809	35.0108	27.3087	27.8599	29.3355	33.0672	36.8617	37.818	56.1422	42.1485	57.9879	39.5397	32.6665	39.2418	52.9034	43.4426	55.4069	10.6839	32.8528	34.4253	42.5805	38.7483	45.4487	32.9876	34.8621	33.9595	54.3705	52.2654
ENSG00000072609	14.0939	18.483	16.0298	16.8436	13.9914	14.2821	16.832	16.1917	19.3525	14.671	15.7335	17.7286	12.2068	14.0871	13.0532	12.8653	14.172	13.5403	13.3975	15.2667	12.4706	12.8443	14.0219	13.9637	16.0945	16.0616	13.8548	15.3738	13.4805	14.5862	10.8743	14.1591	9.4535	10.6213	11.4083	13.4843	9.59548	12.1526	2.18446	14.8514	16.1198	22.1857	23.3404	24.8706	13.9391	13.0254	15.8887	17.6581	20.2489
ENSG00000072657	NA	NA	NA	NA	NA	NA	NA	NA	NA	NA	NA	NA	NA	NA	NA	NA	NA	NA	NA	NA	NA	NA	NA	NA	NA	NA	NA	NA	NA	NA	NA	NA	NA	NA	NA	NA	NA	NA	NA	NA	NA	NA	NA	NA	NA	NA	NA	NA	NA
ENSG00000072682	291.552	278.788	228.492	262.528	300.643	272.667	83.4317	89.6678	90.1699	87.6059	91.0516	88.8525	45.6527	54.9203	61.9504	69.6486	43.4341	41.8592	49.6781	49.7355	60.4552	57.8247	60.3375	87.6384	146.386	113.466	74.7769	77.5492	77.1618	35.7812	42.2511	27.5071	97.5116	89.0641	98.0789	96.8327	94.0079	104.532	14.0651	45.0159	58.2186	278.835	268.708	270.346	63.3098	64.9831	65.5927	122.833	109.121
ENSG00000072756	12.9689	9.12712	14.1291	9.05996	15.2089	12.3271	22.2186	20.344	20.4836	30.7654	22.1893	22.8451	11.0426	17.6231	10.3733	7.25222	26.3178	32.9489	42.2444	29.7897	26.6782	25.0844	26.3363	31.0542	26.8154	28.7968	20.2813	21.1771	19.1358	36.8313	36.2067	32.3063	9.40276	5.27413	8.70805	11.6263	11.9439	8.42364	1.88478	29.7191	30.3838	32.7757	23.7215	27.0163	46.3342	45.1325	47.6308	6.55299	6.71621
ENSG00000072778	351.797	386.419	314.556	357.028	382.419	335.697	321.826	349.558	357.925	293.877	332.031	362.608	591.694	551.584	552.365	592.949	266.085	248.181	190.269	198.61	381.727	349.034	371.107	331.642	311.807	350.678	577.386	536.81	599.59	436.721	434.753	346.537	300.702	326.182	313.74	235.148	219.821	243.003	156.143	294.494	290.404	317.255	359.879	335.537	243.733	250.461	212.716	223.047	221.454
ENSG00000072786	29.4709	27.4049	25.2577	33.3092	33.0895	30.4651	14.7632	13.9303	16.1828	13.0342	14.4705	14.8639	4.75855	4.74817	4.31724	7.19373	15.6056	14.1337	13.6514	12.1089	14.0139	16.0385	14.0457	18.2621	17.9361	17.1807	10.2669	10.3771	12.0972	10.8434	9.01123	10.1689	9.95888	8.04145	8.47685	20.1263	17.5062	19.2152	4.94666	13.6997	13.1948	28.0022	28.4127	28.8784	18.623	20.3185	15.9529	17.0942	14.5664
ENSG00000073060	48.4702	55.5286	46.5524	54.5374	45.9863	49.7896	132.521	137.751	142.229	112.752	133.375	138.218	144.795	148.531	165.744	176.701	78.8001	61.2774	35.5864	53.4488	107.216	114.129	107.142	62.7485	132.205	105.16	189.385	231.348	217.775	172.607	202.744	179.219	48.8722	50.3063	50.3259	38.2771	32.5101	36.6396	84.2097	109.627	117.343	110.362	121.673	101.612	72.0359	86.026	54.7069	71.6609	59.442
ENSG00000073417	20.9041	21.519	23.7513	21.7729	25.9777	24.8818	81.5467	73.7796	86.5044	89.5555	80.0738	95.8908	65.4278	72.8384	66.9158	49.1719	78.8176	82.9559	127.828	76.6825	86.3479	92.8091	82.7825	85.0298	92.343	87.1236	47.1772	51.7785	42.0532	71.6751	64.9977	70.8822	32.628	23.1304	31.4035	36.2079	36.785	35.7438	5.70555	75.8276	87.6677	70.6093	53.8077	63.7908	104.871	88.0611	123.771	11.7959	11.6516
ENSG00000073578	132.245	131.293	117.786	138.683	130.645	129.906	130.472	140.37	151.779	118.916	140.023	142.77	68.1104	70.2633	66.698	91.8356	127.729	127.062	170.144	114.672	146.577	156.85	145.83	81.2778	86.6813	88.3531	138.35	133.5	138.665	96.1455	95.7616	96.9395	102.787	88.0172	92.1178	56.6356	52.9797	59.4495	64.5163	142.035	150.355	113.53	123.317	121.471	122.3	119.938	136.739	96.035	92.8661
ENSG00000073711	14.1162	13.0517	17.1838	10.6029	11.6824	12.9154	3.57782	3.46489	3.6595	4.3378	3.97631	3.80967	1.52363	1.66885	1.23475	1.08812	4.33989	4.78002	7.91643	6.25748	3.64204	5.30162	5.08763	8.20535	10.2413	8.4529	3.06363	1.71091	2.01743	1.41141	0.530609	2.99387	39.7637	24.2404	34.6742	41.6829	47.2541	40.37	0.475089	3.51859	4.25484	7.28969	4.57022	5.56142	6.17	4.66522	5.92348	12.8013	8.66149
ENSG00000073734	NA	NA	NA	NA	NA	NA	NA	NA	NA	NA	NA	NA	NA	NA	NA	NA	NA	NA	NA	NA	NA	NA	NA	NA	NA	NA	NA	NA	NA	NA	NA	NA	NA	NA	NA	NA	NA	NA	NA	NA	NA	NA	NA	NA	NA	NA	NA	NA	NA
ENSG00000073737	NA	NA	NA	NA	NA	NA	NA	NA	NA	NA	NA	NA	NA	NA	NA	NA	NA	NA	NA	NA	NA	NA	NA	NA	NA	NA	NA	NA	NA	NA	NA	NA	NA	NA	NA	NA	NA	NA	NA	NA	NA	NA	NA	NA	NA	NA	NA	NA	NA
ENSG00000073756	9.26237	10.9555	13.3417	15.3814	15.5032	15.3883	36.8999	31.1422	33.5842	63.4307	44.9038	48.8803	127.073	201.314	168.285	119.071	10.1938	13.5526	16.6047	13.6945	42.6652	51.1844	48.5711	81.3407	114.296	97.9329	25.5754	28.7408	24.1241	184.284	138.327	153.251	29.0193	13.454	21.0618	235.487	218.334	190.191	1.06662	43.71	63.8951	101.606	106.303	96.0502	94.3544	70.0583	109.776	30.9217	31.2746
ENSG00000073803	11.6992	13.5523	15.2108	12.7322	13.2794	14.9519	6.90354	5.89637	5.84256	7.63793	6.59639	6.45816	6.33115	9.08789	7.31721	5.70324	8.54594	8.74446	9.034	8.11325	5.79124	5.68996	5.97094	9.30116	9.69437	9.04705	5.24512	7.22059	5.61788	11.1019	6.14014	11.82	34.988	25.5498	27.4314	73.9115	78.2314	64.7639	2.15595	5.33102	6.39981	10.6133	10.1106	10.7003	9.92105	9.52682	10.4714	8.57331	7.10184
ENSG00000073849	36.2329	34.8744	33.7818	27.8931	32.1192	31.5642	5.33423	5.94546	4.88396	5.66738	4.9202	6.29437	9.19977	12.6801	3.99856	3.08593	5.94715	5.48231	4.98483	4.22532	7.29099	7.97626	6.99482	11.9131	10.8116	10.2461	6.24665	3.71048	7.30481	6.54049	6.19632	4.49507	13.9341	10.848	14.0751	19.6093	16.8691	18.7264	0.528378	5.58585	6.52571	5.15154	5.79762	5.49096	8.87476	7.45455	9.73435	10.0751	8.37416
ENSG00000074211	7.02657	8.85793	6.39456	7.38192	7.69914	5.66593	70.348	70.8999	78.253	62.4896	71.5411	79.0118	37.3601	43.5082	33.6815	33.8606	87.7167	72.5734	95.4228	72.2712	58.0451	63.9036	59.624	68.0294	71.667	68.2843	48.6213	44.8893	45.8115	35.6438	28.329	29.2282	14.919	15.485	16.8984	20.5616	20.766	21.6101	12.5616	79.1245	76.838	111.044	96.0032	105.524	65.7345	60.7894	71.7467	5.1968	2.70253
ENSG00000074370	NA	NA	NA	NA	NA	NA	NA	NA	NA	NA	NA	NA	NA	NA	NA	NA	NA	NA	NA	NA	NA	NA	NA	NA	NA	NA	NA	NA	NA	NA	NA	NA	NA	NA	NA	NA	NA	NA	NA	NA	NA	NA	NA	NA	NA	NA	NA	NA	NA
ENSG00000074410	181.169	177.565	170.072	183.722	206.699	181.824	540.138	548.398	588.88	554.55	573.875	614.451	1104.96	1204.83	1272.75	1196.04	718.033	696.826	582.449	515.21	492.802	528.537	493.986	434.9	839.02	619.401	592.247	579.197	574.326	638.394	667.816	670.842	11.8298	11.2135	13.0162	5.34733	5.87244	6.58665	85.9594	598.202	711.614	775.606	720.31	693.41	517.91	418.135	564.041	101.726	96.1104
ENSG00000074416	19.2572	24.5041	24.3672	29.0408	23.1807	29.4276	90.6607	91.2447	96.4111	77.2829	85.4376	93.5536	63.9963	76.6207	42.6775	53.1642	79.6889	69.6441	40.089	49.7185	69.6896	74.316	71.85	71.3178	72.2052	71.3458	155.595	168.825	159.45	135.465	137.25	111.859	31.1753	25.0339	31.3237	52.2444	43.6295	50.8542	43.4282	92.6987	102.782	82.6883	83.4623	82.4107	76.4469	89.4768	67.4411	42.6928	39.7605
ENSG00000074590	8.45105	7.32311	8.01457	8.0253	9.5871	8.3781	19.522	18.8083	19.7801	17.931	16.0565	18.7314	3.96341	5.73302	4.06756	4.10043	13.1418	13.7598	15.4766	11.0728	17.4301	17.6361	17.0602	28.0314	23.7856	24.4926	14.2691	12.3574	12.5507	21.0121	15.2742	15.3561	2.42865	2.60926	2.84515	8.28345	7.19352	7.36153	1.16039	17.7029	17.2407	11.9228	10.1659	10.7223	15.9938	15.5327	18.2314	5.34921	5.61509
ENSG00000074621	10.8467	9.65368	9.01627	9.44825	10.0342	9.24531	4.20231	4.59508	3.85387	4.4076	4.03252	4.67946	3.41022	4.40578	2.24755	1.29504	5.53412	6.93348	4.98804	4.96495	5.73326	5.60011	7.18263	10.1607	10.589	10.888	2.79912	4.07252	2.07365	3.7329	1.68403	3.32565	4.47481	2.14978	3.30634	4.48687	6.33545	5.28489	0.691086	4.77307	6.5886	2.28948	3.09739	2.61158	6.3989	6.28823	6.5238	5.16048	2.81144
ENSG00000074696	NA	NA	NA	NA	NA	NA	NA	NA	NA	NA	NA	NA	NA	NA	NA	NA	NA	NA	NA	NA	NA	NA	NA	NA	NA	NA	NA	NA	NA	NA	NA	NA	NA	NA	NA	NA	NA	NA	NA	NA	NA	NA	NA	NA	NA	NA	NA	NA	NA
ENSG00000074800	2839.14	2639.31	2610.34	3224.03	2894.2	2918.04	3782.47	3844.62	3706.06	3514.33	3855.71	3641.7	2122.68	2330.23	2309.4	2984.22	3370.7	2933.91	2495.92	3558.12	3085.17	3107.01	3033.43	2172.27	2626.83	2488.96	2815.23	2746.42	2801.82	1822.27	1978.2	2020.87	1730.69	1725.65	1803.77	1058.19	990.595	1081.69	3194.95	3551.75	3511.97	3453.32	3460.48	3302.69	3205.26	3362.4	2903.76	2995.59	2849.68
ENSG00000074803	NA	NA	NA	NA	NA	NA	NA	NA	NA	NA	NA	NA	NA	NA	NA	NA	NA	NA	NA	NA	NA	NA	NA	NA	NA	NA	NA	NA	NA	NA	NA	NA	NA	NA	NA	NA	NA	NA	NA	NA	NA	NA	NA	NA	NA	NA	NA	NA	NA
ENSG00000074966	0.365211	0.271853	0.255451	0.0668207	0.418153	0.278047	0.276965	0.182487	0.245301	0.0815932	0.29125	0.180067	0.391248	0.26102	0.267775	0.401159	0.380952	0.0917845	0.286134	0	0.179029	0.239824	0.0862378	0.253145	0.27531	0.331527	0.494383	0.420509	0.732501	0	0	0.735839	1.22823	1.06549	1.18014	2.05422	1.12603	1.12186	0	0.139485	0.253007	0.870952	0.468032	0.278958	0.298518	0.345369	0.325944	0	0.120957
ENSG00000075188	15.962	11.547	14.7816	12.0932	12.6987	11.753	42.7514	37.8945	34.5292	49.6244	43.029	43.1744	20.4718	28.7385	17.143	16.1338	49.4808	52.3197	75.7396	59.9606	50.2102	44.5845	40.2394	70.5916	57.1859	57.2788	13.5311	18.6377	12.7643	13.7617	8.83083	7.24749	43.5282	36.9486	36.8424	39.2814	42.7779	36.9851	13.0582	45.5079	38.3136	26.4241	19.0154	23.6975	43.5148	39.9692	48.6229	27.959	29.6345
ENSG00000075239	56.1995	55.035	62.5891	48.7999	51.1607	57.0779	121.506	105.651	94.9876	136.621	109.107	119.155	76.0332	108.999	48.9742	39.7206	129.376	144.829	151.221	110.851	106.494	116.991	120.495	98.9831	100.085	101.781	57.9211	69.2174	55.4356	47.037	54.2835	36.1974	89.3005	80.4679	83.9301	65.2451	65.8916	59.5887	28.9044	111.632	113.609	68.6207	61.7648	75.4737	113.185	107.686	129.093	42.4861	34.3274
ENSG00000075413	78.1726	75.3174	71.6627	76.7766	86.1076	80.3065	50.5243	53.8564	46.8529	54.2479	54.921	57.9488	50.431	50.0778	52.5662	57.4666	55.3297	51.406	83.3065	55.7349	55.6379	58.6103	58.1223	65.0978	63.6573	68.2472	73.7719	71.1149	71.8042	78.9882	64.868	94.4297	26.4442	24.4229	28.7002	41.8709	40.4063	42.5743	18.005	59.6665	56.1272	80.5774	69.7234	83.0442	69.7871	67.4778	82.8997	70.0458	73.8812
ENSG00000075415	99.0354	101.498	116.578	87.5313	98.9116	101.855	264.138	246.709	250.185	251.861	232.169	235.734	172.66	191.831	152.873	157.811	246.103	229.961	160.367	224.975	252.968	239.386	212.839	278.793	256.821	246.425	226.739	247.328	230.941	242.227	274.303	302.485	215.262	211.42	210.592	159.159	162.898	165.278	72.0381	205.813	185.095	180.803	140.856	160.595	155.692	162.109	145.83	171.3	177.237
ENSG00000075651	10.2595	10.423	12.5999	8.87266	9.62957	8.87804	10.619	9.86537	9.65537	12.6732	10.4492	11.0947	11.5843	16.7357	13.7763	10.9417	13.9059	10.8832	14.0199	7.71511	9.92988	11.2807	9.40159	25.5925	28.3472	24.5176	13.6211	10.3019	11.5678	14.4475	23.9624	18.7482	14.5722	11.6811	14.5902	29.8529	33.4582	28.6038	0.90588	10.3883	12.1488	17.0088	15.25	16.2652	11.4088	7.75037	14.6928	4.72433	4.97832
ENSG00000075673	NA	NA	NA	NA	NA	NA	NA	NA	NA	NA	NA	NA	NA	NA	NA	NA	NA	NA	NA	NA	NA	NA	NA	NA	NA	NA	NA	NA	NA	NA	NA	NA	NA	NA	NA	NA	NA	NA	NA	NA	NA	NA	NA	NA	NA	NA	NA	NA	NA
ENSG00000075975	29.7601	28.7233	36.5752	25.8409	29.5503	27.8097	32.5149	33.8576	27.5554	35.0097	31.6443	32.393	20.6499	24.6174	18.9849	17.7299	43.1442	40.3121	39.2558	47.0351	35.6557	36.049	36.1489	51.3374	50.6267	42.9498	32.8276	32.5239	29.2612	41.7896	36.0241	39.6357	24.3549	17.2912	20.9273	27.9493	29.2157	29.5543	6.18216	28.8973	30.7507	34.283	33.129	33.3269	37.9313	39.6868	41.4912	33.8182	32.2423
ENSG00000076201	24.0311	28.6436	22.6719	24.934	21.1682	19.0548	19.5894	17.2939	22.6564	15.8877	17.8796	19.8225	18.4819	17.0614	17.9915	18.1175	16.3939	13.557	7.14981	10.3701	15.7666	17.9335	17.3826	12.6041	12.6449	14.6168	14.5496	13.3095	16.1758	16.9082	18.1041	11.4407	14.1761	15.9004	16.9327	18.8332	18.0432	20.488	8.91536	17.6593	18.2637	16.0632	18.1273	18.7429	13.8908	15.6106	11.1912	21.2751	18.9405
ENSG00000076258	NA	NA	NA	NA	NA	NA	NA	NA	NA	NA	NA	NA	NA	NA	NA	NA	NA	NA	NA	NA	NA	NA	NA	NA	NA	NA	NA	NA	NA	NA	NA	NA	NA	NA	NA	NA	NA	NA	NA	NA	NA	NA	NA	NA	NA	NA	NA	NA	NA
ENSG00000076351	4.68829	4.26783	5.72309	3.73713	4.64992	3.72849	8.25455	7.69935	9.34667	7.53883	8.63665	8.59106	4.89458	6.43933	5.34234	5.773	8.50363	7.79002	4.02411	5.74874	22.3266	24.9039	24.8347	20.8642	17.1534	17.9994	11.1756	10.9339	12.2183	9.54934	12.1563	8.66397	8.43587	7.27455	9.0981	8.42686	6.47125	9.3768	6.54013	23.6769	25.2385	15.7485	12.8584	15.1225	20.7961	22.9078	19.322	0.746891	1.18681
ENSG00000076555	0.434949	0.443417	0.582007	0.394442	0.368088	0.179968	7.6368	7.37046	7.79893	6.83597	7.30931	7.90208	4.71457	4.48337	5.76807	7.93501	6.50955	4.16333	7.82296	5.80215	6.87481	7.61237	7.58233	8.20563	11.1684	8.84427	2.87108	3.00485	2.78343	3.29314	2.02588	2.05752	1.33557	1.1724	1.44041	1.04559	1.27441	1.32963	1.93483	5.28694	7.5723	6.49418	7.2705	6.41342	7.25265	6.88869	6.73416	0.19708	0.375793
ENSG00000076685	141.759	131.528	129.792	123.66	145.494	131.916	89.2168	85.845	89.9197	111.372	97.5032	107.547	72.0409	85.0118	89.8459	74.6017	85.7865	91.9225	145.018	92.3813	84.2081	91.7356	85.1628	113.94	96.5584	103.471	84.6406	70.1309	73.7466	68.3614	59.0671	78.4912	24.4351	19.0927	22.2117	48.5458	44.191	44.6378	11.0386	91.0434	89.1033	138.249	117.283	136.383	152.845	118.707	164.505	69.8127	71.1676
ENSG00000076984	14.9567	18.5818	14.4401	19.6569	13.0849	14.1536	15.1869	18.3154	16.5546	13.578	15.7077	17.5662	19.1261	20.3255	21.006	18.8586	20.2708	19.4564	4.29119	10.1386	16.2644	19.09	20.8175	12.4845	12.7269	13.4816	19.4462	20.3746	23.3521	29.0138	29.9017	22.2832	15.7126	16.4786	15.9726	16.3743	16.98	19.3052	13.5549	19.6716	19.5557	14.7483	18.5265	15.8091	10.2797	16.973	8.6484	20.8561	20.3029
ENSG00000077009	NA	NA	NA	NA	NA	NA	NA	NA	NA	NA	NA	NA	NA	NA	NA	NA	NA	NA	NA	NA	NA	NA	NA	NA	NA	NA	NA	NA	NA	NA	NA	NA	NA	NA	NA	NA	NA	NA	NA	NA	NA	NA	NA	NA	NA	NA	NA	NA	NA
ENSG00000077044	2.71338	3.34524	2.78755	3.90956	2.81546	3.31386	97.3891	103.381	112.083	85.4878	97.7952	107.695	47.2229	50.2827	45.4676	50.6679	65.0091	49.951	34.634	45.7403	77.812	79.7541	81.4107	117.059	119.239	112.595	37.031	39.2481	37.3366	43.2238	42.9961	36.9023	5.29592	4.51469	5.06899	7.06279	6.87205	7.40887	7.72656	73.5785	74.0934	73.057	72.643	72.5394	64.4294	79.5768	62.4582	4.35945	3.59465
ENSG00000077152	15.1201	11.4801	13.9602	17.0413	14.3112	19.4926	145.511	134.381	154.637	182.504	152.628	159.387	99.5021	106.83	73.9076	79.2773	160.872	206.11	358.862	355.359	162.945	164.423	146.383	68.7518	70.9939	69.1766	22.6722	33.4262	17.5425	24.8939	25.9165	19.4972	210.954	207.768	201.229	135.496	143.585	119.039	77.9935	175.092	146.367	96.0179	74.4076	85.4635	160.37	139.554	178.846	53.3651	51.279
ENSG00000077254	12.9748	18.172	21.3129	13.0525	16.305	13.4232	19.6965	18.93	18.1583	26.018	20.1416	23.1369	10.0668	13.9029	12.1318	6.85284	25.6061	30.404	44.9121	29.917	22.3653	23.1856	23.0902	31.3047	34.7906	30.2701	24.4322	21.8625	20.0878	28.4844	20.8252	28.9657	26.3895	15.6623	23.9946	34.9941	37.9333	30.2739	1.08408	20.616	23.176	31.7893	28.8523	32.8393	36.1397	29.499	41.3966	14.6995	15.1825
ENSG00000077264	NA	NA	NA	NA	NA	NA	NA	NA	NA	NA	NA	NA	NA	NA	NA	NA	NA	NA	NA	NA	NA	NA	NA	NA	NA	NA	NA	NA	NA	NA	NA	NA	NA	NA	NA	NA	NA	NA	NA	NA	NA	NA	NA	NA	NA	NA	NA	NA	NA
ENSG00000077463	NA	NA	NA	NA	NA	NA	NA	NA	NA	NA	NA	NA	NA	NA	NA	NA	NA	NA	NA	NA	NA	NA	NA	NA	NA	NA	NA	NA	NA	NA	NA	NA	NA	NA	NA	NA	NA	NA	NA	NA	NA	NA	NA	NA	NA	NA	NA	NA	NA
ENSG00000077498	NA	NA	NA	NA	NA	NA	NA	NA	NA	NA	NA	NA	NA	NA	NA	NA	NA	NA	NA	NA	NA	NA	NA	NA	NA	NA	NA	NA	NA	NA	NA	NA	NA	NA	NA	NA	NA	NA	NA	NA	NA	NA	NA	NA	NA	NA	NA	NA	NA
ENSG00000077514	9.90632	9.91317	10.6878	8.10499	8.56029	7.7021	23.1493	21.3409	20.0869	27.6234	23.4023	25.9191	7.46599	8.95992	4.59101	5.0301	23.3961	27.8324	39.5391	25.8626	24.7389	29.3962	28.4014	16.5834	18.9613	17.2048	9.28394	9.36177	9.04056	7.54542	8.50997	16.9468	17.7803	12.0649	16.162	13.1864	11.4847	11.7383	4.25797	25.6993	24.2788	13.85	12.0366	13.8664	28.2794	24.1273	29.3178	11.1031	9.28569
ENSG00000077721	120.882	123.828	165.732	119.777	113.369	115.21	140.252	138.173	126.233	159.635	127.462	148.449	82.6321	110.805	81.3962	78.8307	153.696	160.805	217.179	205.08	139.447	151.543	147.274	160.661	161.867	167.999	123.306	136.345	110.967	101.897	116.524	130.138	94.7106	90.5387	84.5964	76.2518	78.2358	68.2792	36.5699	134.393	149.309	184.061	156.065	180.126	180.713	167.845	194.453	89.5163	83.5624
ENSG00000077782	3.55583	3.84222	3.07553	4.23934	3.80863	3.31846	88.5322	91.6276	94.1983	72.0789	83.5266	89.9505	67.6377	72.3534	75.2432	86.1804	53.1237	48.1994	40.8001	51.7545	102.854	113.788	104.766	49.0294	62.9244	61.6836	75.9649	77.3943	80.7338	76.2667	77.4144	66.0974	32.6241	26.409	29.4405	25.7799	20.7143	23.4638	14.6085	82.8863	86.6154	96.1709	97.0922	92.214	65.5179	67.7301	60.7062	4.14402	3.57103
ENSG00000077800	NA	NA	NA	NA	NA	NA	NA	NA	NA	NA	NA	NA	NA	NA	NA	NA	NA	NA	NA	NA	NA	NA	NA	NA	NA	NA	NA	NA	NA	NA	NA	NA	NA	NA	NA	NA	NA	NA	NA	NA	NA	NA	NA	NA	NA	NA	NA	NA	NA
ENSG00000078061	40.7346	45.7717	40.4446	53.1499	36.2643	38.7657	57.4804	60.0274	62.7197	50.2465	55.7479	58.9121	53.0162	56.3059	48.7235	56.499	65.3558	55.6983	45.8434	61.784	62.2913	64.0962	66.8827	50.0097	45.9495	51.1732	54.8366	51.2747	59.3584	51.644	51.7739	49.0354	41.4213	49.4753	49.4207	41.3957	42.0801	43.7126	70.7766	67.0432	72.3429	63.5079	66.8574	66.0518	51.129	55.9214	42.6708	34.5369	32.2416
ENSG00000078070	17.4553	20.5369	16.75	13.3819	13.7918	16.5292	17.0666	16.7953	17.7317	18.403	16.6431	19.631	11.1271	15.7306	8.35595	7.60601	18.2829	21.8618	21.5875	8.24467	18.3722	21.267	19.672	18.0987	20.5068	19.8002	13.9251	12.9559	17.0265	16.6714	16.9995	18.3114	68.4064	54.976	67.601	34.1315	34.8837	32.9397	5.30421	15.7025	17.6891	15.0389	10.3991	11.7351	17.8995	15.8794	17.7029	9.17071	9.60339
ENSG00000078124	3.76556	4.23143	6.29765	3.60382	5.22346	4.07055	9.18488	8.78063	7.9119	11.8534	8.0336	8.21192	3.225	4.62841	3.85823	2.06811	9.89519	10.3371	12.217	10.3103	9.00235	11.3017	10.8923	11.7287	17.1254	12.6914	5.53477	3.83545	5.13932	8.71258	7.75762	6.71156	4.48801	2.74647	4.22871	4.15982	4.46542	3.62501	2.73977	10.5098	13.2106	22.5489	17.4932	23.2865	15.7684	13.2578	15.554	8.75418	8.87389
ENSG00000078140	71.3923	73.5098	101.273	74.5436	78.1168	80.0297	38.6954	35.5117	33.5881	50.9824	39.8797	41.2843	24.4426	37.4819	35.2443	26.542	51.5557	54.5575	58.8195	36.925	41.7304	47.1783	52.3131	50.3812	57.0259	57.1481	59.096	74.0936	55.203	75.2789	63.6765	83.5725	50.006	37.2272	47.1533	52.9337	51.3943	45.5587	13.3238	46.6373	58.0969	54.9397	55.6405	63.7351	60.0767	59.974	66.8878	73.257	73.5667
ENSG00000078142	6.50493	6.69637	10.4281	6.52187	7.21112	7.36421	5.10067	4.32129	4.87427	6.13239	5.06764	5.36705	1.65729	2.8678	1.92984	2.06509	5.00072	6.32191	8.13077	5.88136	5.96097	6.02469	4.82114	5.70778	6.15895	5.31789	4.52226	4.80564	4.3857	4.04773	5.03511	7.27289	5.71752	4.05885	5.65638	7.11434	7.70118	6.75047	0.540991	4.82523	5.62651	9.70358	8.2761	9.11158	8.26139	6.54977	9.37946	4.85903	4.74469
ENSG00000078237	NA	NA	NA	NA	NA	NA	NA	NA	NA	NA	NA	NA	NA	NA	NA	NA	NA	NA	NA	NA	NA	NA	NA	NA	NA	NA	NA	NA	NA	NA	NA	NA	NA	NA	NA	NA	NA	NA	NA	NA	NA	NA	NA	NA	NA	NA	NA	NA	NA
ENSG00000078269	5.62227	4.85575	5.89886	4.69499	5.30939	5.19504	32.6478	32.1511	34.7937	28.6433	28.6138	32.4295	10.557	15.0723	14.9037	14.5155	34.2853	33.803	34.1099	31.3663	26.3312	30.7035	29.4284	39.2538	41.6377	38.5353	25.3094	26.2263	23.9099	14.3779	18.275	22.6559	7.54938	6.55409	9.00901	11.8525	11.493	10.3	5.6079	30.4477	32.8241	27.0369	26.5113	27.6662	35.492	34.8183	36.0251	3.55562	4.2971
ENSG00000078295	NA	NA	NA	NA	NA	NA	NA	NA	NA	NA	NA	NA	NA	NA	NA	NA	NA	NA	NA	NA	NA	NA	NA	NA	NA	NA	NA	NA	NA	NA	NA	NA	NA	NA	NA	NA	NA	NA	NA	NA	NA	NA	NA	NA	NA	NA	NA	NA	NA
ENSG00000078747	84.0023	79.4117	88.5987	68.963	81.8237	75.5847	30.1568	28.1395	28.5127	38.9687	29.6674	32.2498	7.72139	12.1639	7.844	7.14477	36.8257	37.4263	48.4133	38.1014	29.5026	37.7957	34.5279	56.2388	58.4532	50.6086	42.2966	36.363	36.6425	52.5702	44.9262	56.9055	38.9805	23.3775	31.9576	52.0833	52.418	45.6575	2.87324	30.9879	39.1915	58.957	46.6421	60.3064	47.1368	41.083	57.7079	32.5556	29.4228
ENSG00000078967	3.15605	3.52392	4.75709	2.92789	3.35908	2.91044	2.88226	2.79863	3.52309	2.91973	3.16681	2.89301	4.04094	3.94854	5.47547	4.29676	3.19934	3.35145	3.90059	6.41807	5.75267	6.62613	6.14038	6.34716	6.26144	6.27871	5.55448	5.22057	6.74841	3.80002	4.76198	4.29899	10.6994	13.6818	12.9584	11.2673	10.514	11.743	6.46663	7.23232	5.78939	5.90613	4.95607	5.85693	7.01973	6.20457	6.14917	2.87216	3.17999
ENSG00000079150	1.89899	2.34352	3.28572	2.63329	1.9454	1.90232	11.0284	9.88832	8.72705	13.7103	11.6371	10.2007	11.6097	14.5111	10.1129	7.24579	11.885	12.3583	24.2748	15.6332	17.6381	19.0333	18.4084	15.6568	18.4054	18.436	4.62092	2.76192	5.64378	8.8606	11.7778	9.66604	13.9733	11.5907	15.191	11.411	13.0747	11.8713	3.51513	15.3454	18.2794	9.29573	9.03004	9.50458	23.8223	17.4667	26.5818	1.66655	0.794448
ENSG00000079215	4.11477	4.38556	3.92473	2.72056	4.1759	3.5243	0	0	0	0	0	0	0	0	0	0.102723	0	0	0	0	0	0	0.0331237	0	0	0	0	0	0	0.444142	0.500917	0	1.07831	0.784397	0.841821	2.88748	3.21289	2.5535	0	0	0	0.525691	0.808965	0.75003	1.46765	1.43268	1.54406	2.63141	2.78755
ENSG00000079277	29.2553	30.9603	35.1357	32.2044	34.0484	37.0809	19.6112	19.4374	20.2977	19.3927	17.9039	20.626	13.9485	14.6232	21.9217	15.0081	23.6417	18.7851	20.4021	18.3736	21.2281	23.6973	23.7988	22.6181	24.0965	23.4928	21.6426	27.2072	24.2546	19.8488	27.5522	9.71615	17.1445	19.6378	19.7289	27.9323	24.6389	31.4918	6.68125	25.7849	24.1648	28.1755	26.7284	30.5723	23.0195	25.629	26.4685	28.3108	34.6578
ENSG00000079335	0.711201	1.07437	1.69721	0.734822	0.910099	0.700714	2.76022	2.34127	1.51738	3.08438	2.42438	2.75369	0.7491	0.79449	0.490784	0.735254	2.22556	3.97431	7.21095	3.02018	2.31331	2.49996	2.04488	4.11774	4.8387	3.88883	1.54214	0.289019	0.813271	2.51671	4.03356	4.55173	1.44715	0.976424	1.49188	5.37718	5.19638	5.39743	0	2.7802	2.26062	3.03582	3.37767	4.21806	5.58074	4.41517	5.67527	0.697581	0.665076
ENSG00000079393	0.629633	0.175756	0.220202	0.172801	0.180227	0	0.358121	0.786532	0.845811	0.211003	0.334748	0	0.361351	1.35001	0.230826	0.345805	0.985156	0.474717	0	0	0.555572	0.103366	0.223014	0.109107	0.203418	0.0571561	10.818	6.52472	12.9685	1.99354	0	3.80582	2.26875	3.32943	2.5069	1.92147	2.07997	2.14901	0.754918	0	1.09048	0	0	0.360698	0	0.178627	0.140484	0	0
ENSG00000079435	2.67763	3.77651	2.99007	5.87895	3.3885	3.86255	3.44673	3.47398	4.29112	2.3509	3.22179	2.81412	4.27044	3.48212	2.75545	3.612	4.70407	4.25015	2.06106	2.26086	2.43176	2.86885	2.59565	0.879157	0.576715	0.76758	0.322847	0	0.217429	0.29747	0.503243	1.70368	2.77599	3.9402	4.83042	3.4406	3.04159	3.75183	1.95254	3.12182	1.95261	0.768192	1.62544	1.02262	1.56662	2.02572	1.29968	8.32254	9.14828
ENSG00000079459	576.42	518.907	499.25	550.574	620.742	675.025	330.18	317.795	346.21	345.941	335.314	326.082	292.484	279.746	339.154	299.43	321.455	363.836	453.452	462.575	301.421	291.757	258.851	126.851	128.928	121.943	298.728	243.967	286.967	151.193	170.52	149.314	567.91	510.316	551.757	198.613	218.721	200.391	131.959	311.94	290.321	373.375	370.691	324.086	312.684	271.145	337.296	378.904	386.83
ENSG00000079462	26.5591	29.8402	29.259	36.8098	22.8069	26.2232	116.79	117.448	110.602	103.469	109.962	115.399	167.667	138.603	122.682	138.209	114.798	86.8561	112.886	153.788	206.912	212.776	200.725	128.061	136.216	128.745	75.3974	80.274	85.1287	101.435	124.478	106.356	146.66	187.659	159.424	89.9909	85.1049	95.6352	402.825	196.281	182.844	78.3808	90.6224	88.8173	117.555	144.481	106.222	44.9778	38.9236
ENSG00000079739	85.8859	85.071	90.3387	75.6977	79.9448	81.0599	72.637	68.3317	71.9265	74.6187	78.0136	76.5225	26.7755	36.081	29.9211	36.2418	55.4734	49.6432	42.63	46.576	64.3979	63.716	61.815	66.1018	78.8712	75.9547	43.2625	43.9883	43.7378	47.1927	46.5077	48.9835	108.458	113.938	111.802	71.2306	85.4747	77.2978	21.9774	55.8772	66.5669	85.1918	80.9502	79.1701	66.4287	56.7375	65.8029	55.3475	46.2982
ENSG00000079805	101.61	108.08	104.103	121.703	106.788	108.853	77.1698	78.243	77.0851	68.1275	78.5307	81.8723	77.2704	77.6782	80.7753	78.5985	64.9328	62.4977	55.9781	62.094	77.7984	79.5781	84.8231	40.4053	53.2846	50.7022	79.155	85.3454	78.8135	65.6982	76.7701	76.2882	63.4371	63.6575	74.5068	52.6094	47.4173	56.2195	18.4667	89.5852	101.069	71.2202	78.1308	76.2241	59.2226	56.3189	55.7955	108.123	102.128
ENSG00000079931	0.177657	0.0661215	0.331372	0.0650099	0.271214	0.225427	2.15567	2.54477	2.86384	3.49281	2.61318	2.54022	0.78848	0.979507	0.694716	1.17086	1.66783	1.60735	3.15498	1.42504	2.6475	2.13881	2.76873	5.33618	6.04575	5.61224	1.14697	0.818228	1.53494	0.374997	0.6344	0	18.4363	13.2168	15.2336	14.7128	14.1634	13.34	0.378679	1.89986	1.96921	1.6947	1.25221	1.69624	2.14917	1.27684	2.90685	0.246861	0
ENSG00000080031	0.438494	0.598406	0.136316	0.588346	0.50206	0.33384	5.26523	5.01508	6.41406	5.15953	6.24266	5.80135	5.6147	5.85006	6.28725	7.92057	2.28697	2.27751	2.21399	5.27596	4.1271	3.71132	2.89918	6.11261	9.94811	8.6156	12.1457	11.7807	12.9893	7.86735	7.30721	9.42393	23.6652	22.1743	23.2447	56.0106	55.5599	58.3354	0.700995	2.56793	3.98284	17.1797	20.1365	15.7419	3.39304	3.31737	2.60899	0.203101	0.290456
ENSG00000080166	NA	NA	NA	NA	NA	NA	NA	NA	NA	NA	NA	NA	NA	NA	NA	NA	NA	NA	NA	NA	NA	NA	NA	NA	NA	NA	NA	NA	NA	NA	NA	NA	NA	NA	NA	NA	NA	NA	NA	NA	NA	NA	NA	NA	NA	NA	NA	NA	NA
ENSG00000080224	NA	NA	NA	NA	NA	NA	NA	NA	NA	NA	NA	NA	NA	NA	NA	NA	NA	NA	NA	NA	NA	NA	NA	NA	NA	NA	NA	NA	NA	NA	NA	NA	NA	NA	NA	NA	NA	NA	NA	NA	NA	NA	NA	NA	NA	NA	NA	NA	NA
ENSG00000080493	0.300767	0.206661	0.258924	0.15239	0.158939	0.167335	1.51331	1.57223	1.30534	1.43695	1.16854	1.09509	1.63584	3.08977	0.746392	0.609919	0.723994	1.04661	1.12384	1.9486	1.37458	1.86871	1.72089	1.73196	2.61612	1.991	1.12748	1.11884	1.0066	2.12433	2.4785	2.23753	2.20085	1.36684	1.6581	0.581451	0.856002	0.884417	0.110958	2.01467	2.11568	1.70253	1.24529	1.59047	1.49775	0.997682	1.71382	0.289334	0.0919507
ENSG00000080511	NA	NA	NA	NA	NA	NA	NA	NA	NA	NA	NA	NA	NA	NA	NA	NA	NA	NA	NA	NA	NA	NA	NA	NA	NA	NA	NA	NA	NA	NA	NA	NA	NA	NA	NA	NA	NA	NA	NA	NA	NA	NA	NA	NA	NA	NA	NA	NA	NA
ENSG00000080802	39.2316	40.1917	39.747	35.298	37.8567	36.681	11.157	9.29632	8.42135	12.4019	10.6708	11.5909	8.10086	8.64094	7.04294	7.55242	12.0236	15.3994	19.7256	14.9031	10.3494	13.0803	14.1464	15.1386	16.1374	14.6859	12.761	13.9707	12.3552	33.9349	28.163	37.8928	10.1286	7.15353	8.57675	18.2963	20.5089	17.359	2.26299	13.9024	15.7607	18.4983	16.327	20.2156	24.3976	18.7604	27.0723	16.333	14.1655
ENSG00000080819	23.7837	26.8477	29.6154	21.3036	25.1367	23.9772	36.4948	34.2159	36.6893	33.4874	34.3909	35.5662	13.1996	16.5314	8.91081	10.7657	28.83	28.7699	23.2413	18.868	28.0968	28.8334	28.0495	17.9802	23.305	19.5734	20.1258	18.056	19.4763	23.9979	27.9988	22.117	16.104	12.5813	16.9891	8.86742	12.0011	10.3924	1.67128	27.9997	30.2373	26.7123	23.8646	24.3303	23.2645	23.06	25.8917	24.9224	23.6312
ENSG00000080823	14.1686	12.6103	13.2139	13.7508	12.2257	11.9205	15.5336	15.0829	15.0336	12.2031	14.9565	13.4402	18.29	16.8565	15.0559	12.6311	25.7032	17.6495	32.8198	19.7655	13.71	12.6752	15.6373	9.67865	10.6145	12.9737	16.6783	18.4419	15.8722	33.808	18.6982	26.0651	21.6053	19.2454	18.0934	13.9338	12.2102	14.3676	9.19154	15.2931	12.234	15.8453	17.1709	17.7629	16.0124	20.2731	19.701	13.4819	13.0577
ENSG00000081181	11.2076	10.2387	10.4956	11.5918	13.6807	14.562	5.37364	5.55388	6.22131	5.33896	4.33351	5.68573	5.656	6.41191	3.25982	1.83135	6.3767	5.5868	7.5472	7.80121	1.96151	1.64225	1.7716	2.82491	2.63336	2.48882	1.7361	2.55958	1.28614	2.93267	4.96133	2.23948	32.1738	25.9419	31.2989	29.3972	27.6607	25.6072	0.296147	1.27354	1.54002	8.80406	4.27328	6.79192	1.90789	3.8891	2.14931	17.3752	15.4612
ENSG00000081237	NA	NA	NA	NA	NA	NA	NA	NA	NA	NA	NA	NA	NA	NA	NA	NA	NA	NA	NA	NA	NA	NA	NA	NA	NA	NA	NA	NA	NA	NA	NA	NA	NA	NA	NA	NA	NA	NA	NA	NA	NA	NA	NA	NA	NA	NA	NA	NA	NA
ENSG00000081320	7.95568	8.20834	9.69714	5.67503	7.53315	6.23582	4.2768	3.65658	3.60749	4.90475	3.30166	4.19563	1.7878	1.91247	1.52597	1.03243	6.09263	6.07418	7.88999	9.28955	4.20601	4.07802	4.70836	6.77093	8.04702	7.92278	2.91522	4.87003	3.44925	3.50735	3.23649	1.21742	9.87002	6.58606	9.43708	12.2448	14.2828	11.9155	0.858618	5.61546	5.99982	4.59735	3.87172	4.96141	6.15715	6.32351	7.51973	12.0342	13.3412
ENSG00000081377	8.36133	7.20201	6.2829	5.24513	7.43992	7.78441	13.0987	11.1731	12.0023	12.7881	11.5579	12.085	6.4713	9.65905	6.23569	3.46382	14.503	15.0578	11.1553	10.3478	12.5353	14.2757	12.6586	20.1026	21.0858	17.5224	13.1944	12.8732	14.463	12.1022	14.8435	15.5952	17.0784	10.9424	14.6894	12.6597	14.6472	10.4695	0.687434	12.5913	14.0344	16.1637	11.4808	14.671	10.8726	11.2235	13.4322	7.1702	6.83609
ENSG00000081479	NA	NA	NA	NA	NA	NA	NA	NA	NA	NA	NA	NA	NA	NA	NA	NA	NA	NA	NA	NA	NA	NA	NA	NA	NA	NA	NA	NA	NA	NA	NA	NA	NA	NA	NA	NA	NA	NA	NA	NA	NA	NA	NA	NA	NA	NA	NA	NA	NA
ENSG00000081721	15.1719	19.6151	22.7138	20.0159	15.6951	18.7448	52.4578	47.4813	43.4437	53.3418	48.1144	49.5091	21.7529	26.7419	24.0047	23.9747	49.5598	49.7696	91.5495	53.6436	49.165	62.05	57.1325	81.2714	68.6231	92.0588	54.9623	49.6492	54.9468	93.1245	71.2865	78.8355	48.3386	47.0784	46.0313	54.5669	49.9439	50.2391	18.0844	55.5061	47.3901	51.4163	51.4227	59.1635	64.7479	68.5665	72.3356	19.1401	20.364
ENSG00000081760	26.8552	27.3754	29.127	27.2733	30.4993	29.4684	49.6581	52.8066	55.7202	41.9017	45.3189	47.764	41.208	47.7567	28.9378	36.7838	38.2765	32.7899	24.2775	27.799	43.2035	39.5897	41.6682	25.3974	28.5929	24.8916	34.848	40.9366	35.3777	24.4415	26.207	27.6021	26.4053	31.1652	32.5048	22.6406	17.9586	24.4551	7.99542	47.0899	46.6996	46.6164	46.0855	40.6726	38.1256	40.5311	34.8358	43.8505	44.94
ENSG00000081800	NA	NA	NA	NA	NA	NA	NA	NA	NA	NA	NA	NA	NA	NA	NA	NA	NA	NA	NA	NA	NA	NA	NA	NA	NA	NA	NA	NA	NA	NA	NA	NA	NA	NA	NA	NA	NA	NA	NA	NA	NA	NA	NA	NA	NA	NA	NA	NA	NA
ENSG00000081913	6.88464	6.46345	6.1128	6.44733	4.82612	4.70665	8.75866	7.80691	8.68218	7.74713	8.59041	8.72863	4.08984	4.85453	3.83226	2.71626	7.21069	5.46616	3.78678	4.22632	9.67014	10.5735	9.37586	4.81104	5.75581	4.64261	5.21435	7.57117	4.89041	7.82951	5.41863	8.4927	11.9885	9.42796	13.0563	12.9945	12.8847	13.6577	2.3809	8.75766	9.73362	8.47249	7.13038	7.01873	7.1939	8.09972	7.02219	7.02842	4.24391
ENSG00000081923	24.8514	23.2892	25.019	20.406	23.5856	20.8779	15.8834	15.3319	16.6341	14.7501	13.6248	15.0011	5.60604	7.6385	4.12875	2.96645	10.6987	10.5273	14.631	9.50618	13.9597	15.791	14.6332	19.257	22.7593	17.7763	28.3071	26.398	24.787	16.3736	15.6967	17.7132	32.3404	19.2783	32.0092	34.6992	39.2541	33.5362	0.964508	15.2742	18.1518	17.3245	13.3652	18.3678	13.9774	12.3891	15.8205	11.8566	10.7332
ENSG00000082014	7.66608	9.91666	9.08948	8.31311	8.34922	8.57672	17.7602	18.8725	20.3451	16.5005	18.5893	20.6734	53.3964	52.7475	42.9102	40.4603	25.7448	20.4411	14.6493	12.3734	21.338	20.3206	19.537	20.6069	22.0488	21.6918	7.24285	5.8128	8.30813	14.2082	13.0198	20.3434	1.61696	2.04562	1.0034	1.67825	1.11181	1.46781	26.0052	19.7098	18.5232	5.92414	6.1103	6.74819	10.6372	10.0787	8.92777	6.04063	6.31649
ENSG00000082212	20.5838	20.9249	23.8098	19.9323	22.7235	18.8054	20.0427	17.9915	16.5494	23.6662	19.1757	21.6761	6.12171	8.9398	8.3345	5.19691	26.342	29.4636	47.9957	29.387	20.3313	23.7049	23.5915	25.1281	25.8858	24.6981	16.0275	16.1305	13.2529	13.1317	12.8357	17.0844	32.9002	20.3013	26.4852	27.0017	23.6673	24.1803	1.12961	22.8102	23.6245	40.1602	30.0012	40.198	37.2158	33.3993	43.0477	15.6884	15.0794
ENSG00000082996	19.4089	25.4792	32.0962	20.6261	20.3055	21.386	37.9852	34.145	26.6559	45.8836	33.3303	35.6794	23.1746	36.5819	24.4605	19.0716	40.1675	41.6096	72.2913	38.0509	35.2367	41.5342	39.2268	50.0736	60.1008	55.8173	38.8197	40.2687	38.0003	51.8319	42.5147	44.9778	75.0749	45.2274	61.1219	77.9206	80.5451	71.6207	1.98261	39.2193	48.1132	55.0745	48.9917	55.9847	57.8424	50.1023	65.6358	23.6521	25.2608
ENSG00000083123	8.47112	7.55156	10.2258	6.59965	9.30803	7.28152	10.2192	9.01182	7.70876	10.7144	9.69754	10.5596	5.58304	6.90536	4.10733	4.05216	8.97876	10.7135	10.1695	5.7538	10.6896	11.2601	12.6309	11.9329	11.0796	10.2696	11.3108	6.13544	8.91684	6.48899	10.9777	4.12933	18.8067	12.3072	15.9179	8.92788	7.76331	6.7619	0.54606	8.29715	10.2226	6.84257	4.85897	6.88793	7.77296	7.83	7.80421	7.2619	8.28107
ENSG00000083168	19.0678	19.1095	18.8425	16.3468	18.5328	18.3596	12.9022	12.4073	14.8855	11.8727	11.8751	13.0437	3.97771	4.89279	3.57314	2.59153	16.884	16.9425	26.0905	16.9857	14.3336	15.4548	14.672	18.6322	18.0311	17.0774	8.68721	10.688	6.83847	22.41	20.9241	15.6635	9.72764	5.65604	9.81544	16.9411	15.2044	16.9104	1.32936	17.0615	18.8632	16.9782	17.1747	19.1215	20.9032	17.2272	25.492	8.26301	7.87797
ENSG00000083223	NA	NA	NA	NA	NA	NA	NA	NA	NA	NA	NA	NA	NA	NA	NA	NA	NA	NA	NA	NA	NA	NA	NA	NA	NA	NA	NA	NA	NA	NA	NA	NA	NA	NA	NA	NA	NA	NA	NA	NA	NA	NA	NA	NA	NA	NA	NA	NA	NA
ENSG00000083290	5.04297	5.63078	6.08756	5.14918	5.55671	5.43912	12.2906	12.9515	12.8204	11.6423	11.3588	12.8332	5.66391	8.33796	5.24812	4.70548	16.9688	15.4949	13.9349	13.7013	11.1324	12.3561	12.0617	17.083	18.2021	16.7461	4.11631	5.05732	4.86909	5.15064	5.5186	6.55532	1.40681	1.24583	1.57701	1.98578	2.40037	1.85078	1.12693	10.7486	12.3967	7.86984	5.9937	6.36816	11.4354	9.63027	11.1551	6.72483	5.1184
ENSG00000083444	145.423	149.955	145.192	170.678	137.698	141.303	89.8512	95.4594	95.7186	87.2765	100.81	104.736	111.525	103.589	100.389	120.734	80.7776	78.297	56.7581	88.7387	94.8517	101.041	100.868	51.9046	71.2902	62.5659	77.5541	84.2347	87.6535	42.9364	53.5224	42.4225	180.882	189.314	194.104	119.925	117.968	133.252	81.9619	95.2719	106.637	215.498	225.696	210.776	88.6177	101.783	73.6258	130.788	122.684
ENSG00000083720	31.8115	28.6196	30.8958	21.9445	27.5019	24.8328	1.52818	1.55733	1.73245	1.77679	1.88555	1.82811	0.197372	0.460865	0	0	0.504466	1.05338	0.58941	1.2931	2.11787	2.11721	2.4743	3.35222	3.33324	3.23897	0.302158	0	0.14923	0	0	0	12.8567	8.62244	10.6603	8.18007	6.88754	6.52927	0.257712	1.35453	2.01023	2.25175	1.34286	1.90859	1.84476	1.64645	2.73362	20.2723	20.9294
ENSG00000083799	24.1138	25.2059	27.0047	28.1146	29.7633	26.6102	11.1377	9.99819	10.6254	12.2266	10.9336	10.1185	6.77232	9.32437	8.08784	6.95059	11.7738	10.8956	14.6049	9.77412	10.2614	11.4831	11.3275	18.4037	20.2223	19.2506	11.7001	11.2241	9.45925	51.4407	49.9247	49.1022	10.9073	9.04334	10.7763	43.963	42.5978	38.2915	0.820198	11.8551	13.2695	26.8742	20.8758	28.9998	24.3653	21.8818	26.2527	14.2583	16.4826
ENSG00000083807	3.9386	5.25998	2.86294	5.17155	2.21057	3.17498	16.1206	14.5866	14.524	14.4586	18.1068	14.85	19.2178	18.6402	13.3632	18.3231	10.3917	11.6453	7.26072	3.2522	13.5379	11.309	13.1845	9.47484	8.88228	7.57131	8.68506	8.53641	13.2971	10.0252	14.8918	14.0041	1.33571	1.29552	0.989297	1.38634	1.22457	1.68696	29.3833	12.919	12.9472	5.76194	7.27431	5.92835	7.65072	13.2334	6.5478	1.60966	2.76237
ENSG00000084072	29.7774	32.6209	29.0247	24.3187	29.4991	32.9058	41.8624	42.7522	43.7748	40.9561	41.0078	39.8306	29.0751	30.6817	30.7192	32.444	44.7075	46.5962	53.8285	52.1487	37.5354	35.4185	39.0042	42.0036	38.1182	39.8689	27.6307	27.7246	27.7879	29.4786	19.7762	32.99	30.5404	28.6849	30.9286	25.7043	26.8326	24.7099	43.8823	38.4408	35.5862	31.3365	28.3893	31.3584	36.2142	35.6131	35.315	40.9864	39.555
ENSG00000084073	37.3645	37.5345	56.8064	31.6782	36.3775	36.0342	40.4737	34.6647	28.5334	51.6019	34.8904	35.3784	10.0526	15.5272	7.76509	7.31967	40.03	44.8587	85.2123	65.8605	39.2344	47.4706	43.8337	50.5611	41.3661	44.4827	72.0785	82.2078	59.5936	49.9209	47.1665	59.6992	66.3742	41.2257	56.8953	48.4901	43.9482	37.8934	6.84831	49.9016	59.1893	69.3232	55.2421	69.1915	80.3021	74.5401	79.4916	39.6836	45.2831
ENSG00000084090	57.5478	54.2211	60.3972	43.7323	51.6891	58.2573	90.8422	85.9245	89.4493	94.0028	84.3267	91.1075	34.2155	47.714	28.592	37.9852	104.926	84.5583	112.492	104.969	118.932	127.002	124.831	106.408	99.2263	94.9195	126.154	119.089	114.572	96.3452	101.905	121.985	99.5334	92.5713	93.5256	66.9085	68.3343	63.2124	42.5965	115.255	122.187	102.272	75.6694	94.3562	118.924	107.59	131.379	55.5372	53.367
ENSG00000084110	0.153547	0.114296	0.214801	0.112375	0.175806	0.194834	0.087334	0.102298	0.13751	0.137218	0.163268	0.151412	0.399485	0.971996	1.95142	1.46173	0.160165	0.231536	0.641603	0.615825	0.210756	0.10083	0.108772	0.0709539	0.462999	0.148677	0.191867	0.707185	0.521177	0.324106	1.09661	0	0.295079	0.223983	0.301246	0.0735034	0.202895	0.244568	0	0.117288	0.354576	0.104622	0	0.175925	0.0502029	0.232328	0.137038	0.533397	0.305126
ENSG00000084112	45.4731	43.4536	46.793	45.2092	42.3754	45.1696	37.847	36.9268	38.8292	33.8733	32.0658	41.785	11.766	13.9286	18.1345	15.9078	37.0202	30.6452	27.4091	33.3442	33.1652	36.3184	33.0362	53.6206	53.2387	44.0382	20.8706	20.3807	19.9991	21.7946	22.6653	17.2915	11.1669	8.15035	12.8034	31.4112	26.1455	27.8474	2.00079	31.3435	31.9979	59.1457	52.7574	56.8462	39.108	37.2651	37.2596	34.6574	28.1867
ENSG00000084207	2829.22	3065.91	2753.37	3401.42	2518.13	2861.88	1984.05	2049.17	1867.89	1677.35	1838.31	1847.56	3372.12	2636.24	1778.06	2381.42	2055.65	1832.35	991.532	2257.63	1957.41	1762.66	1582.18	1022.76	929.174	970.846	2906.68	2901.15	3106.61	1927.86	2205.86	1897.25	1523.84	1858.29	1638.43	1142.01	1120.22	1126.43	3526.6	1835.97	1637.64	1281.01	1350.48	1203.41	1001.64	1224.45	724.209	4316.67	4114.57
ENSG00000084453	NA	NA	NA	NA	NA	NA	NA	NA	NA	NA	NA	NA	NA	NA	NA	NA	NA	NA	NA	NA	NA	NA	NA	NA	NA	NA	NA	NA	NA	NA	NA	NA	NA	NA	NA	NA	NA	NA	NA	NA	NA	NA	NA	NA	NA	NA	NA	NA	NA
ENSG00000084674	NA	NA	NA	NA	NA	NA	NA	NA	NA	NA	NA	NA	NA	NA	NA	NA	NA	NA	NA	NA	NA	NA	NA	NA	NA	NA	NA	NA	NA	NA	NA	NA	NA	NA	NA	NA	NA	NA	NA	NA	NA	NA	NA	NA	NA	NA	NA	NA	NA
ENSG00000084676	7.13264	7.57004	8.77926	6.52972	7.04118	6.62959	12.8301	10.8306	12.1886	12.5343	11.7247	12.582	5.88998	8.21407	7.24397	4.70637	15.3796	16.8362	25.1571	16.982	13.5214	15.0776	15.4617	22.5711	22.832	21.4332	9.92048	7.66126	8.09591	12.2093	9.99006	11.8828	3.19673	2.92284	4.2234	4.81397	5.19539	4.54203	1.65196	14.4968	17.3556	24.2655	21.027	23.5636	20.2963	14.6152	20.8968	3.78231	3.20539
ENSG00000084754	305.715	289.64	300.162	280.281	305.96	290.996	226.086	221.55	243.677	229.775	220.956	229.213	153.202	161.234	137.323	164.766	225.664	205.873	248.898	216.736	203.329	218.409	214.948	214.991	221.748	224.199	224.787	211.909	210.122	178.622	190.717	175.955	165.833	152.483	160.86	166.745	169.757	158.107	151.339	224.794	241.748	244.716	212.388	226.439	227.893	205.849	242.034	166.728	168.282
ENSG00000084774	14.4549	12.3693	12.3537	16.1351	14.3807	13.6129	69.0891	68.6588	72.3844	52.0616	61.8677	63.2983	23.9141	24.7796	18.1331	20.4943	60.5143	51.1399	31.1392	51.5917	62.9228	65.6791	65.7754	53.4816	42.2262	45.5444	45.778	48.3363	50.2629	48.3052	36.696	36.4175	20.9041	18.6582	23.5509	18.02	15.5693	18.1922	20.4672	72.3727	67.5224	35.9534	31.6629	36.0458	50.1839	58.4459	40.285	26.837	21.5313
ENSG00000085231	156.778	147.331	146.155	132.679	159.881	149.104	127.521	106.55	105.303	149.904	120.07	120.703	74.4689	101.911	95.7307	63.9559	145.525	166.854	248.626	164.525	149.309	162.29	166.68	213.323	199.428	209.496	217.715	222.889	196.346	306.452	265.97	245.291	141.683	105.524	114.843	162.076	147.047	132.399	27.4003	159.129	163.441	173.245	154.322	186.991	203.842	203.369	230.016	74.8636	74.3805
ENSG00000085377	37.1345	33.094	35.0592	33.1809	39.8062	36.8778	13.0255	11.321	13.8076	13.2327	13.6162	14.2104	7.98106	8.12141	7.66159	6.97261	12.0713	11.155	12.5864	11.6034	12.107	11.7677	11.7088	13.2506	11.1532	10.7445	8.05399	10.1201	8.43005	7.96201	6.0156	9.44472	22.9081	18.3947	20.7939	33.6595	32.3901	31.482	4.44943	12.3085	12.8882	15.1714	11.123	12.8395	14.8474	13.5481	14.9041	36.588	31.681
ENSG00000085382	3.09518	2.89436	2.9227	1.78387	3.27808	2.75411	2.97079	3.05451	2.70262	4.56394	3.7231	3.00446	1.54542	1.56431	1.24817	1.35994	3.63216	3.20875	5.21375	6.28445	3.02698	4.36991	3.59039	6.73125	7.0998	5.50702	2.2964	1.06915	2.04147	4.89996	3.73027	3.74176	3.79196	2.42683	3.76404	3.94495	3.78318	3.85594	0.123702	3.10311	3.21637	3.55887	2.67745	2.30508	4.40213	2.98556	4.55795	1.77411	2.22962
ENSG00000085415	16.4256	15.9737	17.1873	13.1603	20.3992	18.5311	29.685	29.1895	28.916	35.6613	29.1562	32.966	16.6945	17.4876	16.8024	12.6588	34.4052	33.5572	46.1833	43.8298	28.0909	31.9237	30.0748	35.3498	36.5048	36.4108	16.635	11.8967	14.1629	19.7121	14.1906	16.8143	45.4396	33.9601	40.175	37.2857	32.2067	31.6482	5.18819	32.0247	33.5869	33.7111	27.3735	38.7772	42.0322	39.0835	38.5404	22.2257	27.5076
ENSG00000085511	17.3805	16.7584	18.9059	14.5865	16.0689	15.0627	8.38895	7.53212	8.42273	8.04193	7.66874	8.33722	5.10114	5.15457	4.14463	3.21163	10.8778	9.74855	13.5918	10.163	9.26858	9.62132	8.99833	11.2141	11.0205	11.3362	4.26243	3.14211	4.27042	5.6573	5.56842	3.53462	15.1242	12.0607	12.2375	18.5453	16.3984	18.096	1.35031	10.1247	8.91239	10.4591	8.68057	9.30543	11.3441	10.2857	13.8012	9.95378	9.36085
ENSG00000085563	NA	NA	NA	NA	NA	NA	NA	NA	NA	NA	NA	NA	NA	NA	NA	NA	NA	NA	NA	NA	NA	NA	NA	NA	NA	NA	NA	NA	NA	NA	NA	NA	NA	NA	NA	NA	NA	NA	NA	NA	NA	NA	NA	NA	NA	NA	NA	NA	NA
ENSG00000085662	73.3513	67.8153	72.6842	95.801	78.0282	82.2819	3331.95	3314.53	3428.31	3674.1	3906.34	3998.63	1598.72	1824.91	5154.08	6729.43	2474.05	1990.54	2054.62	2944.22	3378.23	3078.55	2677.13	3958.21	3306.02	3446.7	2282.33	2297.43	2509.59	1191.69	1370.96	1347.41	289.986	307.624	302.767	378.031	336.317	353.607	2361.46	3212.48	3100.11	5224.44	5325.4	4831.05	3129.21	3454.29	2930.82	97.0449	100.535
ENSG00000085871	87.7371	79.6584	98.921	65.8593	89.3169	82.2276	70.9092	73.6371	73.0882	83.2368	73.7524	72.3496	155.836	146.236	171.721	136.941	69.9074	84.759	59.0007	55.2754	89.2335	90.8582	77.4672	71.6791	67.9828	66.5289	99.5027	60.9865	91.0582	54.1894	54.0399	65.338	44.143	61.1015	50.9599	28.8481	32.3759	35.2954	64.8019	63.1654	82.1239	90.0403	66.4935	76.5799	89.2389	63.1733	88.4334	70.2194	75.1815
ENSG00000085982	32.5266	33.6258	34.7881	31.5554	30.8544	27.0312	45.9821	45.4984	53.3477	52.5795	49.2649	54.4754	30.9964	32.6116	28.771	24.0959	62.4325	58.8855	58.1536	48.3512	45.999	47.5618	48.6287	84.8745	73.6818	73.9369	34.5888	22.863	31.5105	41.0146	38.4917	33.7205	19.2158	16.448	18.0379	22.7449	19.6784	21.5258	10.959	44.419	46.6391	36.9646	33.1717	35.9671	46.6507	50.0557	47.3416	25.8174	24.7084
ENSG00000085998	38.6387	39.0869	35.8307	43.3796	42.8776	37.7128	50.65	52.7575	54.4287	43.512	51.2398	54.7441	39.9654	40.6655	37.5593	42.5108	44.0928	43.0606	30.1254	43.7022	46.7109	48.4019	49.5969	45.7949	46.6956	46.6379	38.813	36.3413	38.3188	33.1124	29.5184	35.5817	74.3745	74.999	78.4872	69.834	66.4481	71.1333	34.7391	54.5325	50.5854	57.9882	58.5056	62.4946	45.7004	55.2889	38.229	44.2485	41.0666
ENSG00000086015	14.4085	16.8458	16.0345	18.3578	15.9673	16.8303	28.6921	27.2259	31.7895	21.2306	26.0321	26.9256	19.8743	19.5625	16.1068	16.7418	20.565	16.0974	17.1627	19.675	26.1171	27.6961	25.8342	19.5254	19.1184	18.9668	28.4522	25.578	28.5896	23.3473	22.8062	24.6171	14.4525	14.4921	15.959	15.6631	16.0223	18.3654	12.5775	30.5435	31.1637	23.5557	26.9859	26.5478	24.3919	25.1039	22.2216	17.6846	15.4504
ENSG00000086062	301.259	341.267	347.083	388.537	420.574	380.462	196.92	195.502	199.743	204.515	191.864	214.234	114.328	130.065	98.7342	95.2473	140.421	131.453	96.8547	100.124	241.633	257.952	255.376	328.033	314.938	302.037	41.0401	43.0803	38.7697	61.6329	60.4841	54.5015	70.688	55.9614	69.0582	130.034	128.22	118.182	24.7201	205.369	231.121	363.842	326.247	335.027	273.797	255.04	298.35	175.992	181.606
ENSG00000086159	NA	NA	NA	NA	NA	NA	NA	NA	NA	NA	NA	NA	NA	NA	NA	NA	NA	NA	NA	NA	NA	NA	NA	NA	NA	NA	NA	NA	NA	NA	NA	NA	NA	NA	NA	NA	NA	NA	NA	NA	NA	NA	NA	NA	NA	NA	NA	NA	NA
ENSG00000086232	73.1136	69.3142	79.5452	68.1489	74.5692	72.3904	101.293	91.9946	91.586	116.01	106.395	109.333	110.027	109.492	123.632	93.0048	130.345	139.718	175.433	146.537	127.304	137.447	143.213	96.9625	100.863	104.531	66.6146	68.1975	62.9639	58.4446	57.6045	84.8943	126.085	112.038	127.762	90.3615	96.5581	91.6552	45.6752	109.061	122.986	107.291	96.2693	102.62	143.468	116.394	164.134	60.4713	62.3582
ENSG00000086475	27.2269	28.8907	26.5243	26.246	28.922	28.4727	64.9854	63.3246	68.3613	59.0162	62.0185	57.1362	28.5002	27.8994	22.171	24.9787	73.8538	69.0443	103.047	86.89	63.6671	74.1399	66.7439	46.0092	43.6837	44.3209	47.3847	45.8565	47.791	50.4	48.7223	43.0936	48.9867	41.689	47.856	35.8351	34.4341	32.3467	27.9038	69.1528	63.9519	43.4685	40.2877	45.2785	61.3693	56.8425	61.7087	37.79	37.3726
ENSG00000086544	55.3666	61.0591	58.6038	66.8244	55.8289	52.0319	16.9385	17.1861	18.5236	12.604	14.6623	14.4636	14.5155	18.2438	10.4563	14.513	19.1963	14.0728	8.37994	15.1403	16.4698	15.0802	15.5251	19.5884	21.4108	20.066	37.6713	34.7727	37.275	69.8881	53.921	51.3405	22.6707	20.956	22.7088	51.3895	56.5332	56.7993	9.30375	15.9797	19.3235	31.3483	33.26	32.4388	15.7882	19.1585	12.7278	58.3561	55.2201
ENSG00000086696	NA	NA	NA	NA	NA	NA	NA	NA	NA	NA	NA	NA	NA	NA	NA	NA	NA	NA	NA	NA	NA	NA	NA	NA	NA	NA	NA	NA	NA	NA	NA	NA	NA	NA	NA	NA	NA	NA	NA	NA	NA	NA	NA	NA	NA	NA	NA	NA	NA
ENSG00000086717	NA	NA	NA	NA	NA	NA	NA	NA	NA	NA	NA	NA	NA	NA	NA	NA	NA	NA	NA	NA	NA	NA	NA	NA	NA	NA	NA	NA	NA	NA	NA	NA	NA	NA	NA	NA	NA	NA	NA	NA	NA	NA	NA	NA	NA	NA	NA	NA	NA
ENSG00000086758	88.4006	83.6782	83.769	83.7092	89.2738	87.5424	65.9514	60.1005	67.132	55.6284	59.1493	61.1577	23.7663	27.4345	25.7784	23.124	74.2248	68.5257	69.0622	64.5526	64.7458	72.1031	69.2108	74.6508	73.533	60.991	67.6181	59.1871	65.8489	74.2247	76.0754	73.5014	39.6077	30.4459	46.0693	66.3065	57.8261	67.6116	12.6972	73.3813	86.239	81.0045	74.5379	79.5874	79.4017	69.6508	83.1641	41.2987	37.1298
ENSG00000086848	23.0685	23.0928	27.82	20.0225	24.526	20.9586	18.3563	16.1262	15.8761	19.676	16.8562	17.1029	12.6001	15.2458	15.5809	9.73625	15.8246	19.9631	17.3614	21.193	16.9793	15.4843	17.8711	23.788	25.0753	25.1497	21.8677	15.7014	22.6696	19.9689	21.9128	15.7984	8.84456	6.96222	7.33762	8.40463	9.38497	7.75721	7.99333	18.6193	18.6578	17.7701	17.9127	16.5354	17.444	17.9895	18.2556	18.1195	17.0494
ENSG00000087008	8.90763	8.96639	9.20423	10.2232	7.64919	10.5578	11.5531	11.9366	10.5156	9.58862	11.3731	12.2774	3.96579	4.87813	5.64053	4.89222	8.02453	9.15816	9.41098	12.9911	9.88438	10.0149	9.51298	10.7115	10.2468	10.6344	12.4798	13.5198	14.0554	4.9142	6.50629	10.6053	6.32209	5.41409	6.4951	4.89404	3.65596	5.48172	5.8255	6.95881	8.22793	7.93159	8.4319	7.19049	6.95003	8.50026	7.16696	13.9247	15.6896
ENSG00000087053	22.1393	22.9348	33.4788	22.8152	24.7386	23.1439	21.1617	17.9614	15.4235	25.781	16.7672	19.8132	6.09439	9.17042	5.54114	3.29923	28.349	23.8146	43.8006	25.9385	17.2411	19.6919	19.0122	24.7817	23.79	26.5092	20.7332	23.7624	19.8666	22.8545	22.8351	26.3543	12.4986	9.43417	12.244	13.0796	12.6108	11.872	2.63316	23.2021	23.8956	29.6585	23.5609	30.6945	31.0292	23.4745	38.6964	25.3444	23.6821
ENSG00000087076	NA	NA	NA	NA	NA	NA	NA	NA	NA	NA	NA	NA	NA	NA	NA	NA	NA	NA	NA	NA	NA	NA	NA	NA	NA	NA	NA	NA	NA	NA	NA	NA	NA	NA	NA	NA	NA	NA	NA	NA	NA	NA	NA	NA	NA	NA	NA	NA	NA
ENSG00000087085	NA	NA	NA	NA	NA	NA	NA	NA	NA	NA	NA	NA	NA	NA	NA	NA	NA	NA	NA	NA	NA	NA	NA	NA	NA	NA	NA	NA	NA	NA	NA	NA	NA	NA	NA	NA	NA	NA	NA	NA	NA	NA	NA	NA	NA	NA	NA	NA	NA
ENSG00000087095	11.4456	10.3695	12.6758	9.47876	9.65618	10.5675	9.42238	9.38135	7.95742	10.4303	10.1419	10.8781	6.24605	9.84096	5.30022	3.1982	14.2953	14.9124	15.8896	14.1942	11.4872	14.9331	13.6912	18.1984	17.6131	17.7541	11.6988	12.485	12.7329	20.1857	16.1335	21.2404	10.7084	7.06653	9.47226	9.94881	9.81737	8.63548	1.76554	14.0345	14.05	19.3428	15.9225	18.7503	18.0216	14.8685	20.7884	7.95205	8.37956
ENSG00000087111	33.2454	32.5097	31.1358	36.9574	29.8909	31.7318	66.8789	67.7768	61.8657	52.4772	60.1699	57.5605	25.0969	29.199	22.6823	27.2154	63.297	50.9756	47.1588	55.1591	71.7624	79.7418	68.8677	64.0866	62.8615	64.8057	48.0141	51.2539	51.5731	29.6947	32.9908	30.4601	53.3645	51.5079	58.9082	35.1296	32.6469	37.5528	13.2029	70.5707	87.374	72.9646	75.2096	67.1197	76.9578	66.1613	64.3391	38.3667	27.2603
ENSG00000087157	12.946	13.7666	14.0679	15.9039	12.4405	14.2563	29.322	27.4924	32.0903	23.9305	28.0639	28.7236	16.9116	18.3636	16.2721	20.9919	26.0434	23.1236	16.5426	22.7159	27.6061	32.5376	28.386	20.8313	19.7673	20.0343	24.843	32.4742	29.8891	38.0616	40.4505	30.7419	13.5502	14.1635	16.8615	9.62793	10.9971	12.6246	9.36247	27.9008	23.2756	33	31.2559	30.3718	22.4487	24.2229	17.1935	17.0252	12.863
ENSG00000087253	14.6922	16.9627	22.8602	12.435	14.7621	14.7493	6.08267	5.29375	5.32574	7.23475	5.52628	5.49457	2.56973	3.2655	2.10074	1.90293	4.48294	5.87774	6.5777	6.41364	5.40901	6.3882	5.92374	7.36655	9.4072	7.59699	1.22808	2.07144	1.41866	0.94935	2.14141	1.20826	4.46569	2.74581	4.26777	3.97112	5.76697	2.95646	0.426077	6.9474	6.83169	8.44447	7.6211	9.58093	6.27418	6.16248	7.34418	11.6659	12.1153
ENSG00000087299	3.31068	3.30747	2.96572	2.45484	3.2586	3.04012	6.73931	6.12371	5.46169	7.86369	6.06788	6.87298	2.1867	3.36246	2.76811	1.85018	10.451	8.45177	7.28097	8.91027	7.53379	7.64726	7.94101	9.01815	7.22447	6.94918	5.04413	4.6145	4.59707	5.51697	4.66666	8.07479	6.2786	4.1304	5.07758	5.08816	4.10607	4.1036	1.11423	7.12083	8.73156	7.77657	6.81077	7.98567	13.5875	14.962	14.5663	3.02652	2.59695
ENSG00000087470	46.7404	48.8437	60.5794	45.9913	53.7178	50.2751	51.1401	44.5089	40.0637	63.3831	48.552	50.2067	23.8261	36.4869	26.0985	17.6137	60.3807	59.387	87.5981	65.7258	48.2005	56.5262	59.2621	54.811	61.7972	54.1785	31.6521	35.9122	27.5266	37.7992	42.0019	43.6698	30.6678	20.1139	27.9266	24.1989	26.6025	21.8321	7.81719	52.1917	61.5257	75.7315	62.8354	78.133	83.5252	77.1872	99.0779	51.1438	48.498
ENSG00000087586	28.3758	26.6284	23.8627	21.2996	23.3257	25.5733	125.208	117.227	122.826	137.014	125.632	132.194	39.9008	38.9762	25.3695	29.1266	165.956	165.79	209.144	160.009	155.698	160.377	159.78	76.7135	71.6162	80.4905	32.1238	43.0047	25.9683	24.0606	22.5174	52.7747	78.0684	60.497	69.6098	36.5132	32.5815	33.9941	25.8478	160.618	146.062	114.024	87.3377	104.481	140.671	127.703	142.931	36.3962	36.7887
ENSG00000087995	5.92155	6.16871	6.12745	6.065	5.66161	7.05288	10.8506	11.4084	10.7429	11.0747	10.678	11.242	5.03106	6.9747	5.595	7.24204	11.7486	12.7034	16.9314	18.5465	8.78019	9.70125	10.314	11.5519	9.48661	9.99713	8.92499	9.27833	7.68555	6.66837	10.4637	8.85596	4.22341	4.65291	4.69212	4.93144	5.16265	4.08386	3.31813	10.7019	11.5879	9.32779	8.91869	10.5965	12.0656	11.0149	11.3598	6.36201	5.88359
ENSG00000088002	NA	NA	NA	NA	NA	NA	NA	NA	NA	NA	NA	NA	NA	NA	NA	NA	NA	NA	NA	NA	NA	NA	NA	NA	NA	NA	NA	NA	NA	NA	NA	NA	NA	NA	NA	NA	NA	NA	NA	NA	NA	NA	NA	NA	NA	NA	NA	NA	NA
ENSG00000088035	1.11793	2.49647	3.38845	1.81166	1.95046	1.25641	6.47964	6.27764	3.64713	7.58798	5.32089	5.74817	3.15295	5.73972	3.51289	2.33899	8.32938	10.3553	12.5125	8.96728	7.20252	7.79558	7.95706	10.8116	9.7001	11.1534	3.45905	4.41326	4.63229	2.86537	4.56234	4.50488	18.1845	11.4153	15.7585	14.7933	14.2797	13.1185	1.27655	7.68545	8.11348	5.5497	3.47935	5.30641	8.61565	9.84699	10.595	4.32734	4.97199
ENSG00000088179	1.93126	2.51279	2.72402	1.61199	1.75436	1.54932	3.93084	3.2858	3.36621	4.79966	3.68278	3.42322	1.85399	2.62043	1.8256	0.946722	5.9436	5.22266	5.95235	4.41693	3.77436	4.24481	3.94599	4.46954	5.16684	4.59583	4.07856	4.30034	4.10745	6.16526	7.52333	3.85901	3.47369	2.03722	3.1719	4.44677	5.58895	3.56274	0.637891	3.21863	4.79882	3.57251	2.76135	3.29166	5.11931	4.40131	6.6523	1.69663	1.17353
ENSG00000088305	1.89432	1.57278	2.17437	1.33305	2.61383	2.08935	16.2722	15.6302	15.8555	13.174	15.7008	16.4886	7.04705	7.14139	10.6841	8.85666	9.72783	7.54402	7.76328	4.96758	16.7721	16.0756	16.688	10.235	10.8592	12.681	20.7877	18.1203	20.0538	26.4517	28.0986	22.9004	6.72076	5.34946	7.46662	4.22019	4.30024	5.504	0.931796	12.8003	13.2579	8.93583	9.15036	10.1842	8.24221	7.66168	7.80298	1.51859	1.73739
ENSG00000088386	NA	NA	NA	NA	NA	NA	NA	NA	NA	NA	NA	NA	NA	NA	NA	NA	NA	NA	NA	NA	NA	NA	NA	NA	NA	NA	NA	NA	NA	NA	NA	NA	NA	NA	NA	NA	NA	NA	NA	NA	NA	NA	NA	NA	NA	NA	NA	NA	NA
ENSG00000088451	7.19054	6.92885	13.2972	5.73104	8.12013	7.79914	9.07603	12.1077	7.67454	15.4925	10.0547	10.6359	8.50214	11.8271	5.05549	5.8426	15.1037	18.1207	23.3062	8.88869	10.4297	9.57302	12.0017	22.1213	20.0485	22.8189	9.2312	6.12441	8.84469	18.7123	21.1043	13.0985	6.10472	3.66398	3.5467	10.8215	9.50147	8.27038	0.787335	10.6089	11.464	13.9935	14.0118	20.0884	20.4825	22.244	23.8236	7.39098	9.39544
ENSG00000088766	6.11729	6.74996	13.2392	5.92543	7.00407	6.02708	57.8804	53.222	41.668	59.0088	45.073	48.329	39.0231	70.6735	47.8074	37.945	58.5546	51.8734	60.8962	54.9859	47.6694	54.3011	49.4523	47.7396	61.6152	58.1702	30.5308	35.7978	36.5084	35.7747	33.1521	37.411	21.783	13.5427	14.6262	9.50858	10.8411	12.1835	13.3459	38.2615	48.2619	44.1332	35.693	43.3723	54.708	45.8167	65.3864	26.1006	22.8822
ENSG00000088826	6.92995	5.70147	6.12283	9.50952	7.51693	8.99002	119.908	123.565	131.187	118.197	136.903	144.855	156.783	154.341	326.126	308.69	109.571	104.635	73.8692	137.14	149.491	165.023	157.932	334.98	306.433	342.815	124.137	121.579	143.917	155.612	146.524	139.994	20.5022	20.5504	16.8897	36.404	34.9417	37.1597	64.1387	149.193	149.079	288.717	339.348	289.912	248.103	274.417	215.493	8.17233	9.6035
ENSG00000088832	647.365	681.088	788.851	572.454	575.334	639.852	354.54	339.131	298.057	362.283	310.333	314.472	319.415	343.727	428.599	273.816	464.787	456.833	598.022	725.314	448.18	524.855	449.332	395.735	456.973	421.654	528.777	569.84	553.742	335.904	344.722	414.488	357.263	296.91	315.155	230.555	245.095	212.369	370.202	445.013	432.413	540.286	520.789	510.844	523.474	485.875	574.125	647.561	718.749
ENSG00000089022	7.90837	8.76799	9.60241	9.41539	9.85187	9.21155	9.28129	8.57114	11.3344	9.82961	9.65267	9.96772	6.11122	6.92592	6.00264	6.11747	9.32395	9.48974	14.661	13.7369	13.5632	14.2447	13.69	11.6389	10.9757	11.4358	15.3624	17.1215	14.487	15.2529	20.2852	15.4852	12.6828	11.5159	12.8514	9.91764	11.5539	10.4357	3.02711	15.0596	12.655	14.9418	13.1147	14.4529	18.8463	16.7165	17.2227	10.4473	9.57309
ENSG00000089057	6.79274	6.13577	6.424	5.78126	7.39876	6.05282	25.3663	25.8567	24.675	28.0442	24.9687	27.9598	63.5775	72.8459	73.7932	60.2498	31.4469	23.363	21.4871	17.9072	33.6577	35.5512	31.9534	59.3044	49.7104	45.6532	11.1106	9.84249	10.7156	19.5739	22.076	27.9876	5.75694	4.28637	6.0336	6.21112	4.30301	6.14778	2.27757	34.6884	50.2658	27.9782	30.9082	26.642	36.433	29.9099	41.7329	8.64335	7.8867
ENSG00000089060	NA	NA	NA	NA	NA	NA	NA	NA	NA	NA	NA	NA	NA	NA	NA	NA	NA	NA	NA	NA	NA	NA	NA	NA	NA	NA	NA	NA	NA	NA	NA	NA	NA	NA	NA	NA	NA	NA	NA	NA	NA	NA	NA	NA	NA	NA	NA	NA	NA
ENSG00000089234	22.4579	23.1467	21.2854	19.4995	20.8954	24.045	13.9829	13.3686	14.6975	16.5268	14.9072	15.8558	7.44345	9.2262	9.41859	5.8387	17.8813	16.8989	20.8922	22.1181	14.0968	15.0093	15.5639	17.2247	16.0853	17.596	17.0479	22.6452	15.7868	20.336	19.9302	18.2067	12.258	7.46307	9.66172	16.1896	17.8521	14.1813	5.87747	15.1245	16.755	18.1543	15.4973	18.0675	21.3764	20.3078	24.3129	14.9568	15.4921
ENSG00000089250	NA	NA	NA	NA	NA	NA	NA	NA	NA	NA	NA	NA	NA	NA	NA	NA	NA	NA	NA	NA	NA	NA	NA	NA	NA	NA	NA	NA	NA	NA	NA	NA	NA	NA	NA	NA	NA	NA	NA	NA	NA	NA	NA	NA	NA	NA	NA	NA	NA
ENSG00000089472	NA	NA	NA	NA	NA	NA	NA	NA	NA	NA	NA	NA	NA	NA	NA	NA	NA	NA	NA	NA	NA	NA	NA	NA	NA	NA	NA	NA	NA	NA	NA	NA	NA	NA	NA	NA	NA	NA	NA	NA	NA	NA	NA	NA	NA	NA	NA	NA	NA
ENSG00000089597	287.837	304.281	255.359	288.522	287.831	267.065	263.208	274.123	273.318	242.862	271.803	274.602	147.355	155.123	96.9716	78.7661	269.618	244.256	129.203	201.665	296.027	291.059	287.096	317.181	276.732	279.622	234.294	211.363	224.118	152.76	143.545	150.929	276.708	253.667	304.348	241.524	234.406	239.221	63.8972	293.644	313.079	341.486	317.886	316.478	302.29	330.686	254.767	187.779	187.571
ENSG00000090013	193.842	207.037	176.803	222.769	167.915	176.757	857.327	826.672	835.945	690.537	814.33	747.441	1276.38	1017.44	971.982	1095.03	636.4	689.488	341.232	505.111	626.044	562.116	520.548	630.501	599.342	634.194	844.579	812.677	942.319	565.343	664.508	629.359	293.117	347.395	339.012	305.739	287.462	343.128	1174.02	671.128	634.146	657.975	771.227	669.071	400.039	428.381	336.709	162.996	174.77
ENSG00000090020	45.5872	48.4393	43.3866	52.0551	45.1364	46.4705	7.56616	7.35646	7.22823	6.21108	7.42995	7.59973	6.84523	7.85164	7.67128	9.19401	6.66509	7.32494	4.9769	6.06953	8.045	8.71084	8.36461	12.1474	12.4343	12.7947	19.5172	18.5866	21.3077	20.8225	16.8126	18.9724	8.77869	8.74849	11.2035	13.7913	13.7758	14.5902	3.58415	11.046	12.529	19.2099	18.0294	19.4369	9.85926	9.96488	8.03711	43.5368	44.6267
ENSG00000090054	134.617	141.51	157.176	115.161	141.523	120.919	93.5221	80.5473	84.552	102.104	79.999	90.8533	30.075	33.9641	21.7173	22.1072	97.4419	106.363	147.271	111.37	85.6666	95.8179	97.2451	106.207	129.983	116.238	108.247	123.957	94.9997	142.776	137.297	125.095	89.624	47.4307	76.123	72.8037	81.1629	59.4258	4.24946	90.2831	113.91	128.174	123.913	136.616	142.191	132.618	157.593	82.5128	85.8367
ENSG00000090060	135.004	135.731	168.643	121.352	137.07	129.16	129.587	110.586	104.629	163.467	124.043	128.605	48.607	80.6901	54.823	39.2913	162.127	162.338	281.609	197.493	137.926	168.328	157.514	158.803	182.033	175.575	188.846	185.738	167.86	170.249	178.621	188.315	136.541	78.6476	104.708	102.326	105.435	82.39	14.8494	159.71	166.67	246.008	196.082	248.413	230.152	175.398	269.813	76.7208	76.9292
ENSG00000090266	118.765	105.832	116.62	118.678	93.2694	108.388	218.674	233.192	219.881	198.323	188.212	177.923	233.142	195.183	126.153	192.338	163.193	139.482	59.6472	240.453	407.761	347.954	299.587	267.018	223.578	208.711	556.754	570.659	575.43	391.7	448.568	285.309	255.669	317.617	291.127	128.466	129.27	135.12	686.426	378.58	304.319	252.106	242.938	217.631	202.368	279.917	134.193	165.822	167.172
ENSG00000090376	NA	NA	NA	NA	NA	NA	NA	NA	NA	NA	NA	NA	NA	NA	NA	NA	NA	NA	NA	NA	NA	NA	NA	NA	NA	NA	NA	NA	NA	NA	NA	NA	NA	NA	NA	NA	NA	NA	NA	NA	NA	NA	NA	NA	NA	NA	NA	NA	NA
ENSG00000090402	NA	NA	NA	NA	NA	NA	NA	NA	NA	NA	NA	NA	NA	NA	NA	NA	NA	NA	NA	NA	NA	NA	NA	NA	NA	NA	NA	NA	NA	NA	NA	NA	NA	NA	NA	NA	NA	NA	NA	NA	NA	NA	NA	NA	NA	NA	NA	NA	NA
ENSG00000090432	50.1564	46.0719	45.23	45.0573	48.7464	45.179	41.4649	44.8785	42.4045	35.2457	40.3478	40.8146	16.5347	21.4369	15.0735	19.539	32.851	26.603	18.8486	27.6303	42.7558	41.6013	38.3193	28.8537	26.8029	25.0153	46.2764	48.3496	46.43	47.7799	35.9251	45.8281	24.9026	27.3836	30.3133	28.1106	23.6012	28.1667	17.8312	42.9344	40.9084	32.2626	32.5124	31.8236	32.178	34.7463	30.71	49.2316	47.0824
ENSG00000090661	NA	NA	NA	NA	NA	NA	NA	NA	NA	NA	NA	NA	NA	NA	NA	NA	NA	NA	NA	NA	NA	NA	NA	NA	NA	NA	NA	NA	NA	NA	NA	NA	NA	NA	NA	NA	NA	NA	NA	NA	NA	NA	NA	NA	NA	NA	NA	NA	NA
ENSG00000090686	65.4018	70.3487	77.7376	55.8483	66.9855	60.2016	25.4578	21.6073	21.6192	30.8627	27.4113	27.8206	13.7673	23.9135	18.0048	15.4748	31.0743	37.9139	41.3146	30.3112	24.8619	27.304	28.9001	28.2103	31.8604	29.9468	27.8117	27.3733	22.6413	17.3465	15.7211	17.7407	29.3299	23.833	25.7597	24.6929	27.2772	22.7732	3.91002	22.8677	23.9928	29.4474	23.6964	27.0142	32.7709	26.0347	35.2752	30.4853	27.315
ENSG00000090857	13.4788	13.0386	13.034	10.9784	10.9997	11.4599	18.8187	17.9188	18.3848	16.4214	15.9614	17.5944	4.6675	6.12634	4.70608	5.36731	21.1869	17.4838	16.1244	14.8227	18.513	19.9865	19.0527	22.1444	21.285	19.6898	13.4793	14.1609	13.4932	11.0789	11.5339	11.0132	9.28091	5.22507	9.56269	9.67855	8.75489	9.97833	1.05919	18.9312	21.9171	18.4316	15.6418	17.7206	20.004	19.8775	20.1972	9.32151	8.1877
ENSG00000090861	70.349	63.8281	66.7854	62.7551	70.8767	64.655	210.17	228.1	233.628	189.731	214.196	223.425	101.673	107.425	69.3277	82.1386	209.346	184.825	180.522	167.305	196.311	211.434	197.807	415.872	311.469	379.555	134.658	122.391	128.099	74.6809	87.7216	99.6134	163.746	148.07	162.987	262.15	230.966	254.769	81.2597	212.193	199.367	203.543	213.244	188.7	254.997	237.568	255.461	59.0379	56.7986
ENSG00000090971	7.21133	9.07667	11.0969	9.35589	6.90561	6.38862	60.8535	61.5843	60.5895	53.5476	59.8794	56.2423	111.487	96.1457	101.71	133.652	54.9801	34.4017	5.13629	28.3964	54.9926	47.1826	57.4006	40.7153	39.2253	33.3738	53.7384	52.5369	61.7793	73.8941	96.9179	64.9871	73.3236	81.2861	71.9053	31.7279	45.7389	39.4705	105.641	36.0552	40.5114	20.7711	28.733	22.2332	21.8631	40.9173	15.4464	15.8505	18.499
ENSG00000091137	NA	NA	NA	NA	NA	NA	NA	NA	NA	NA	NA	NA	NA	NA	NA	NA	NA	NA	NA	NA	NA	NA	NA	NA	NA	NA	NA	NA	NA	NA	NA	NA	NA	NA	NA	NA	NA	NA	NA	NA	NA	NA	NA	NA	NA	NA	NA	NA	NA
ENSG00000091138	NA	NA	NA	NA	NA	NA	NA	NA	NA	NA	NA	NA	NA	NA	NA	NA	NA	NA	NA	NA	NA	NA	NA	NA	NA	NA	NA	NA	NA	NA	NA	NA	NA	NA	NA	NA	NA	NA	NA	NA	NA	NA	NA	NA	NA	NA	NA	NA	NA
ENSG00000091140	55.2986	65.8232	77.3586	57.6296	63.4294	59.2647	56.8708	51.9121	47.596	71.8013	56.7776	56.5532	25.8026	38.8122	22.4559	21.2184	73.7599	76.8204	109.626	97.8459	63.1452	70.8844	67.7112	71.0756	78.6084	74.6115	79.0106	90.2351	65.3195	49.5944	59.5082	82.2775	40.3923	25.9517	34.8257	39.6356	39.5441	33.3072	10.4003	67.3168	77.1038	84.854	67.821	85.2035	88.0118	79.9037	101.922	31.5007	27.2483
ENSG00000091436	NA	NA	NA	NA	NA	NA	NA	NA	NA	NA	NA	NA	NA	NA	NA	NA	NA	NA	NA	NA	NA	NA	NA	NA	NA	NA	NA	NA	NA	NA	NA	NA	NA	NA	NA	NA	NA	NA	NA	NA	NA	NA	NA	NA	NA	NA	NA	NA	NA
ENSG00000091483	68.5884	62.4582	62.9759	58.5873	62.8023	61.3606	134.798	120.199	127.32	145.508	130.939	133.101	85.4877	105.529	78.2603	77.5109	137.935	143.067	132.408	114.751	127.204	135.639	110.827	106.387	91.7018	92.5144	76.1347	60.7665	68.8904	72.9094	73.0537	95.581	170.508	160.025	165.372	113.048	103.038	106.728	64.1458	119.807	117.9	100	79.4129	95.4565	116.521	98.3585	115.283	87.753	82.2891
ENSG00000091664	NA	NA	NA	NA	NA	NA	NA	NA	NA	NA	NA	NA	NA	NA	NA	NA	NA	NA	NA	NA	NA	NA	NA	NA	NA	NA	NA	NA	NA	NA	NA	NA	NA	NA	NA	NA	NA	NA	NA	NA	NA	NA	NA	NA	NA	NA	NA	NA	NA
ENSG00000091704	NA	NA	NA	NA	NA	NA	NA	NA	NA	NA	NA	NA	NA	NA	NA	NA	NA	NA	NA	NA	NA	NA	NA	NA	NA	NA	NA	NA	NA	NA	NA	NA	NA	NA	NA	NA	NA	NA	NA	NA	NA	NA	NA	NA	NA	NA	NA	NA	NA
ENSG00000092009	NA	NA	NA	NA	NA	NA	NA	NA	NA	NA	NA	NA	NA	NA	NA	NA	NA	NA	NA	NA	NA	NA	NA	NA	NA	NA	NA	NA	NA	NA	NA	NA	NA	NA	NA	NA	NA	NA	NA	NA	NA	NA	NA	NA	NA	NA	NA	NA	NA
ENSG00000092068	26.0317	29.0659	22.4629	18.884	17.2242	18.2751	0.0372015	0.0653639	0.0878627	0	0.208642	0.0967455	0.330326	0.24041	0.479563	0.431066	0	0.0986271	0.307466	0	0.192376	0.0429504	0.0463334	0.272017	0.126786	0.189996	0.204323	0	0.363281	0.207088	2.10205	1.58139	0	0.19082	0.0452899	0.0939305	0.0864267	0	0	0	0.0906229	0.935882	0.880117	0.674448	0.0641546	0.0742232	0.700486	11.7241	10.9178
ENSG00000092098	16.5279	19.1881	15.0607	17.4228	16.0882	17.1625	22.4237	21.8715	23.2211	25.4754	29.1025	30.6899	24.8305	26.8456	41.3582	41.6395	19.4546	20.6546	13.1473	17.3322	24.9159	26.5859	25.8513	18.3231	20.8691	22.4089	17.9369	18.1576	17.9669	24.4849	18.4099	17.7198	13.6229	17.0317	15.522	19.9977	20.4372	23.7378	8.16099	20.0378	24.7909	26.2943	31.1888	28.3182	36.9348	33.2101	27.7876	19.1736	17.5771
ENSG00000092148	32.6462	36.1585	42.9038	32.9378	35.4261	31.104	33.7472	27.5871	31.494	35.7898	29.6218	31.2961	10.437	17.7836	10.3605	7.65775	39.2336	38.1784	52.6234	33.4849	36.92	37.9531	36.2561	41.7631	50.7135	39.897	29.8692	28.3539	23.611	41.5948	36.1376	44.6315	14.532	9.82784	13.7295	18.6915	17.0869	15.7608	1.19838	36.0314	42.714	42.6176	33.6837	38.6925	43.1978	37.1534	49.9262	22.4602	19.7378
ENSG00000092295	NA	NA	NA	NA	NA	NA	NA	NA	NA	NA	NA	NA	NA	NA	NA	NA	NA	NA	NA	NA	NA	NA	NA	NA	NA	NA	NA	NA	NA	NA	NA	NA	NA	NA	NA	NA	NA	NA	NA	NA	NA	NA	NA	NA	NA	NA	NA	NA	NA
ENSG00000092439	7.43348	10.413	11.8657	7.28072	8.29633	6.76267	18.2211	16.8338	12.5737	21.8563	14.7477	15.7615	5.56554	8.62718	5.22527	4.60696	18.62	19.4873	29.4938	18.052	15.8863	19.7941	19.8314	24.8999	29.5459	25.1838	19.8768	20.1412	17.6291	31.2551	33.2414	37.0996	6.95426	3.58132	5.95593	8.83895	9.01145	6.97131	0.436091	16.292	19.583	27.5319	19.9266	26.5077	25.8705	24.049	29.3063	3.83787	2.98144
ENSG00000092445	3.15137	2.58365	3.39118	2.9273	2.87647	2.68446	6.14188	6.18855	6.77929	5.14013	6.23312	6.30748	2.37773	2.61907	1.77739	1.7913	4.75839	3.85477	1.69206	3.44702	5.40581	5.64386	5.05805	4.36873	4.05826	4.56914	1.6247	1.82695	1.69322	1.60482	1.4165	1.33206	2.38223	2.08954	2.51022	1.8356	1.3104	1.51938	2.99456	6.00958	6.07625	3.89658	3.4314	3.81265	3.52338	4.72657	3.71727	4.86889	4.59822
ENSG00000092529	NA	NA	NA	NA	NA	NA	NA	NA	NA	NA	NA	NA	NA	NA	NA	NA	NA	NA	NA	NA	NA	NA	NA	NA	NA	NA	NA	NA	NA	NA	NA	NA	NA	NA	NA	NA	NA	NA	NA	NA	NA	NA	NA	NA	NA	NA	NA	NA	NA
ENSG00000092621	9.88055	8.48633	8.2106	7.32388	4.15772	5.88289	49.0895	53.4218	46.7389	40.0738	46.3347	49.2157	29.2735	26.1258	16.7181	23.9325	82.9799	66.0907	33.3467	49.2805	54.6946	48.1353	49.4141	183.92	139.2	154.149	12.5047	5.83417	11.5699	11.4974	7.23748	3.06272	125.369	143.207	138.501	202.292	185.239	198.825	62.3718	55.1536	47.6222	43.6737	42.3701	42.186	47.0492	56.925	32.4088	10.5611	10.7402
ENSG00000092964	10.0392	7.61	10.2431	7.48206	10.0181	9.67664	87.4842	87.0726	91.8038	89.942	87.871	88.8921	46.0078	65.4503	54.4968	42.3895	145.837	122.425	148.217	133.258	85.7928	98.3422	105.664	87.8448	100.158	94.1255	73.1095	83.9901	75.3269	60.2182	52.787	71.2593	55.7544	40.3729	53.2525	37.2338	41.8049	39.2003	23.5582	109.645	144.201	143.836	124.643	134.862	114.009	103.996	132.794	11.3262	10.4324
ENSG00000093000	43.7615	42.9158	48.8136	41.8083	47.3441	41.6941	31.9205	27.917	31.7893	35.4709	29.4633	33.8141	14.4635	15.8205	21.7347	18.1018	38.0485	38.6386	57.4716	45.3391	32.836	36.6883	35.4138	39.2835	36.7496	38.0743	30.0096	24.9914	24.5108	43.9056	33.3709	35.8358	47.2875	36.3155	46.5145	52.4561	55.2366	48.2901	6.66658	37.9946	42.3946	37.8456	27.3328	34.827	47.5073	38.6567	52.3293	47.7529	49.5214
ENSG00000093010	77.0657	82.2774	76.5259	97.2977	64.684	72.3863	81.2632	83.2549	94.1765	76.6444	88.0391	88.4835	105.961	92.1651	99.2029	121.412	77.1846	68.3671	63.9875	92.9717	76.0381	78.4306	75.1831	79.1693	74.9253	80.5676	82.5507	116.663	111.605	77.4463	99.7722	61.8624	184.979	209.608	195.028	135.294	121.443	151.463	70.1899	83.493	77.1408	68.2005	73.9737	68.9494	60.0311	76.5372	54.5306	140.363	144.398
ENSG00000093072	NA	NA	NA	NA	NA	NA	NA	NA	NA	NA	NA	NA	NA	NA	NA	NA	NA	NA	NA	NA	NA	NA	NA	NA	NA	NA	NA	NA	NA	NA	NA	NA	NA	NA	NA	NA	NA	NA	NA	NA	NA	NA	NA	NA	NA	NA	NA	NA	NA
ENSG00000093134	NA	NA	NA	NA	NA	NA	NA	NA	NA	NA	NA	NA	NA	NA	NA	NA	NA	NA	NA	NA	NA	NA	NA	NA	NA	NA	NA	NA	NA	NA	NA	NA	NA	NA	NA	NA	NA	NA	NA	NA	NA	NA	NA	NA	NA	NA	NA	NA	NA
ENSG00000093217	1.83425	2.26364	1.99201	1.80166	2.04489	1.4516	6.89115	7.33227	7.84598	6.03913	5.95381	7.03273	3.59023	3.48932	2.05272	2.0148	4.22943	5.96852	5.52147	6.96939	5.84931	7.57569	5.23169	5.21948	6.54979	5.13545	1.83964	2.66777	1.56393	1.37548	2.58552	2.33414	3.20031	2.49965	3.29227	3.57002	1.84971	2.86666	1.46616	7.1899	4.74847	3.60141	3.24764	5.41987	6.62846	6.90188	7.36668	1.40853	2.20618
ENSG00000094841	25.3989	21.8887	26.3231	20.8924	24.4115	22.2512	9.27821	8.437	9.89943	10.1022	8.48248	8.30747	6.96393	9.59874	7.6589	6.60146	12.5378	12.0832	13.5653	10.3301	10.143	11.8396	9.5284	7.09169	10.8177	11.3268	5.4535	7.41415	6.15946	3.62446	5.36522	2.59477	9.89959	4.48776	6.06884	6.01078	5.29425	5.17696	0.915015	10.493	10.6069	13.2355	10.8652	14.2634	11.7196	11.6915	14.6225	7.45621	7.96182
ENSG00000094914	43.4715	49.2127	38.2195	48.9377	42.5147	46.8098	93.7512	97.446	85.2975	78.0119	86.8301	88.1159	106.078	93.5167	84.406	85.3319	107.38	101.514	64.4912	65.3811	120.994	131.829	118.475	82.3754	77.3099	88.7531	70.8554	77.1662	81.6945	64.359	66.8367	62.0414	27.5571	32.3671	31.4602	24.4228	23.9344	26.1027	86.7083	110.226	113.492	62.2229	65.189	57.0707	79.9493	90.7839	60.8008	47.1916	44.7926
ENSG00000094963	NA	NA	NA	NA	NA	NA	NA	NA	NA	NA	NA	NA	NA	NA	NA	NA	NA	NA	NA	NA	NA	NA	NA	NA	NA	NA	NA	NA	NA	NA	NA	NA	NA	NA	NA	NA	NA	NA	NA	NA	NA	NA	NA	NA	NA	NA	NA	NA	NA
ENSG00000095015	5.28299	6.62911	5.68366	4.14258	5.0695	5.02765	4.04939	3.72085	3.88637	4.60877	3.75836	4.40952	3.17633	4.37685	3.1726	2.59754	4.64473	4.66598	7.21387	4.99439	4.98715	5.69939	4.66914	4.70816	5.9169	5.08805	18.484	19.9867	16.9071	31.383	28.5673	32.8455	12.2194	5.52296	11.0093	18.6061	19.3137	18.0487	0.120652	7.26382	9.34147	7.04507	4.59418	6.19707	7.13128	4.96742	7.83585	3.19854	3.14948
ENSG00000095059	51.6736	43.5602	50.869	59.4742	53.0963	53.183	61.9635	64.4399	78.3146	60.5188	67.7814	74.582	113.284	103.084	121.758	122.252	71.4071	72.3697	44.0607	69.9675	75.2564	68.9287	69.0391	89.5948	84.9465	86.7058	36.6078	36.614	40.7479	56.8667	34.6966	44.4931	57.7151	64.7476	69.1663	55.4982	53.3018	63.1107	73.1936	70.8459	69.1482	63.1954	67.3538	64.7709	54.5836	62.4819	46.512	45.1066	35.9836
ENSG00000095139	162.635	157.541	179.059	150.872	160.98	152.908	86.6776	82.878	82.1364	96.5513	85.971	93.1488	38.2755	57.9157	44.8763	37.0925	100.427	116.162	169.441	126.596	93.041	110.181	98.4121	117.248	115.194	112.654	105.102	92.2009	95.3306	94.7321	105.069	93.8024	73.0066	53.017	64.8613	91.0179	84.403	80.5945	11.809	86.7715	95.4675	156.896	126.963	148.715	147.346	118.907	171.076	124.336	115.582
ENSG00000095303	0.912709	2.50854	2.60273	1.15611	1.44695	1.68374	0.239598	0.561304	0.0943138	0.28234	0.335941	0.467319	0.290111	0.473113	0.102955	0	0.439407	0.423474	0.220027	0.422374	0.330401	0.553247	0.596823	0.145995	0.453651	0.229439	1.00889	0.485035	0.714915	0.889172	0	0	2.83339	1.99709	2.94122	3.57936	6.40129	4.60089	0	0.160888	0.194553	0.287027	0.269925	0.321763	0.41319	0.239018	0.250639	1.46336	1.39517
ENSG00000095319	25.2643	24.9088	25.2231	26.6077	23.8681	24.9788	42.7022	38.9913	42.6739	34.492	38.0626	41.4425	17.0992	16.5636	13.8701	16.0628	43.327	34.6715	34.4201	45.859	37.2275	42.5792	41.0178	28.0579	24.0042	24.6627	23.4632	27.0835	26.9011	22.3621	16.6657	21.8157	16.4579	13.7521	17.0416	12.1313	10.0316	12.2336	11.1914	44.9185	44.9629	42.6754	41.3886	47.2695	44.8618	44.4173	39.8754	36.2513	33.6965
ENSG00000095321	30.9504	34.1296	25.7637	31.8008	27.7493	26.7037	50.8112	51.2524	54.6341	40.7742	47.869	50.415	45.7131	41.8775	45.1985	52.1192	53.6294	47.5384	31.4635	37.3164	50.3689	57.9073	55.5375	37.7204	42.3523	43.9084	25.3302	30.4827	26.5198	28.7505	34.9376	16.2342	9.30895	10.774	10.4943	7.30089	10.0553	10.2582	36.1889	57.0038	63.8815	31.829	35.034	30.0394	37.0695	38.4607	33.2728	29.3227	26.0502
ENSG00000095380	88.5778	80.9659	76.9735	80.7584	91.1046	82.8677	82.5737	82.3691	83.4947	75.4685	79.7388	83.8304	92.0897	80.1076	67.5877	76.8479	63.8939	67.4631	109.862	81.2874	95.7335	86.7569	88.5917	85.1242	80.6132	95.3995	60.1256	53.9336	63.7908	29.4714	24.1249	68.9679	57.559	69.8615	63.9338	49.805	45.0327	46.7325	148.804	101.835	101.719	127.051	117.46	131.934	128.704	108.867	142.431	89.1823	79.9549
ENSG00000095464	NA	NA	NA	NA	NA	NA	NA	NA	NA	NA	NA	NA	NA	NA	NA	NA	NA	NA	NA	NA	NA	NA	NA	NA	NA	NA	NA	NA	NA	NA	NA	NA	NA	NA	NA	NA	NA	NA	NA	NA	NA	NA	NA	NA	NA	NA	NA	NA	NA
ENSG00000095596	NA	NA	NA	NA	NA	NA	NA	NA	NA	NA	NA	NA	NA	NA	NA	NA	NA	NA	NA	NA	NA	NA	NA	NA	NA	NA	NA	NA	NA	NA	NA	NA	NA	NA	NA	NA	NA	NA	NA	NA	NA	NA	NA	NA	NA	NA	NA	NA	NA
ENSG00000095777	NA	NA	NA	NA	NA	NA	NA	NA	NA	NA	NA	NA	NA	NA	NA	NA	NA	NA	NA	NA	NA	NA	NA	NA	NA	NA	NA	NA	NA	NA	NA	NA	NA	NA	NA	NA	NA	NA	NA	NA	NA	NA	NA	NA	NA	NA	NA	NA	NA
ENSG00000095917	NA	NA	NA	NA	NA	NA	NA	NA	NA	NA	NA	NA	NA	NA	NA	NA	NA	NA	NA	NA	NA	NA	NA	NA	NA	NA	NA	NA	NA	NA	NA	NA	NA	NA	NA	NA	NA	NA	NA	NA	NA	NA	NA	NA	NA	NA	NA	NA	NA
ENSG00000096006	0.0809168	0.180697	0.0565983	0	0	0.0308023	0.0920472	0	0	0.216935	0.0860399	0.119688	0.408661	0.842695	1.18658	0.355527	0	0	0	0	0	0.0531358	0.057321	0.280437	0.261421	0.352578	0.353887	1.11803	0	0.256198	0.866844	0	0.116627	0.413125	0.476256	0.290514	0.641533	0.441886	0	0.185427	0.336341	0	0	0	0	0	0.144434	0.168655	0
ENSG00000096060	91.033	85.2672	84.6634	54.3009	69.572	59.3505	11.2365	12.6758	11.2588	11.6695	11.9156	12.7291	6.54506	7.86201	5.65133	4.35648	20.8413	20.7062	25.6795	16.2068	13.5141	15.5037	16.7248	13.3305	11.1936	11.6704	6.31174	4.65278	6.75404	5.68636	3.20663	5.88018	10.8935	9.1421	10.6742	11.6333	10.8275	9.62897	1.97388	16.6338	17.7297	8.71898	7.69598	8.35946	16.8086	13.4173	16.7299	40.2409	39.5554
ENSG00000096063	75.6385	69.0003	82.3493	69.3598	76.9082	75.8723	38.3674	33.6451	33.5777	48.2586	35.9932	40.1337	14.4854	21.298	15.0437	11.8947	45.3518	45.6717	62.1954	60.2476	35.9451	38.4151	41.2967	55.8149	53.7137	50.037	41.9163	40.2176	35.9893	42.664	43.6113	55.6117	66.0685	42.8458	54.9827	70.3901	74.0193	56.4402	4.88101	41.607	43.6574	55.4627	42.4151	55.878	54.9445	52.9423	62.8554	44.5469	42.3902
ENSG00000096717	4.55512	4.98332	4.44128	3.83881	3.74037	3.20524	17.1938	14.5762	15.3904	18.3593	15.3133	16.2998	5.72487	9.41443	4.72301	2.42594	27.7888	28.3769	37.7071	25.466	17.8907	22.9629	21.7077	31.8608	34.3977	34.4666	11.6138	12.079	10.776	29.7188	21.1951	25.0304	10.876	4.26199	8.53851	13.711	17.1452	12.2807	0.588445	17.2919	18.6789	19.939	14.9477	19.7689	30.7792	24.0184	33.7138	3.26065	3.38301
ENSG00000096968	3.80576	5.31873	6.50511	4.86962	5.19431	5.76611	2.25064	2.31724	2.33614	3.25464	2.13055	2.62824	2.67305	3.98352	3.80678	2.04866	2.05062	2.85038	4.26525	2.88088	2.31287	3.24391	2.1425	4.05302	4.98331	4.45685	1.18101	1.7412	0.933247	3.59098	4.05002	3.96094	0.980814	0.569863	1.14311	4.32534	4.12967	4.04309	0.0805833	2.42576	3.28255	5.12615	5.66857	5.91977	12.2865	12.0697	15.3408	3.51965	3.85649
ENSG00000097007	28.4387	29.7259	29.1188	37.3884	29.9721	31.7597	57.3346	59.3746	65.2671	50.5533	58.6934	61.0705	34.892	36.7957	42.9591	36.5824	66.0481	48.9799	36.294	47.2036	62.3612	70.8072	65.5347	81.7466	79.0374	76.6263	34.2944	32.9026	36.2219	48.7097	44.7811	50.1197	13.8771	11.1958	14.176	16.4841	14.6692	18.2201	5.91571	67.9176	71.7325	91.3301	88.7204	87.9361	61.2336	62.1341	54.4011	37.7075	35.1333
ENSG00000097021	71.7267	69.7648	71.5761	92.6224	60.1029	81.5882	95.3731	91.2198	89.0733	83.1388	91.126	96.6638	46.4457	49.0179	65.7576	80.0709	78.1434	64.414	79.5905	102.283	87.5743	85.9679	81.3725	66.5107	54.0361	59.7673	57.1621	66.8039	61.5777	36.336	58.0563	23.1228	96.9481	97.1119	91.4231	56.0055	46.1957	60.4232	73.5556	98.1332	88.1907	135.322	147.277	127.836	82.8615	92.1279	74.5417	256.919	255.716
ENSG00000097033	60.5487	62.0635	70.2763	55.0716	63.8825	58.1013	19.5458	15.6165	17.9863	23.5871	17.7311	19.6237	14.5418	21.0949	21.4797	17.2032	24.0673	26.4102	32.0457	24.8169	18.1585	20.6838	21.0004	25.9522	32.6405	28.7388	21.4922	20.7701	22.1353	30.2174	33.7056	33.8094	30.7863	23.6109	26.4703	43.0255	48.6886	39.3036	4.24739	23.3924	24.3153	32.6571	24.9319	34.967	35.0443	30.6264	40.4978	41.8973	48.2814
ENSG00000097046	5.23223	4.92927	7.09076	3.88908	4.49303	4.95858	10.1059	9.31388	8.63939	14.6363	11.069	10.3996	3.92868	6.64433	3.43669	2.75389	12.4505	18.0807	22.2901	10.8202	11.4137	13.7076	13.3974	9.21789	9.22675	10.2118	4.18841	5.27141	3.63262	5.8672	4.0871	2.63552	11.469	6.55909	9.85005	10.6449	11.1629	7.85018	1.21982	15.1124	13.6683	5.73755	5.97192	5.80744	14.2202	13.1739	18.3868	5.33918	7.36481
ENSG00000099194	1093.99	1151.5	1149.47	903.257	1034.19	983.324	1242.48	1197.09	1224.25	1247.63	1147.66	1189.78	627.149	695.969	1124.07	980.484	1038.21	1047.64	940.114	935.944	1011.65	1087.57	1052.89	462.156	743.253	554.737	749.291	745.828	686.284	423.877	447.573	465.498	257.845	193.246	259.211	113.214	129.945	118.087	145.773	1186.63	1363.52	793.724	738.126	683.42	1038.53	955.543	1082.84	782.04	768.87
ENSG00000099308	4.59326	5.83258	4.66173	4.38328	4.43415	4.10268	3.17603	2.58016	3.42795	2.5219	2.93683	3.33045	5.16883	5.7013	4.57846	4.15502	3.38204	3.03306	1.69351	3.25094	4.27372	3.86397	3.46651	2.66358	2.90973	2.55082	3.13238	2.69622	3.9463	6.17845	4.82417	3.26635	0.605782	1.48896	1.63186	2.86707	1.78513	2.62314	1.4398	4.33415	5.49063	2.7615	2.30841	2.61415	2.3263	2.7936	2.11668	3.0661	1.73007
ENSG00000099377	1.45462	1.44371	1.41313	2.04044	1.85054	0.799824	44.7231	47.7291	46.2458	40.8033	47.0459	50.2637	27.9385	34.6048	27.0189	31.956	24.0241	21.0814	10.8901	21.3913	36.7466	36.0856	34.5199	24.5345	25.7428	27.8176	16.8131	17.8653	19.1509	15.8637	23.3745	11.7233	46.5903	49.2751	52.7121	30.4064	27.657	34.8638	37.8525	42.593	40.6446	31.7162	38.2151	32.7768	30.8344	38.6082	24.1613	7.07436	3.85412
ENSG00000099381	13.2363	14.977	13.7841	15.309	12.5841	12.9339	18.4683	17.8043	19.3684	15.2215	17.8285	18.7918	18.896	15.6019	17.2869	15.4478	15.9949	15.2812	13.7962	15.1082	20.2824	24.2131	23.0017	11.5708	11.9316	13.5174	17.7209	18.7784	20.1571	29.4669	34.8163	27.8595	12.179	12.3046	12.0602	11.6471	10.8923	12.8069	5.5734	21.2594	23.1289	15.34	16.4706	17.3657	17.5618	16.8311	16.8232	12.501	10.6268
ENSG00000099624	NA	NA	NA	NA	NA	NA	NA	NA	NA	NA	NA	NA	NA	NA	NA	NA	NA	NA	NA	NA	NA	NA	NA	NA	NA	NA	NA	NA	NA	NA	NA	NA	NA	NA	NA	NA	NA	NA	NA	NA	NA	NA	NA	NA	NA	NA	NA	NA	NA
ENSG00000099785	11.175	14.2816	14.7855	15.8152	14.7991	15.5808	35.6095	33.5035	36.7158	28.3958	31.7823	33.1587	48.5876	51.0557	61.2054	56.4947	30.3355	26.3932	10.7596	15.3898	36.0366	35.5423	31.57	33.037	41.6715	36.6663	24.0583	21.3935	32.9039	32.3982	25.9625	30.9254	21.9285	24.0592	22.8879	21.5593	15.834	24.8151	40.2498	26.8426	27.6091	26.9713	23.2936	23.7563	15.8475	20.6265	15.8615	31.4304	23.277
ENSG00000099795	132.341	148.136	129.826	191.772	109.856	120.528	210.386	189.786	172.001	178.14	187.333	165.165	225.423	168.632	254.712	199.153	174.971	186.088	198.558	191.079	225.374	212.481	217.967	84.3932	93.6352	91.903	239.577	276.568	314.54	218.935	205.572	131.989	258.936	319.013	268.843	109.52	101.426	140.251	763.75	228.209	203.992	120.381	167.904	134.57	134.351	176.462	111.025	244.117	224.852
ENSG00000099797	136.756	156.687	142.07	150.811	137.542	144.462	133.47	144.277	130.684	117.838	130.955	142.172	236.026	187.738	235.179	214.059	131.303	129.354	75.4885	158.935	182.742	192.67	177.131	75.726	79.4276	83.7398	58.2563	76.2263	67.3258	31.9826	43.2851	18.7868	155.447	179.087	179.222	112.816	117.049	128.784	409.919	159.898	163.858	160.579	161.616	163.987	117.829	125.387	101.248	210.217	193.319
ENSG00000099804	72.1503	74.4276	70.0244	114.424	84.4675	79.5921	79.8029	80.2122	84.346	68.1588	76.3202	79.7638	113.878	110.423	151.198	142.873	87.8902	77.5506	49.291	54.8203	83.7834	77.5444	75.6052	77.8717	75.1724	69.6658	99.4372	101.76	117.865	98.8069	120.353	102.615	46.7781	60.5448	50.0895	43.7409	51.298	54.3642	129.71	86.3876	85.2662	69.659	75.1067	81.8075	61.097	68.9859	48.6846	106.153	139.407
ENSG00000099810	NA	NA	NA	NA	NA	NA	NA	NA	NA	NA	NA	NA	NA	NA	NA	NA	NA	NA	NA	NA	NA	NA	NA	NA	NA	NA	NA	NA	NA	NA	NA	NA	NA	NA	NA	NA	NA	NA	NA	NA	NA	NA	NA	NA	NA	NA	NA	NA	NA
ENSG00000099817	75.2924	88.362	76.0031	95.0467	60.0751	72.0782	107.802	108.279	112.474	86.7119	109.637	105.773	62.4173	63.0701	57.3877	64.4462	109.849	101.377	54.3252	95.1438	114.01	115.216	112.956	42.9892	42.5187	43.441	73.8944	96.4048	91.5727	79.9216	77.0713	66.7288	94.5752	107.931	112.667	58.6066	51.63	63.928	165.379	123.506	109.047	68.6492	80.3556	80.2257	69.2892	83.7531	49.2632	113.886	105.868
ENSG00000099821	11.3122	13.2597	10.1779	15.7678	10.6949	11.9179	52.5142	51.4584	49.2456	43.1005	48.9621	50.9957	50.364	45.1453	63.6691	51.9714	52.1442	41.6183	12.2094	41.2279	56.0792	57.7628	57.8568	28.7288	33.3926	30.1334	53.286	60.9637	64.0037	52.1644	63.3582	63.5534	25.9112	29.1685	30.7796	18.0656	15.9402	21.5639	40.3704	50.6623	49.9472	31.7107	34.1072	34.15	28.7292	37.02	20.7784	30.72	27.8894
ENSG00000099875	236.029	294.056	268.08	315.312	233.884	248.2	48.5686	51.9966	48.3486	40.5632	44.3073	48.1122	98.7054	100.732	68.2071	70.8935	69.8654	58.2383	36.8941	63.2975	67.3273	64.6684	60.6724	54.1193	53.5172	59.9158	104.096	107.702	113.136	106.44	117.526	90.7427	54.279	53.7182	58.0178	59.2886	66.9717	64.1147	25.2302	68.2161	60.9787	117.568	130.11	119.006	49.2097	51.6181	37.6184	199.911	175.935
ENSG00000099904	10.0675	15.0202	11.9893	17.4831	9.39045	10.3738	15.3273	15.1348	17.7795	12.8748	15.0422	17.9402	22.9917	22.5164	27.6808	20.2103	10.3203	9.48808	2.99187	8.61499	13.7334	17.0405	15.2165	7.82047	9.70155	11.2976	17.1348	16.7882	17.8758	20.197	18.1301	9.4427	19.4515	24.5923	26.5474	17.5117	16.5141	19.7283	2.42802	14.3196	12.2053	7.58408	10.5106	10.8387	9.15125	10.686	5.18964	32.5609	31.6473
ENSG00000099984	NA	NA	NA	NA	NA	NA	NA	NA	NA	NA	NA	NA	NA	NA	NA	NA	NA	NA	NA	NA	NA	NA	NA	NA	NA	NA	NA	NA	NA	NA	NA	NA	NA	NA	NA	NA	NA	NA	NA	NA	NA	NA	NA	NA	NA	NA	NA	NA	NA
ENSG00000099998	NA	NA	NA	NA	NA	NA	NA	NA	NA	NA	NA	NA	NA	NA	NA	NA	NA	NA	NA	NA	NA	NA	NA	NA	NA	NA	NA	NA	NA	NA	NA	NA	NA	NA	NA	NA	NA	NA	NA	NA	NA	NA	NA	NA	NA	NA	NA	NA	NA
ENSG00000100023	38.1974	42.2925	33.4929	39.4247	33.2194	36.5946	23.389	25.4789	25.656	20.9058	21.7168	22.8093	24.2922	25.7232	20.9714	18.5696	26.8802	25.6299	18.042	19.5161	26.9312	31.924	32.7878	18.8439	18.0975	22.2314	29.0891	28.0932	29.7341	24.8824	30.8368	18.78	23.4442	23.8608	27.1455	21.3911	19.5615	19.4623	10.7373	31.2016	32.9192	20.4072	24.0659	23.9761	23.3045	25.1991	21.6532	26.951	26.6939
ENSG00000100024	NA	NA	NA	NA	NA	NA	NA	NA	NA	NA	NA	NA	NA	NA	NA	NA	NA	NA	NA	NA	NA	NA	NA	NA	NA	NA	NA	NA	NA	NA	NA	NA	NA	NA	NA	NA	NA	NA	NA	NA	NA	NA	NA	NA	NA	NA	NA	NA	NA
ENSG00000100030	69.1878	71.2438	75.0448	61.4486	70.5256	64.4902	65.888	60.1641	65.6408	64.5567	61.5368	66.4849	20.8464	28.3744	22.4053	15.5163	78.9358	73.248	77.7721	66.4818	60.6821	69.9805	57.8277	69.172	73.7332	64.5861	61.6289	63.7311	57.4648	53.5484	56.1043	49.3715	88.3643	66.4782	86.8008	71.5195	70.8534	68.876	5.3767	62.2085	68.1023	67.8164	53.0155	60.1141	68.3351	60.6307	72.5978	66.5963	67.0257
ENSG00000100031	NA	NA	NA	NA	NA	NA	NA	NA	NA	NA	NA	NA	NA	NA	NA	NA	NA	NA	NA	NA	NA	NA	NA	NA	NA	NA	NA	NA	NA	NA	NA	NA	NA	NA	NA	NA	NA	NA	NA	NA	NA	NA	NA	NA	NA	NA	NA	NA	NA
ENSG00000100033	1.85473	3.87171	2.93305	1.06231	1.66194	0.706032	5.64156	6.20529	7.69124	4.43198	4.88752	4.29404	18.1048	22.1316	10.7609	15.5897	6.05635	2.91837	1.38996	2.42566	5.97702	6.51337	5.65539	1.62098	4.32476	2.98667	8.31313	12.8134	8.43535	5.87242	6.04717	3.89944	0.697368	0.941059	0.586306	0.579042	0	0.330282	6.059	4.80462	4.13403	0.247256	0.465047	0.184786	1.58194	1.28115	0.863641	2.01695	2.24346
ENSG00000100034	10.588	13.0504	12.5756	15.3595	12.2016	12.7589	21.6644	24.0138	23.2283	18.8166	19.3914	21.6868	11.8374	13.1621	12.3001	15.1042	22.1605	17.4691	9.5344	15.3039	19.2514	20.4974	19.36	17.5852	16.415	16.0649	14.9916	16.3869	15.6567	11.6462	12.1529	15.792	10.2068	9.42749	10.4737	10.5649	10.3114	10.6303	8.18844	21.9787	20.481	22.5566	26.0366	23.6321	18.4105	24.0307	14.5119	19.2742	18.3078
ENSG00000100075	94.4486	115.544	104.694	122.89	100.94	112.518	188.671	170.949	188.318	142.343	183.835	182.748	149.411	140.867	154.43	134.643	119.869	112.419	57.1561	115.567	161.566	158.058	142.481	67.924	77.7994	75.5238	82.5851	105.063	120.562	68.0629	72.272	67.7333	217.874	260.622	248.497	116.426	121.328	140.576	173.291	144.902	129.753	84.6113	98.4731	81.8809	71.668	87.3277	56.8422	175.648	162.465
ENSG00000100077	NA	NA	NA	NA	NA	NA	NA	NA	NA	NA	NA	NA	NA	NA	NA	NA	NA	NA	NA	NA	NA	NA	NA	NA	NA	NA	NA	NA	NA	NA	NA	NA	NA	NA	NA	NA	NA	NA	NA	NA	NA	NA	NA	NA	NA	NA	NA	NA	NA
ENSG00000100078	NA	NA	NA	NA	NA	NA	NA	NA	NA	NA	NA	NA	NA	NA	NA	NA	NA	NA	NA	NA	NA	NA	NA	NA	NA	NA	NA	NA	NA	NA	NA	NA	NA	NA	NA	NA	NA	NA	NA	NA	NA	NA	NA	NA	NA	NA	NA	NA	NA
ENSG00000100092	44.0517	51.4154	48.2202	53.0347	42.1329	49.2431	1.93027	3.72402	2.05598	3.06255	3.36093	3.29732	3.23849	3.50579	2.73225	2.1928	4.16469	3.01026	2.71103	6.00488	3.67955	3.32099	3.25259	1.01474	2.23584	1.90883	0.374176	0.459715	0.246398	0.210689	0	1.60889	18.8943	19.7535	17.0947	16.1025	15.1239	17.0341	3.40413	2.7448	4.60993	1.08818	2.17459	2.28725	2.80661	2.49195	3.02883	40.4994	37.9511
ENSG00000100101	NA	NA	NA	NA	NA	NA	NA	NA	NA	NA	NA	NA	NA	NA	NA	NA	NA	NA	NA	NA	NA	NA	NA	NA	NA	NA	NA	NA	NA	NA	NA	NA	NA	NA	NA	NA	NA	NA	NA	NA	NA	NA	NA	NA	NA	NA	NA	NA	NA
ENSG00000100116	3.4806	5.39068	1.49214	4.68376	3.5995	4.23129	4.91729	4.26379	3.77067	2.15726	3.04435	2.74024	4.58791	4.12693	1.8111	3.20656	3.5135	4.23263	2.63901	4.72823	4.02888	3.53902	4.45406	1.32303	1.30586	1.63075	3.36715	4.65401	3.01414	2.48844	2.40561	0	39.1622	44.4669	42.0215	16.2855	19.1387	22.0733	9.51305	4.11668	6.06704	2.40983	1.72666	2.8301	1.98232	3.31274	1.40288	14.2752	11.1558
ENSG00000100121	NA	NA	NA	NA	NA	NA	NA	NA	NA	NA	NA	NA	NA	NA	NA	NA	NA	NA	NA	NA	NA	NA	NA	NA	NA	NA	NA	NA	NA	NA	NA	NA	NA	NA	NA	NA	NA	NA	NA	NA	NA	NA	NA	NA	NA	NA	NA	NA	NA
ENSG00000100142	32.6648	42.2008	37.5015	38.2997	28.4906	33.1367	42.897	47.94	41.5825	40.5389	41.6885	40.8536	56.4556	44.9455	55.1729	48.842	40.6731	46.9348	38.7231	33.9522	51.2066	44.0231	47.854	22.9972	18.3989	21.6724	30.1317	32.491	32.6918	26.8033	22.9012	20.6746	78.8779	102.845	84.3454	33.6477	32.8805	34.439	84.207	49.7719	44.3106	27.0927	42.7379	37.6214	36.3173	39.9792	33.4264	41.1708	44.3501
ENSG00000100156	NA	NA	NA	NA	NA	NA	NA	NA	NA	NA	NA	NA	NA	NA	NA	NA	NA	NA	NA	NA	NA	NA	NA	NA	NA	NA	NA	NA	NA	NA	NA	NA	NA	NA	NA	NA	NA	NA	NA	NA	NA	NA	NA	NA	NA	NA	NA	NA	NA
ENSG00000100170	NA	NA	NA	NA	NA	NA	NA	NA	NA	NA	NA	NA	NA	NA	NA	NA	NA	NA	NA	NA	NA	NA	NA	NA	NA	NA	NA	NA	NA	NA	NA	NA	NA	NA	NA	NA	NA	NA	NA	NA	NA	NA	NA	NA	NA	NA	NA	NA	NA
ENSG00000100197	NA	NA	NA	NA	NA	NA	NA	NA	NA	NA	NA	NA	NA	NA	NA	NA	NA	NA	NA	NA	NA	NA	NA	NA	NA	NA	NA	NA	NA	NA	NA	NA	NA	NA	NA	NA	NA	NA	NA	NA	NA	NA	NA	NA	NA	NA	NA	NA	NA
ENSG00000100243	301.193	332.775	263.577	370.168	255.184	280.009	106.559	109.827	112.95	91.2263	105.943	107.67	104.648	111.869	117.857	95.5666	99.0702	104.645	62.3502	83.1183	114.387	127.277	122.426	62.8779	81.1111	86.2312	59.9809	83.9953	69.8685	53.4936	60.8956	53.4478	202.094	206.608	205.907	165.706	147.408	178.871	54.1451	115.969	128.969	108.529	130.519	118.498	96.9537	97.4767	82.2988	287.807	270.788
ENSG00000100253	NA	NA	NA	NA	NA	NA	NA	NA	NA	NA	NA	NA	NA	NA	NA	NA	NA	NA	NA	NA	NA	NA	NA	NA	NA	NA	NA	NA	NA	NA	NA	NA	NA	NA	NA	NA	NA	NA	NA	NA	NA	NA	NA	NA	NA	NA	NA	NA	NA
ENSG00000100288	0	0	0	0	0	0	0	0	0	0.0536574	0	0	0	0	0.176095	0.263811	0	0	0	0	0.21192	0.0788566	0	0	0.310371	0.348831	0.075027	0	0	0	0	0	0.17308	0.0875858	0.0415759	0	0.317357	0.163946	0	0	0	0	0	0.137587	0.117787	0.136273	0.321522	0	0
ENSG00000100292	16.6299	18.3139	16.8106	18.3811	14.6065	18.6011	312.914	325.325	329.891	254.119	284.317	299.978	319.894	274.646	372.642	367.588	343.962	364.124	104.947	163.087	395.187	388.421	353.415	291.017	305.58	256.137	177.342	177.052	187.684	295.003	283.091	225.824	1.80587	1.99385	2.16896	5.56163	8.88008	6.76451	172.075	367.774	342.306	114.087	126.776	111.842	214.733	264.461	153.501	13.2949	18.1077
ENSG00000100294	11.5378	9.90973	12.3382	12.0571	12.1942	11.318	29.2155	27.1628	28.7629	23.3977	28.6064	25.7633	26.7412	22.2239	21.149	29.0028	28.4676	22.0821	13.3856	35.3731	27.0179	28.3392	25.856	14.7645	12.0429	12.8907	30.9138	25.2922	33.2742	31.262	28.5235	29.5055	34.3785	39.5679	37.0271	16.7289	19.9369	21.7347	31.3917	30.5074	19.6752	14.5136	16.6344	16.27	18.6078	19.8915	15.743	24.9732	27.3369
ENSG00000100299	18.0522	22.6759	20.2227	26.8878	16.3092	18.5576	14.9202	15.1747	16.4826	13.9899	14.9962	16.6887	24.1308	23.1258	41.2246	30.5699	10.4449	9.42817	1.32595	6.78762	16.2606	16.2998	17.6169	13.3927	13.1224	14.1681	12.013	16.2387	14.4045	11.1634	15.1085	13.0712	28.9325	36.6883	35.4657	26.7013	28.5128	31.5773	10.8973	12.1734	14.2647	12.3963	14.3688	14.866	8.30004	12.4301	5.28651	35.3726	33.0704
ENSG00000100330	23.7754	22.383	23.1425	22.085	23.6595	23.0648	10.051	10.2304	11.4226	10.0504	10.7588	11.8923	5.52884	7.68265	5.74692	7.20074	14.4193	11.7475	8.33679	9.00208	11.5268	13.6474	11.7947	19.0153	19.3987	18.8012	10.6103	9.18895	10.3779	14.138	13.2312	10.3368	11.6737	10.0477	13.3464	20.6707	17.5129	22.326	0.835349	10.9402	12.8345	14.1769	13.1039	12.7358	10.7167	11.024	11.6589	12.4259	11.3277
ENSG00000100344	10.7373	12.4914	8.40982	11.0109	11.116	13.6082	3.65698	2.57016	4.66402	3.33257	3.58923	4.32717	1.91878	1.93001	2.16853	2.96622	2.6156	2.52076	1.91421	2.70761	2.91228	2.91325	3.46154	1.82722	2.65884	1.56419	0.923925	0.444185	0.595186	0	0.688783	0	5.65287	5.25222	6.94525	4.2936	4.24795	5.26676	0.925069	3.24143	3.11794	4.66566	4.07867	3.4623	2.39648	2.40777	2.00839	6.83458	5.49397
ENSG00000100348	174.223	169.678	156.614	183.697	157.308	165.928	90.1267	98.2434	101.269	88.6814	98.1915	96.6138	96.2318	91.3094	83.5421	87.9004	91.6263	93.698	74.9452	109.196	98.8237	91.352	102.489	66.8557	60.9526	66.918	108.106	108.921	118.966	94.3842	106.45	104.108	120.686	112.577	111.373	77.059	77.2055	74.161	153.98	103.834	107.388	66.0806	87.1024	77.4172	90.4479	89.3074	87.619	96.0994	100.836
ENSG00000100354	7.94932	8.51222	9.22674	7.24057	6.74759	7.48179	3.64722	3.21429	3.26785	3.1745	2.82475	2.93579	2.38798	3.14262	2.05975	1.5876	4.71398	4.1133	3.54069	4.16385	3.41284	3.85659	4.39108	4.1202	4.18281	3.57758	4.99838	4.57062	4.85242	5.28518	4.36155	4.79881	3.43284	2.59089	3.76712	4.144	4.65355	3.90478	0.602049	4.71155	5.96539	5.38868	5.65458	5.9825	5.23141	4.59709	4.94171	2.67307	2.79123
ENSG00000100372	11.689	12.5188	12.57	10.6498	10.8343	11.1997	20.3977	19.7075	21.3637	21.8513	20.5038	20.5243	10.7335	15.3446	11.0775	9.60788	26.1275	22.5422	21.4312	25.8323	20.4411	21.931	21.4053	25.7949	18.1885	20.6156	22.5055	23.0725	22.8926	27.6943	23.8518	26.916	32.5491	30.9124	34.4131	24.6662	28.8951	22.0921	5.2119	14.7598	21.3738	19.5863	20.6357	20.1345	19.6549	25.4467	20.0839	24.8607	24.0183
ENSG00000100393	40.5869	42.1209	39.4174	41.0143	39.1986	39.0127	17.7064	15.8172	17.9031	15.829	15.0287	16.5966	5.13767	6.57107	6.65244	5.84681	20.3163	18.6067	24.2322	20.7418	19.0124	20.1249	19.4819	21.0052	22.1604	18.8665	17.6359	20.6152	17.2272	34.4086	27.8634	27.2992	10.8395	6.48522	11.6856	16.881	14.52	16.7637	0.483486	18.7124	23.1029	24.4812	21.5884	24.7872	26.3226	20.272	27.5857	19.9616	19.9931
ENSG00000100412	95.1064	98.4572	93.8302	111.585	93.9196	95.8453	40.4327	41.473	45.8337	35.7269	41.649	46.1101	18.2511	20.6241	12.0573	14.7919	44.1664	40.6124	30.4345	39.3385	53.09	62.2837	59.3927	59.7749	51.5802	55.762	103.996	121.211	111.054	69.4904	61.7277	54.0042	119.909	121.83	124.157	106.784	98.7241	106.863	40.0544	70.1751	74.8124	69.9419	80.8957	71.5818	66.8691	58.7759	56.9146	53.8421	46.959
ENSG00000100413	20.9233	18.9632	19.439	20.6316	18.897	21.0976	20.5916	20.0585	19.9539	16.6524	22.2481	21.2625	14.9841	14.6769	10.3055	9.00602	16.3272	15.8958	10.4281	16.9755	27.7795	28.5284	29.5685	18.1195	15.79	17.3214	19.0267	18.7582	19.911	19.3853	18.2512	23.1703	35.989	35.9579	42.0452	25.6901	22.7232	26.1306	34.2149	30.0129	32.8998	22.6363	20.2641	24.3388	24.4918	26.5231	21.3346	30.6273	28.9886
ENSG00000100416	10.6139	9.93573	11.4735	13.0642	12.5208	12.6924	21.5257	20.4641	22.8993	23.0423	23.0278	21.7256	26.3837	27.5192	27.3556	30.1476	23.1492	14.5499	15.7915	16.7695	22.3887	20.8391	23.5438	17.3893	13.4392	16.8174	30.2096	28.1453	26.2009	51.9359	53.9808	41.4744	35.8498	33.3115	32.0334	15.9356	18.1334	17.1253	34.7926	28.0078	20.7963	18.9566	22.258	21.8648	21.5577	24.4544	19.5195	21.4522	24.9266
ENSG00000100417	35.2016	31.5074	30.6033	35.9842	34.9197	32.5507	55.1209	61.3849	59.1575	47.6966	50.69	54.4926	86.437	88.0926	49.1122	48.2158	53.0713	42.7657	27.468	30.8656	58.3493	55.4033	48.4598	52.5537	59.7643	53.146	17.8974	14.7686	18.2061	21.208	10.6872	17.2288	31.6333	39.0839	36.2665	43.3899	43.8783	48.7399	38.2759	34.9448	48.5758	22.2859	26.3003	20.4109	29.7751	35.4185	24.4211	43.369	39.6488
ENSG00000100422	17.8918	17.3522	17.5874	15.8356	18.6149	15.184	29.0788	29.6677	31.7966	21.491	22.0118	26.4352	13.7215	15.9894	11.1609	11.2053	24.3159	21.9921	17.1086	23.2535	23.2766	24.1785	22.1027	22.5385	28.7861	22.9626	14.7138	12.9387	14.6444	15.14	11.099	13.0066	25.0985	21.2166	22.7224	17.6257	18.7977	19.0681	8.15397	24.4724	23.52	11.4443	10.2645	10.2269	15.4388	16.4148	16.6083	17.94	17.4208
ENSG00000100442	138.988	135.714	168.891	116.379	129.805	127.187	210.886	210.526	152.295	284.582	219.436	214.352	206.454	261.112	239.182	164.044	244.332	274.923	355.934	187.724	207.044	244.28	250.683	248.594	256.654	264.46	208.495	228.753	168.522	132.45	140.136	159.786	160.261	114.591	121.292	106.063	118.117	82.6915	110.007	231.07	254.877	205.977	196.193	217.634	323.981	292.872	350.365	86.34	109.936
ENSG00000100448	NA	NA	NA	NA	NA	NA	NA	NA	NA	NA	NA	NA	NA	NA	NA	NA	NA	NA	NA	NA	NA	NA	NA	NA	NA	NA	NA	NA	NA	NA	NA	NA	NA	NA	NA	NA	NA	NA	NA	NA	NA	NA	NA	NA	NA	NA	NA	NA	NA
ENSG00000100462	102.785	84.9648	95.177	89.2152	99.6585	104.138	116.028	114.181	121.86	120.362	126.989	128.913	51.9756	55.205	41.0068	62.9155	148.036	129.441	156.947	146.131	136.45	134.204	127.833	133.708	112.047	130.232	115.461	109.284	125.546	93.0494	101.999	109.665	68.6157	62.4455	65.6955	53.51	44.4802	50.8185	49.1389	155.823	140.854	137.847	128.696	135.374	184.502	160.795	202.269	71.8803	58.5492
ENSG00000100479	3.45973	3.2777	3.95992	2.07167	1.32042	2.31473	21.7056	17.9161	13.9428	26.8425	19.9546	19.1517	5.82432	8.41362	5.99584	2.76384	27.2304	28.1401	44.5199	25.2288	23.5588	23.6141	24.4343	13.2986	11.584	13.2858	2.09607	3.62145	1.55282	0.331944	4.49253	2.53483	15.7152	12.6935	13.1761	8.43149	10.8057	9.16052	9.05051	21.3822	21.3533	10.0723	11.8906	16.2162	31.2616	23.6757	25.357	6.11854	6.66678
ENSG00000100483	NA	NA	NA	NA	NA	NA	NA	NA	NA	NA	NA	NA	NA	NA	NA	NA	NA	NA	NA	NA	NA	NA	NA	NA	NA	NA	NA	NA	NA	NA	NA	NA	NA	NA	NA	NA	NA	NA	NA	NA	NA	NA	NA	NA	NA	NA	NA	NA	NA
ENSG00000100490	NA	NA	NA	NA	NA	NA	NA	NA	NA	NA	NA	NA	NA	NA	NA	NA	NA	NA	NA	NA	NA	NA	NA	NA	NA	NA	NA	NA	NA	NA	NA	NA	NA	NA	NA	NA	NA	NA	NA	NA	NA	NA	NA	NA	NA	NA	NA	NA	NA
ENSG00000100504	219.558	209.83	219.093	205.312	236.854	229.987	111.138	110.159	118.824	120.673	117.551	124.405	64.8368	72.1453	96.551	86.6171	107.253	109.387	130.023	105.808	134.953	139.989	136.046	173.844	286.398	234.841	117.412	112.159	108.362	118.716	133.891	143.304	55.2491	47.9285	49.0933	44.6873	43.0753	40.7672	23.379	96.9948	98.1886	119.706	113.564	113.008	113.049	105.569	130.807	189.603	185.505
ENSG00000100522	15.1052	18.2458	30.608	16.6828	17.0329	16.4312	30.669	28.0409	26.6863	35.3629	25.4308	29.1472	16.3082	22.7133	13.3574	10.2569	37.242	39.4808	44.5411	36.6245	30.9381	34.3263	34.0469	39.7866	45.3997	42.4491	24.423	29.7251	23.0083	30.7245	21.0855	24.3476	25.136	17.327	23.0267	20.7067	17.9033	17.0916	8.70784	39.5447	44.8385	53.6131	50.7706	61.36	53.1137	55.476	57.5195	35.8725	38.7489
ENSG00000100526	20.5453	20.4192	21.7929	11.8968	18.8706	17.3607	131.496	122.064	113.43	145.471	120.033	115.38	80.4385	72.1978	47.3438	42.6553	170.975	197.118	365.803	244.484	146.224	162.491	166.973	82.3158	89.4259	95.0144	13.4005	9.35848	16.5109	22.16	31.4424	30.023	92.7416	71.4669	70.0376	28.2084	28.9382	31.7482	67.4937	151.591	156.408	89.0701	63.7987	77.8617	146.158	119.649	172.281	15.5291	17.0487
ENSG00000100554	100.846	89.734	104.994	97.0965	105.198	96.4137	65.7956	61.3975	57.2512	80.5255	62.9728	61.5656	44.4203	60.6938	48.2116	49.3671	67.8956	72.7783	78.2296	61.268	66.6807	66.7313	69.0075	64.223	78.1791	64.9553	106.094	97.1237	85.6677	94.6322	87.7551	120.44	66.3728	58.6164	58.2169	44.3537	40.3717	37.858	38.7555	74.5795	70.7064	133.73	93.8427	128.226	91.5324	81.1506	91.88	106.365	102.949
ENSG00000100564	5.07907	5.67108	5.1513	4.87877	5.37919	4.39855	25.8553	24.2369	19.4453	26.3826	26.1256	25.2614	13.9333	20.3024	16.1994	16.1791	24.6356	23.3594	21.8863	38.9585	25.3213	31.7686	27.7045	33.5332	29.2903	30.9834	25.1485	19.2988	23.7437	24.926	34.0068	18.4203	25.2558	25.3758	24.3109	18.1441	20.1342	18.3756	7.51064	27.9337	23.9267	22.9705	22.4562	23.4227	23.7885	24.0636	23.6848	13.4976	11.3547
ENSG00000100577	30.1763	35.619	30.1531	30.8556	29.6149	27.3065	76.4025	75.9951	72.5033	57.941	66.2822	57.1331	93.0245	85.8818	62.2042	75.3849	80.401	69.165	39.9895	56.0182	75.265	66.4683	69.9935	85.1009	76.9906	74.3214	55.0525	57.1811	52.6762	63.8779	60.9598	45.8607	17.3974	18.2365	18.5073	13.62	13.4434	16.3615	104.752	60.4579	69.047	30.6656	30.4957	31.4132	44.4828	47.7462	38.474	36.6597	38.7207
ENSG00000100596	18.2638	19.6912	21.837	16.2682	19.3735	19.6862	16.229	15.8054	16.9384	16.1667	14.0295	16.1673	6.53524	7.95013	5.49626	6.52062	18.7798	16.106	17.7551	14.5979	15.9435	16.6314	17.6344	19.9129	23.3223	18.4792	19.4378	19.4577	19.0529	12.073	11.8369	17.0243	10.8668	9.90779	12.5341	11.9788	12.5105	11.1955	3.15179	16.3341	17.8008	24.756	17.7418	22.7129	21.9095	21.3897	25.3107	16.8436	15.0254
ENSG00000100600	56.0193	57.9157	50.7933	60.5483	52.5592	55.5824	79.3121	77.0632	79.7821	78.106	81.0301	76.4673	82.4387	92.7854	104.966	101.606	67.0907	62.1811	86.1542	76.9719	92.8084	99.7999	87.7575	109.119	95.3517	104.216	44.3439	47.7789	42.4942	24.3607	36.1185	31.3527	107.032	98.7414	103.231	140.229	145.876	148.417	22.5269	79.4403	94.5059	146.76	150.894	132.825	130.161	108.895	144.202	61.8042	55.1449
ENSG00000100605	21.41	24.6477	23.1239	27.2289	20.9087	22.3461	47.4963	48.2112	51.3654	39.6575	46.9446	49.8831	35.1273	34.9115	31.3446	31.5103	38.8634	33.9198	16.1712	33.0424	38.2771	39.5591	36.9503	24.2489	22.6724	23.5256	20.808	21.9933	24.3531	18.0547	19.1134	18.6084	32.7241	36.9724	36.4573	37.0774	31.3418	36.9912	33.7795	47.2989	47.114	38.0793	38.1304	36.3546	36.373	39.8187	26.5389	36.7499	39
ENSG00000100614	18.1547	16.5201	23.9451	16.1595	16.076	14.2241	18.9775	18.6333	20.0275	21.5028	17.157	19.54	11.004	15.4918	11.1803	8.87221	21.7325	21.4567	28.9208	22.2525	18.9833	23.0999	22.7001	25.9789	31.2655	31.6723	23.8174	23.207	22.2215	51.8646	39.6253	65.2486	13.2737	9.00196	11.97	14.3912	14.5632	13.475	3.25829	19.8933	23.01	19.9053	17.2681	22.0547	27.2478	21.4159	32.3382	9.44033	12.4506
ENSG00000100626	NA	NA	NA	NA	NA	NA	NA	NA	NA	NA	NA	NA	NA	NA	NA	NA	NA	NA	NA	NA	NA	NA	NA	NA	NA	NA	NA	NA	NA	NA	NA	NA	NA	NA	NA	NA	NA	NA	NA	NA	NA	NA	NA	NA	NA	NA	NA	NA	NA
ENSG00000100644	374.034	389.375	440.706	379.522	391.585	354.773	147.206	129.183	126.33	202.522	161.575	175.539	33.2391	56.9859	49.9552	30.9538	159.108	199.955	362.913	235.057	219.48	259.861	233.969	286.183	244.167	274.019	195.407	217.736	175.01	263.12	258.192	277.353	105.682	56.0826	105.877	144.206	111.281	117.538	2.29694	207.112	265.926	343.012	281.634	348.041	498.351	344.929	614.813	124.427	104.353
ENSG00000100652	NA	NA	NA	NA	NA	NA	NA	NA	NA	NA	NA	NA	NA	NA	NA	NA	NA	NA	NA	NA	NA	NA	NA	NA	NA	NA	NA	NA	NA	NA	NA	NA	NA	NA	NA	NA	NA	NA	NA	NA	NA	NA	NA	NA	NA	NA	NA	NA	NA
ENSG00000100678	NA	NA	NA	NA	NA	NA	NA	NA	NA	NA	NA	NA	NA	NA	NA	NA	NA	NA	NA	NA	NA	NA	NA	NA	NA	NA	NA	NA	NA	NA	NA	NA	NA	NA	NA	NA	NA	NA	NA	NA	NA	NA	NA	NA	NA	NA	NA	NA	NA
ENSG00000100714	57.7484	48.3127	56.4087	56.3106	62.3287	59.1124	183.255	177.845	188.097	182.581	181.051	183.413	81.9377	89.1134	67.8947	65.0972	158.058	156.388	166.82	159.696	175.432	191.083	190.231	129.966	107.337	123.022	95.7229	100.805	89.6681	79.2495	67.3357	111.265	108.228	87.7186	99.9491	65.7259	65.1843	58.8434	47.0118	198.438	197.349	123.608	110.255	122.042	200.206	188.83	194.287	52.7549	46.2818
ENSG00000100749	12.9854	12.1221	16.6766	12.853	16.3302	14.1	38.9872	32.4424	33.7437	49.7945	35.9901	39.0443	22.2839	27.1251	11.0818	12.3929	36.6383	42.5322	70.7158	46.1036	38.3184	41.8668	40.6404	27.2975	23.8647	25.7397	6.38402	2.94129	6.10884	7.07702	11.4024	5.14689	59.3696	44.0948	46.4689	40.6597	39.5212	30.2252	12.9318	33.9034	33.329	26.1084	20.4606	25.8534	49.3815	37.5643	52.4364	28.6184	26.8618
ENSG00000100784	0.474807	0.734054	0.60461	0.601428	0.613333	0.477347	1.37107	1.241	1.14482	1.3763	1.01621	1.15251	0.117382	0.20883	0.285646	0.133729	1.56201	1.81746	1.488	1.83105	1.68299	1.51899	1.45752	2.71728	3.49275	2.92648	0.745429	0.672861	0.416991	0.61675	1.04338	0.73589	0.98265	0.648216	0.851444	1.13646	1.12611	1.05545	0.0389254	1.17175	0.99523	2.91167	1.52121	2.18997	2.4122	2.27959	2.81418	0.304505	0.169351
ENSG00000100814	39.2816	37.4806	39.9652	32.0155	39.1155	45.6299	40.0134	40.4458	39.4965	51.965	42.8445	45.2502	55.5266	64.0984	68.9492	49.6859	50.2872	58.5155	75.9148	50.8442	44.2542	42.2884	42.3306	158.665	138.907	138.096	74.148	78.1237	76.5831	128.519	102.016	106.487	36.5438	39.2427	32.1869	55.8145	59.2989	54.523	27.4024	33.0062	33.1506	33.7	31.8064	33.9596	48.6879	52.0065	47.5941	32.9981	39.976
ENSG00000100865	53.1202	53.5052	51.3163	46.0809	52.7396	51.8961	74.5831	74.246	79.8417	77.8462	76.5291	70.7429	73.593	66.6767	67.8188	55.4927	73.2339	76.1798	110.012	107.269	74.9514	85.4989	76.5759	70.2932	64.9267	67.1046	76.3568	84.6879	74.4482	57.6311	71.6306	53.8884	58.0915	50.3943	48.872	36.1427	36.0778	42.4737	188.843	78.7407	71.7988	65.302	56.0554	69.7999	94.5519	76.9321	93.9889	68.5217	63.1142
ENSG00000100867	1.89988	0.942813	1.3289	1.27457	0.845947	2.65181	2.82159	2.21509	1.55967	1.79216	2.02017	2.10765	3.68298	2.32776	2.63123	1.85501	6.27559	7.63963	4.46554	2.53993	3.66326	3.18831	3.88805	38.1169	21.6195	28.0927	3.29725	8.02102	3.71287	15.3726	11.3072	15.3118	0.304258	0.769836	0.694321	0.833689	1.39471	1.65715	2.02482	5.32121	2.33988	1.94178	1.82608	2.17677	6.21175	7.42619	5.55783	0.659988	2.09745
ENSG00000100889	11.3912	14.1979	10.5001	15.898	12.1326	12.1012	39.8789	45.359	44.8393	39.2989	46.9944	45.6499	34.218	36.2442	24.6032	29.8748	61.3453	53.9278	12.0381	24.4369	37.6081	37.1116	35.5307	172.912	122.617	144.544	13.6272	12.201	13.6512	10.6243	20.8116	11.7426	22.5275	23.3793	22.5015	132.014	99.0644	117.784	31.4801	42.8993	41.4763	40.7937	45.3227	37.9401	35.9449	42.8889	29.8689	16.1966	15.7929
ENSG00000100938	69.5456	68.4407	71.8597	60.3399	66.9966	68.9776	69.3456	67.9668	72.9346	77.923	79.5076	79.5987	59.9847	71.5163	41.0744	51.2084	76.2453	69.1412	65.9861	54.823	78.8861	79.8729	73.9325	97.5412	94.956	97.0742	110.994	91.4522	114.017	90.5075	92.486	107.846	38.2975	34.7023	34.8385	28.1717	25.731	29.5318	26.8362	63.3079	65.6565	58.8243	61.4044	62.8658	66.1448	60.4151	66.3488	57.1819	51.0862
ENSG00000100979	47.417	50.5374	41.9103	59.0338	50.9592	46.9301	2.45179	1.83084	2.02673	2.88917	2.97931	3.26774	2.27599	2.77277	4.42482	4.97169	1.0117	2.27503	0.675457	4.53824	2.66252	3.53834	2.36656	6.7228	6.05805	6.69133	0.673302	0.7445	0.997594	0	0	0	1.55325	2.67242	2.46251	3.32742	2.4208	2.94254	2.41191	1.72867	1.49314	2.20285	3.52171	2.46944	2.21978	3.05733	1.8274	77.4928	73.6677
ENSG00000100983	64.8124	56.8375	64.4013	56.5945	65.6086	63.7445	112.754	124.537	126.3	99.2263	108.501	112.325	104.937	103.834	97.7612	104.496	109.968	97.0326	106.934	136.106	117.596	117.27	105.291	88.6281	88.1304	90.9707	114.645	118.505	129.779	112.732	113.237	110.97	140.457	144.318	144.877	100.801	96.5464	102.6	69.2227	107.302	98.7931	71.9278	78.9602	60.8727	91.2201	86.0706	85.9797	93.5378	85.8626
ENSG00000100994	205.775	201.479	194.737	231.657	183.462	200.929	162.218	166.663	171.055	134.143	155.723	167.198	94.2793	109.647	95.0976	131.32	155.567	132.223	106.941	139.964	135.821	144.135	137.606	161.293	126.154	141.989	208.283	208.857	215.567	129.079	146.04	125.291	193.696	201.776	227.131	272.109	244.348	274.359	64.5547	177.977	179.289	146.143	152.604	152.003	167.038	177.54	142.776	328.419	312.346
ENSG00000100997	31.1273	32.8557	28.2831	32.5231	24.2946	26.5558	186.723	167.039	177.88	151.518	164.692	174.323	180.963	175.421	179.353	208.666	137.81	135.53	99.4323	131.264	143.129	151.627	140.456	112.528	110.459	108.556	185.286	212.969	229.313	120.421	126.522	125.836	32.8909	37.8873	33.7862	25.9446	28.9638	27.9439	166.565	147.936	152.682	154.364	156.421	138.527	125.956	116.988	123.182	31.7093	35.9996
ENSG00000101049	NA	NA	NA	NA	NA	NA	NA	NA	NA	NA	NA	NA	NA	NA	NA	NA	NA	NA	NA	NA	NA	NA	NA	NA	NA	NA	NA	NA	NA	NA	NA	NA	NA	NA	NA	NA	NA	NA	NA	NA	NA	NA	NA	NA	NA	NA	NA	NA	NA
ENSG00000101109	20.937	19.8693	23.5326	20.2068	19.4515	20.5019	17.9181	17.1723	17.6298	18.1639	17.7096	18.713	6.99572	9.53874	7.17612	5.55859	28.1041	23.7728	27.7098	19.9056	18.6133	21.2348	20.5437	27.2904	28.9253	27.5927	23.678	22.6666	20.7457	20.5122	19.0635	23.5293	15.8699	10.6064	14.6709	18.9671	17.011	17.329	1.02235	18.7965	23.2304	26.514	20.5246	26.6963	27.1637	21.9294	29.0835	9.67827	9.11678
ENSG00000101146	31.7311	30.991	29.7916	28.366	32.1858	29.9677	47.8048	44.0543	44.056	48.3396	48.6853	49.245	27.4423	31.7456	24.4626	31.6575	52.2027	53.7351	39.3765	56.3714	51.1117	53.6539	54.8124	53.4852	48.8494	53.8715	50.516	51.9836	49.6131	62.0331	46.3884	32.6101	70.8015	62.8551	61.5656	86.3982	74.9468	76.7563	13.5044	54.0069	49.6693	51.8024	46.6688	49.8568	54.2405	58.242	55.3084	32.6987	26.8021
ENSG00000101160	531.606	538.568	499.192	495.231	580.739	544.782	244.654	250.262	243.953	225.373	261.893	273.758	258.899	225.245	286.349	298.245	224.954	208.268	178.936	158.808	249.494	243.845	274.989	205.438	205.062	235.35	122.297	113.166	113.564	113.43	117.409	109.698	490.029	522.595	473.045	434.271	452.524	448.158	211.19	273.025	263.536	218.85	245.34	240.069	279.731	273.082	282.818	266.752	255.727
ENSG00000101187	0.0651714	0.0727678	0	0.357722	0	0.297703	9.48941	9.63913	12.1691	8.99821	10.6718	13.2066	4.42844	5.74913	14.0485	12.0265	7.13793	5.50329	3.06362	8.23349	8.05078	10.5707	9.83358	4.38183	7.15876	4.35422	1.87302	1.80094	1.32725	2.68248	2.0945	2.36357	80.7819	82.566	90.2547	93.2189	84.6525	106.192	3.95906	14.7852	14.0864	18.6504	18.2908	16.4273	11.7621	15.7528	9.24812	0.679185	0.518029
ENSG00000101210	1.39767	2.67529	1.95524	3.94547	1.14306	2.09019	112.828	107.252	119.359	117.767	133.967	146.783	206.859	194.486	212.13	177.212	134.337	136.541	71.9602	111.712	116.339	122.528	127.511	200.333	226.679	234.794	85.64	85.523	93.9878	78.391	77.0039	76.0342	340.593	417.814	384.703	269.54	272.149	305.171	290.948	131.089	139.431	88.9751	97.4912	92.5366	58.2645	68.7682	48.2922	1.66467	2.18227
ENSG00000101213	32.5976	36.1757	30.4781	38.6161	29.8281	30.7577	5.82924	6.60781	7.99405	3.54536	5.48396	6.65057	6.89122	7.97972	6.20547	3.48621	6.62119	2.69203	1.13969	0.795566	3.26723	2.60518	3.23193	5.54562	10.4673	9.26746	0.660977	1.37039	1.04054	1.04676	2.12501	0.799335	13.0562	17.4579	16.4596	30.5761	31.1915	33.8066	2.00837	3.48498	2.84001	2.70316	3.68604	4.01514	2.14023	4.35198	1.82936	54.5751	54.3971
ENSG00000101224	15.9225	17.9152	16.7058	22.9924	20.4044	22.7527	185.342	185.928	193.245	158.383	175.265	182.843	174.467	203.902	198.826	218.892	224.602	191.34	174.265	213.317	196.767	217.804	190.058	196.156	164.336	192.861	90.7573	101.116	93.2561	134.178	134.491	123.636	30.8051	30.418	33.8607	28.9349	23.7911	28.5523	122.867	245.309	238.517	217.942	214.963	202.569	205.675	192.921	188.454	31.6557	25.9212
ENSG00000101247	8.35554	8.83844	7.03633	7.90535	8.87445	6.84263	12.8816	11.5913	10.7813	13.755	11.1641	12.8876	11.1049	9.36178	8.62524	9.78181	8.77301	12.2679	14.3848	16.2045	12.6436	11.1181	13.6683	13.6789	11.153	12.3554	12.3297	12.1525	10.0247	18.275	29.4444	11.9617	3.32766	4.61077	4.62477	5.92079	4.2856	5.85379	6.503	15.3683	13.3287	11.1804	10.0387	10.581	12.2396	12.6633	13.1482	4.46845	5.24336
ENSG00000101255	6.84365	5.47158	5.43695	8.34764	5.7075	7.5903	216.299	222.148	230.855	170.829	192.165	201.518	126.227	116.768	145.95	136.796	166.039	150.59	141.394	206.365	103.527	105.471	93.6682	376.272	347.974	330.41	121.253	131.915	125.765	108.341	98.6578	90.9041	62.7146	64.6432	64.6469	118.424	124.929	133.286	99.5454	134.368	108.869	169.079	170.698	159.725	155.635	191.087	129.169	20.9561	22.8338
ENSG00000101266	31.496	31.3059	36.9156	29.1637	32.3257	32.3972	28.8786	26.4956	27.5633	34.1531	29.3887	32.2386	12.4006	14.8187	17.5799	11.8438	38.5141	38.6418	48.3802	32.6469	33.9358	37.953	37.6634	48.8257	49.9152	48.3795	26.4148	25.7286	24.3459	29.5349	27.3576	25.0836	14.953	10.8522	14.0789	18.7065	18.3721	17.3355	6.37891	35.4375	38.4299	51.2404	43.2952	48.1354	51.2105	44.0936	56.6783	24.5808	23.964
ENSG00000101276	NA	NA	NA	NA	NA	NA	NA	NA	NA	NA	NA	NA	NA	NA	NA	NA	NA	NA	NA	NA	NA	NA	NA	NA	NA	NA	NA	NA	NA	NA	NA	NA	NA	NA	NA	NA	NA	NA	NA	NA	NA	NA	NA	NA	NA	NA	NA	NA	NA
ENSG00000101290	19.4051	20.9048	19.9846	17.9199	19.1813	18.315	31.7693	30.6383	32.5911	31.6329	30.8468	32.5253	27.2385	29.1279	23.5083	20.5225	31.7353	28.9083	29.3984	30.5052	31.1934	32.0682	29.6619	38.7837	42.7823	35.1386	32.3995	29.9108	32.4424	33.7766	35.7265	43.6169	8.88256	8.17908	10.1891	8.72445	9.66391	9.25249	7.88794	29.8093	34.3445	39.0282	33.2537	34.6123	33.9929	30.6744	35.7687	10.9347	10.8127
ENSG00000101306	NA	NA	NA	NA	NA	NA	NA	NA	NA	NA	NA	NA	NA	NA	NA	NA	NA	NA	NA	NA	NA	NA	NA	NA	NA	NA	NA	NA	NA	NA	NA	NA	NA	NA	NA	NA	NA	NA	NA	NA	NA	NA	NA	NA	NA	NA	NA	NA	NA
ENSG00000101323	NA	NA	NA	NA	NA	NA	NA	NA	NA	NA	NA	NA	NA	NA	NA	NA	NA	NA	NA	NA	NA	NA	NA	NA	NA	NA	NA	NA	NA	NA	NA	NA	NA	NA	NA	NA	NA	NA	NA	NA	NA	NA	NA	NA	NA	NA	NA	NA	NA
ENSG00000101333	NA	NA	NA	NA	NA	NA	NA	NA	NA	NA	NA	NA	NA	NA	NA	NA	NA	NA	NA	NA	NA	NA	NA	NA	NA	NA	NA	NA	NA	NA	NA	NA	NA	NA	NA	NA	NA	NA	NA	NA	NA	NA	NA	NA	NA	NA	NA	NA	NA
ENSG00000101336	NA	NA	NA	NA	NA	NA	NA	NA	NA	NA	NA	NA	NA	NA	NA	NA	NA	NA	NA	NA	NA	NA	NA	NA	NA	NA	NA	NA	NA	NA	NA	NA	NA	NA	NA	NA	NA	NA	NA	NA	NA	NA	NA	NA	NA	NA	NA	NA	NA
ENSG00000101349	NA	NA	NA	NA	NA	NA	NA	NA	NA	NA	NA	NA	NA	NA	NA	NA	NA	NA	NA	NA	NA	NA	NA	NA	NA	NA	NA	NA	NA	NA	NA	NA	NA	NA	NA	NA	NA	NA	NA	NA	NA	NA	NA	NA	NA	NA	NA	NA	NA
ENSG00000101365	102.079	97.208	93.9249	110.525	112.068	110.034	194.307	193.088	195.09	175.851	191.032	179.419	142.121	136.376	141.292	156.587	179.634	168.898	198.845	192.962	201.034	207.617	211.077	114.427	122.294	141.516	256.7	281.382	274.414	284.918	280.888	292.353	99.431	108.43	107.745	65.5301	56.3427	62.3835	174.176	217.005	207.391	202.807	208.462	191.331	194.509	174.338	200.156	137.952	127.983
ENSG00000101438	NA	NA	NA	NA	NA	NA	NA	NA	NA	NA	NA	NA	NA	NA	NA	NA	NA	NA	NA	NA	NA	NA	NA	NA	NA	NA	NA	NA	NA	NA	NA	NA	NA	NA	NA	NA	NA	NA	NA	NA	NA	NA	NA	NA	NA	NA	NA	NA	NA
ENSG00000101444	436.242	452.08	446.271	410.746	437.821	413.531	352.279	357.777	346.453	295.593	341.374	339.099	237.685	273.297	197.719	185.301	366.734	344.216	201.694	323.515	314.169	314.832	337.242	279.451	267.796	268.901	370.608	385.049	381.554	201.289	230.099	206.59	215.689	220.753	226.893	139.765	129.48	138.219	166.297	334.305	341.479	263.432	245.626	264.146	262.888	303.435	219.261	285.931	276.658
ENSG00000101464	25.0541	33.3028	30.3453	24.8847	28.0651	22.3774	46.2669	43.8976	36.2787	46.1364	43.4203	43.3956	52.7842	55.0813	46.2824	35.7406	43.104	44.9756	69.8497	52.8517	53.2101	54.6986	53.3982	53.8277	52.7007	53.9538	30.4257	27.7237	35.3412	22.3212	29.0475	30.1568	71.909	70.5628	69.0184	53.1918	51.3073	47.1615	47.3348	54.9279	66.4214	35.805	42.9494	37.5284	63.5111	52.8013	67.1778	26.2232	32.3292
ENSG00000101473	17.0257	18.3251	18.0241	18.6906	15.4545	15.8816	23.9914	21.9198	19.9866	22.7541	24.6274	20.6459	22.4648	24.7127	19.3435	17.5222	20.6394	21.7413	19.2277	17.5324	26.1662	24.0728	22.6006	19.8815	20.7138	21.1641	22.9996	26.4914	31.6634	16.5119	19.7181	12.9798	58.3638	61.1946	60.8581	48.2406	38.1038	51.4096	28.6892	22.8469	22.9522	21.9474	24.4727	21.6159	16.399	19.1467	16.1533	24.6169	23.165
ENSG00000101557	44.2056	51.0502	65.3856	45.3735	47.5627	47.7976	50.108	44.9081	43.309	58.72	50.7826	52.3635	17.777	33.3868	23.2937	18.7111	58.211	58.464	78.9298	60.6698	44.6309	54.6946	55.264	64.4332	67.0193	61.2458	41.6242	43.6793	39.2768	32.2611	43.6621	29.689	69.8899	49.6969	54.1099	68.1742	68.2862	57.1772	7.76857	55.5596	60.38	65.9551	47.9126	67.1718	71.805	65.5818	78.5324	64.6926	66.0392
ENSG00000101558	31.6176	32.1025	40.7452	33.354	32.7172	30.2488	54.2761	49.6212	45.8497	67.1505	54.2739	56.7793	35.0662	58.4047	47.3344	28.8688	68.9965	73.2106	89.2747	56.7716	62.8009	73.1172	64.7878	75.467	89.2977	86.3045	56.3694	62.452	51.8016	73.021	57.633	66.6362	111.162	79.0883	89.4511	106.993	122.016	103.791	11.9137	59.8226	63.2978	73.824	60.6093	72.0975	72.4924	72.0598	78.5936	53.7683	57.6597
ENSG00000101574	3.2672	3.70167	4.60418	2.58453	2.53056	3.01784	6.01218	6.2901	5.61529	6.20448	5.31327	5.40123	2.71334	3.47322	2.74782	2.42772	7.21699	5.07157	6.92646	5.20292	4.46566	5.58456	4.86719	8.39256	8.35125	8.65335	4.89309	4.64706	4.93699	6.23717	2.57359	6.38926	12.6729	7.39425	9.6316	16.0772	15.9357	15.3167	0.691291	4.73445	5.79169	7.36601	5.17224	6.38575	7.21053	7.57884	7.33268	3.00434	3.24626
ENSG00000101577	4.23404	4.79101	4.63115	4.18015	4.16457	4.25114	25.553	23.6271	26.1102	22.2075	21.5285	23.9162	6.97997	9.22629	7.29228	8.61491	22.8533	20.4392	13.5362	13.1634	22.8339	25.5832	24.0151	27.3982	30.4428	25.3518	18.6595	17.472	16.4144	26.9915	21.9181	23.0162	7.53607	6.4043	9.44479	13.1609	12.5789	12.046	0.772268	21.2936	22.2846	17.8034	17.5893	15.1394	20.0404	20.7026	20.6186	2.13222	2.20227
ENSG00000101638	NA	NA	NA	NA	NA	NA	NA	NA	NA	NA	NA	NA	NA	NA	NA	NA	NA	NA	NA	NA	NA	NA	NA	NA	NA	NA	NA	NA	NA	NA	NA	NA	NA	NA	NA	NA	NA	NA	NA	NA	NA	NA	NA	NA	NA	NA	NA	NA	NA
ENSG00000101654	18.5785	20.3645	22.7412	16.1981	18.5479	17.0768	13.8531	12.3399	13.1254	15.2488	14.0632	13.0071	5.25315	7.02659	5.35739	5.91063	14.0027	13.3241	21.0349	17.7193	12.778	15.3616	15.1872	21.947	22.4169	20.2585	11.0944	12.1306	10.1197	17.6648	13.046	19.8575	16.6543	12.8275	15.0413	27.3112	31.3229	22.6964	1.2677	14.4726	15.4997	19.3066	13.3926	17.8142	18.223	16.5193	21.1559	13.0455	12.4376
ENSG00000101670	10.636	9.58023	10.9809	10.9673	12.8781	12.8642	0.734443	0.611257	0.730362	0.895829	0.749741	0.615716	0.054605	0.0832674	0.149489	0.0373255	0.106336	0.15372	0.133116	0.204428	0.749593	0.836782	0.75826	1.03636	0.999024	0.925399	0.22292	0.469511	0.298833	0.215179	0.182014	0	6.53841	6.13412	7.62948	8.54001	9.83344	8.35058	0.0271615	0.50615	0.988715	5.92149	5.84627	4.80824	2.46645	2.17872	2.03192	9.66777	9.41985
ENSG00000101695	1.36573	1.70224	1.77727	1.08088	1.74554	1.70475	0.144521	0.0952222	0.127998	0.31222	0.101316	0.234898	0.0583296	0.272401	0.0465752	0.13955	0.198781	0.191573	0.447916	0	0.149468	0.12514	0.202495	0.41829	0.595152	0.415179	0.0396877	0	0.0882046	0.100562	0	0	0.412002	0.277986	0.384874	0.43332	0.503626	0.411939	0.152325	0.0727833	0.352052	0.227232	0.305275	0.327512	0.373842	0.396471	0.340156	1.9198	1.38854
ENSG00000101751	3.31903	3.9637	4.90551	3.4535	2.77578	2.97733	3.66067	3.95142	2.71392	5.32604	3.36038	4.71724	4.70407	7.58497	5.45959	2.09233	4.60608	4.48258	6.1957	3.6462	4.07462	4.58646	4.23213	8.12206	10.0889	10.3435	3.8949	3.78836	2.80527	6.48797	5.25611	7.32696	3.07825	2.56814	2.7379	4.66288	5.79678	4.70862	0.507525	3.50529	4.1188	2.62529	2.10824	2.7446	4.72758	4.74901	6.10466	3.30855	3.6132
ENSG00000101752	9.29759	9.57641	14.1185	8.40082	9.73536	9.44277	8.10586	7.79533	6.82844	8.7053	6.28946	6.24742	2.35928	3.7368	1.40949	1.82734	10.6431	9.47674	13.3814	11.3425	8.4921	10.7422	9.97775	15.5158	21.5104	14.6787	11.052	13.6637	9.1886	12.5828	16.2375	17.4296	7.13997	3.51874	6.82201	8.24237	8.84179	6.95242	0.502345	10.5048	13.0102	8.87921	6.96438	9.29724	11.3135	10.1105	12.3727	7.82095	6.68515
ENSG00000101782	50.5164	58.0082	64.1907	47.0291	53.6999	49.0174	18.817	18.7087	16.8986	21.7312	17.5099	18.8268	8.86806	12.9552	9.58656	8.48653	22.3173	21.06	34.2237	22.0481	11.8574	16.0335	14.7703	29.0765	37.7932	29.4026	33.3873	37.9786	30.8087	79.345	59.9533	68.2539	49.3252	33.3771	43.8274	110.243	115.245	95.912	1.74183	16.1159	17.8412	47.5304	43.0323	48.1756	25.6007	24.4479	27.9792	38.7101	35.5285
ENSG00000101846	13.6262	12.5777	13.765	14.4224	14.2652	13.5256	3.64357	2.76689	3.17233	3.00791	2.61205	3.11162	2.56727	3.52526	3.7814	3.399	3.4826	2.25119	3.3176	1.95957	1.85222	2.54893	2.38435	1.27941	2.42038	1.99094	6.00349	6.3758	5.70388	6.10194	6.10652	2.62514	7.23774	5.00885	5.79843	7.8743	7.38872	7.46722	0.520721	3.42113	3.57286	11.3745	11.5316	10.9783	6.46975	5.66776	7.8975	4.24321	4.42307
ENSG00000101849	6.50858	7.08371	6.55286	7.25331	7.52736	6.44426	20.8093	20.63	23.2711	20.0344	21.4785	24.2867	11.0324	13.7337	8.29099	6.78817	29.5223	28.7988	29.4628	27.8835	22.2759	24.9533	23.5422	32.6736	28.7801	30.7828	10.4947	11.8089	10.559	11.0322	5.63434	11.9216	13.9766	11.6041	14.8292	17.6083	16.332	17.1209	4.83459	30.0558	30.1963	21.6362	21.4844	20.4883	22.731	21.2999	25.2301	3.63127	3.5927
ENSG00000101868	4.06722	3.66937	3.98282	3.03617	3.6882	3.48048	22.6708	20.6806	20.0626	25.9372	21.589	23.1256	5.99051	7.09612	4.62824	3.64554	23.0114	24.1396	32.0187	20.9449	24.1168	25.6186	24.64	17.073	14.1073	14.7329	7.07449	6.06925	4.33733	6.49031	8.01711	6.29359	10.8332	7.2145	9.29383	6.33162	6.83619	6.06362	1.40444	23.189	23.6683	17.6586	13.1976	16.1049	31.2449	24.2221	30.6075	5.90022	5.88392
ENSG00000101871	19.0522	21.9527	21.793	17.4163	17.7957	17.5042	60.1505	55.0081	57.778	65.1922	55.806	57.3951	77.7397	99.1642	116.533	87.172	113.637	100.552	127.889	98.4595	81.3594	93.1744	88.8434	48.3807	60.6503	49.0502	88.1797	101.191	87.3216	103.297	97.4473	105.204	25.0342	16.5864	21.8222	26.6153	26.595	23.1997	15.4006	102.748	111.197	77.3406	68.9803	78.0015	128.987	102.576	153.769	9.70372	8.89572
ENSG00000101890	NA	NA	NA	NA	NA	NA	NA	NA	NA	NA	NA	NA	NA	NA	NA	NA	NA	NA	NA	NA	NA	NA	NA	NA	NA	NA	NA	NA	NA	NA	NA	NA	NA	NA	NA	NA	NA	NA	NA	NA	NA	NA	NA	NA	NA	NA	NA	NA	NA
ENSG00000101892	NA	NA	NA	NA	NA	NA	NA	NA	NA	NA	NA	NA	NA	NA	NA	NA	NA	NA	NA	NA	NA	NA	NA	NA	NA	NA	NA	NA	NA	NA	NA	NA	NA	NA	NA	NA	NA	NA	NA	NA	NA	NA	NA	NA	NA	NA	NA	NA	NA
ENSG00000101901	23.0547	19.5762	21.5334	21.4446	21.7338	22.2031	24.6555	24.3504	30.1357	31.3979	25.1749	25.5249	33.2762	36.3658	42.5126	23.201	28.7284	32.891	59.2719	34.4666	23.1039	27.1964	26.5025	37.1279	42.1925	41.4305	29.6277	35.288	29.1373	32.7824	36.2335	48.3984	14.9232	9.91798	12.8094	16.5545	17.5123	16.256	3.97252	25.1503	27.5438	26.5261	20.6995	25.7029	38.3211	32.194	40.9053	15.5381	17.1459
ENSG00000101911	22.4754	22.8417	27.0781	19.94	18.9063	16.6922	55.8822	56.5648	56.3176	60.7068	57.2586	59.7044	28.0931	34.3373	28.3845	22.5717	63.4427	55.3324	79.3483	77.2641	56.1225	67.5299	65.5055	45.1468	56.3709	54.7287	26.1358	24.7167	25.9858	38.34	31.4481	34.3791	117.148	79.8897	96.363	75.555	88.9748	75.1458	12.7589	68.532	74.8646	40.5979	38.4434	44.46	69.9152	63.9192	81.3	33.6524	35.7302
ENSG00000101945	5.36968	4.69533	5.2492	4.9715	5.48143	5.12246	27.4138	29.2232	29.3747	22.9815	25.3151	28.0382	12.5644	14.0696	6.2614	9.66458	29.3553	24.7789	19.8693	31.5256	29.456	33.8168	33.3181	10.0449	10.9941	13.437	7.15438	5.36334	6.52784	10.6515	2.77225	9.38518	22.006	21.7528	24.549	15.1906	12.6521	13.9111	23.3738	35.2843	35.3172	13.4227	14.1775	15.3436	21.8927	27.4576	22.1718	13.4844	10.4134
ENSG00000101974	7.64956	8.08479	9.27161	7.78861	7.38786	6.49071	7.38988	6.76928	5.45175	9.88883	7.03176	7.57921	1.59519	4.34634	2.69732	1.53939	9.41065	10.3462	14.5943	10.1876	8.87947	9.89312	10.5276	14.4093	19.3182	14.98	9.74102	11.0938	7.40556	9.42914	11.5728	9.52992	8.753	4.28031	6.3987	7.37964	8.3719	6.27808	0.373401	7.76116	10.9224	10.9814	8.19429	11.1395	13.9467	12.3585	17.2241	5.29438	3.77125
ENSG00000101986	2.94285	3.55521	3.54318	2.54214	2.5409	2.93835	3.59462	3.47129	4.47171	3.59995	4.05254	4.42428	6.7557	5.99954	6.65003	6.04112	4.83099	4.94681	0.680359	3.77303	4.48392	5.00547	4.68204	2.70864	3.55366	3.46848	2.14006	2.99961	2.59024	1.52748	6.20187	3.4993	12.4466	12.2803	14.281	23.7294	22.5669	26.4116	3.93333	4.09048	5.0801	4.33906	2.96765	2.92956	2.17674	2.18988	1.6792	4.52494	5.1769
ENSG00000102010	NA	NA	NA	NA	NA	NA	NA	NA	NA	NA	NA	NA	NA	NA	NA	NA	NA	NA	NA	NA	NA	NA	NA	NA	NA	NA	NA	NA	NA	NA	NA	NA	NA	NA	NA	NA	NA	NA	NA	NA	NA	NA	NA	NA	NA	NA	NA	NA	NA
ENSG00000102030	89.9694	91.6571	83.2333	105.112	98.9513	103.695	135.589	123.644	141.503	120.661	131.628	135.798	177.229	148.934	182.972	183.512	126.18	138.241	106.197	112.202	162.714	164.218	163.661	126.272	111.854	142.311	146.477	150.625	166.327	153.45	184.322	182.597	153.148	181.821	149.244	92.0475	98.9255	99.3403	382.774	145.975	147.95	124.708	134.32	135.737	130.375	155.159	129.88	137.7	136.242
ENSG00000102032	NA	NA	NA	NA	NA	NA	NA	NA	NA	NA	NA	NA	NA	NA	NA	NA	NA	NA	NA	NA	NA	NA	NA	NA	NA	NA	NA	NA	NA	NA	NA	NA	NA	NA	NA	NA	NA	NA	NA	NA	NA	NA	NA	NA	NA	NA	NA	NA	NA
ENSG00000102043	NA	NA	NA	NA	NA	NA	NA	NA	NA	NA	NA	NA	NA	NA	NA	NA	NA	NA	NA	NA	NA	NA	NA	NA	NA	NA	NA	NA	NA	NA	NA	NA	NA	NA	NA	NA	NA	NA	NA	NA	NA	NA	NA	NA	NA	NA	NA	NA	NA
ENSG00000102078	NA	NA	NA	NA	NA	NA	NA	NA	NA	NA	NA	NA	NA	NA	NA	NA	NA	NA	NA	NA	NA	NA	NA	NA	NA	NA	NA	NA	NA	NA	NA	NA	NA	NA	NA	NA	NA	NA	NA	NA	NA	NA	NA	NA	NA	NA	NA	NA	NA
ENSG00000102096	10.9189	9.71518	9.0097	10.0201	10.353	9.969	13.2457	13.8955	11.6884	12.7308	14.286	14.6365	12.2195	14.5277	13.5098	12.3685	18.152	17.4938	10.9607	17.4484	12.5952	13.444	13.959	9.46052	9.53557	9.19942	14.8164	17.6796	16.8198	25.9285	27.4152	16.4998	8.36058	9.95481	10.9866	8.63665	13.9772	10.365	4.22748	14.0746	11.701	11.0725	12.2985	11.8261	12.6344	14.0365	11.1914	6.93417	8.81474
ENSG00000102100	35.2196	45.594	38.7373	48.8433	45.0005	39.8322	50.9512	56.8761	50.2832	49.9482	51.9227	50.8996	32.5358	40.7543	33.3083	32.519	49.5159	39.767	20.2621	35.3135	56.7991	52.1212	57.7331	41.5129	41.7213	37.5315	64.7381	69.9382	70.7185	81.8831	85.6671	81.246	65.1085	80.1662	79.5539	54.2444	54.4075	54.0068	10.4719	57.8995	61.646	67.9062	72.4455	72.7126	53.0701	63.2334	39.405	70.7487	66.6067
ENSG00000102125	12.9213	16.4004	13.1321	13.9424	12.139	11.2668	47.6137	49.1134	54.8919	43.1787	47.6769	54.969	87.72	80.1042	70.6097	90.982	51.1482	40.1343	19.2088	44.5147	53.4666	58.7428	44.124	60.0155	57.4446	58.1065	26.427	29.7556	25.4561	33.9179	36.6762	28.037	35.8148	45.8329	44.3156	36.7164	35.1696	41.6896	64.6179	47.0726	43.7629	20.3174	21.2297	21.3843	26.1064	34.7154	20.2057	22.5584	23.4824
ENSG00000102144	685.252	606.219	663.246	627.767	715.56	697.661	589.017	608.863	608.381	706.56	677.478	664.31	362.733	440.748	465.456	533.507	300.319	275.341	284.968	359.381	398.967	394.478	396.442	221.415	716.559	474.267	405.772	363.905	372.691	227.224	243.924	265.921	561.615	496.821	556.73	287.955	345.2	315.906	98.2627	345.52	404.823	775.669	766.503	659.994	360.226	358.279	380.458	528.636	516.868
ENSG00000102172	445.682	394.45	439.463	382.956	467.038	456.882	255.943	251.349	258.193	301.794	291.117	304.134	229.708	274.461	234.753	202.2	279.936	329.532	379.646	329.416	244.656	264.629	280.678	357.54	463.45	421.331	136.536	111.361	122.108	93.5028	83.0462	96.6898	496.763	433.928	454.691	548.336	606.478	513.887	111.732	254.905	260.507	594.102	479.462	599.456	376.565	333.311	420.276	419.843	410.549
ENSG00000102225	82.7987	85.5828	80.3396	97.0219	90.5635	87.2508	89.9126	93.2733	101.282	75.4694	89.6455	93.412	69.8859	72.4218	59.623	54.2941	95.3368	77.0245	67.2801	77.0814	95.4697	105.303	104.561	85.5352	82.2373	89.967	67.3856	61.765	75.4874	70.317	73.2053	64.0225	93.7312	95.279	101.93	85.0103	80.4389	94.8485	64.7261	95.5222	97.9941	89.8629	90.967	89.7769	81.717	92.4094	76.7425	79.8795	79.7785
ENSG00000102226	NA	NA	NA	NA	NA	NA	NA	NA	NA	NA	NA	NA	NA	NA	NA	NA	NA	NA	NA	NA	NA	NA	NA	NA	NA	NA	NA	NA	NA	NA	NA	NA	NA	NA	NA	NA	NA	NA	NA	NA	NA	NA	NA	NA	NA	NA	NA	NA	NA
ENSG00000102230	NA	NA	NA	NA	NA	NA	NA	NA	NA	NA	NA	NA	NA	NA	NA	NA	NA	NA	NA	NA	NA	NA	NA	NA	NA	NA	NA	NA	NA	NA	NA	NA	NA	NA	NA	NA	NA	NA	NA	NA	NA	NA	NA	NA	NA	NA	NA	NA	NA
ENSG00000102309	78.2957	63.6553	70.9593	69.5542	87.0803	82.306	52.7455	55.1074	54.5118	63.1282	61.8771	52.2898	125.616	90.6675	144.202	114.579	52.1963	79.3971	101.23	35.1959	74.1019	66.0461	82.7995	44.4346	48.9016	53.6504	59.1057	49.0168	47.3589	62.2703	60.007	79.7542	52.0288	41.8536	39.0452	44.0648	44.4099	37.1322	62.6828	58.7609	58.6388	52.9242	61.017	57.1898	62.3903	59.6102	81.4312	49.8138	49.2241
ENSG00000102312	96.8184	126.452	97.2189	129.434	110.06	111.132	12.2186	10.0911	10.9048	10.7047	11.6843	11.4216	13.5446	15.8286	23.6627	24.5754	11.772	10.0016	3.87807	7.7423	13.7434	13.4567	12.6231	12.4201	11.9617	11.8263	6.37066	4.78741	6.78146	5.95538	0	4.78707	15.838	15.0185	14.8066	19.9038	18.1829	19.3271	11.8695	15.4263	12.4819	10.725	13.3211	14.0646	10.487	12.6946	9.10031	85.6305	88.7224
ENSG00000102383	NA	NA	NA	NA	NA	NA	NA	NA	NA	NA	NA	NA	NA	NA	NA	NA	NA	NA	NA	NA	NA	NA	NA	NA	NA	NA	NA	NA	NA	NA	NA	NA	NA	NA	NA	NA	NA	NA	NA	NA	NA	NA	NA	NA	NA	NA	NA	NA	NA
ENSG00000102393	37.8722	37.1882	29.8719	34.6464	45.0537	42.3809	225.873	222.12	226.593	221.311	210.346	210.268	193.797	184.455	151.839	200.624	177.35	181.247	121.003	173.707	188.971	188.374	160.019	98.4881	73.1528	77.7311	204.23	169.788	189.465	171.787	207.174	144.495	86.7178	84.5331	86.2518	58.0531	62.6434	58.1222	99.6186	200.656	183.471	264.913	210.403	223.729	156.23	175.873	149.824	50.1055	50.1726
ENSG00000102572	61.4957	63.528	67.7068	55.7714	56.595	58.1198	24.0204	26.7433	26.4399	25.9033	24.7869	25.9542	18.8411	27.0241	21.7233	16.0753	34.4876	30.0845	42.8687	30.9047	29.7797	33.5769	29.2819	50.8651	50.4652	54.17	36.0142	39.6162	30.9379	28.3692	32.3156	33.5786	20.4475	17.4488	19.771	30.196	31.6908	28.7876	6.68448	24.8444	32.2363	33.8222	31.118	33.809	38.9041	31.8255	46.3807	66.4223	63.802
ENSG00000102575	NA	NA	NA	NA	NA	NA	NA	NA	NA	NA	NA	NA	NA	NA	NA	NA	NA	NA	NA	NA	NA	NA	NA	NA	NA	NA	NA	NA	NA	NA	NA	NA	NA	NA	NA	NA	NA	NA	NA	NA	NA	NA	NA	NA	NA	NA	NA	NA	NA
ENSG00000102595	5.76636	7.33499	8.47515	6.16999	5.85012	6.15451	8.94673	8.3157	5.68707	13.3069	7.85834	7.77355	7.9257	11.8049	11.881	7.9375	10.0502	9.74082	16.47	11.1975	8.63043	9.39463	8.81606	18.3657	18.6532	17.0818	6.20215	7.31183	4.05414	6.93319	6.64655	4.412	5.99665	3.72664	4.59938	5.42467	5.25655	3.73695	0.641784	9.19966	9.96163	16.2632	13.891	15.2625	16.2879	13.0874	17.2957	6.23763	6.09202
ENSG00000102699	53.9774	48.7459	53.6269	43.0659	49.6132	46.4609	59.3653	55.6343	58.9089	64.9806	56.8064	63.9254	26.2771	32.1695	35.5664	31.6121	77.6301	71.3297	91.62	78.7338	53.5267	57.6149	57.1714	86.2246	87.1935	79.3204	57.7459	52.4043	48.2192	29.8925	29.9936	27.5496	52.9292	37.7308	52.0403	63.0005	60.5272	58.6696	4.00746	62.0704	68.518	85.3138	71.9696	78.0699	90.2419	79.2826	96.4058	26.871	24.1309
ENSG00000102743	3.65963	3.56895	4.17988	4.17006	2.81111	3.17414	9.30093	8.10153	8.15205	9.23177	8.84169	8.05118	4.36009	5.53385	3.66826	4.88489	12.6118	9.22064	7.83953	7.24587	9.53761	10.9208	10.1073	13.8714	11.4342	12.1446	11.7218	13.7614	13.3794	14.8138	10.9178	16.8005	11.0167	10.6092	10.3288	7.9167	6.48851	7.36796	3.99903	8.81093	10.9113	8.28556	5.96634	8.91673	11.2686	12.3012	10.7494	5.40703	5.98357
ENSG00000102755	NA	NA	NA	NA	NA	NA	NA	NA	NA	NA	NA	NA	NA	NA	NA	NA	NA	NA	NA	NA	NA	NA	NA	NA	NA	NA	NA	NA	NA	NA	NA	NA	NA	NA	NA	NA	NA	NA	NA	NA	NA	NA	NA	NA	NA	NA	NA	NA	NA
ENSG00000102780	3.52782	4.74473	3.73875	3.96081	3.76382	3.96772	1.96094	1.62922	1.97461	1.43302	1.47773	1.85798	0.306763	0.343822	0.235147	0.469705	1.42177	1.45081	1.17259	1.60783	1.50926	1.54441	1.43887	2.3712	2.62487	1.57211	2.37109	3.32344	2.52351	4.73867	5.15355	1.93854	0.96301	0.701745	1.02709	0.959533	1.02414	1.20409	0.256351	1.16364	1.11089	2.54032	2.82565	2.44968	1.57287	1.75906	2.38524	5.18055	6.16066
ENSG00000102858	19.1752	24.1134	20.562	26.9562	21.7349	20.7571	30.1402	27.4577	28.3398	22.3902	26.7838	29.585	32.216	31.2858	30.3164	31.3196	28.7399	24.6267	14.7524	24.2737	27.1258	30.4576	31.1416	20.2965	23.3151	23.2879	29.8187	37.1664	36.426	32.242	34.9913	29.731	27.9698	27.3548	31.0921	33.8565	32.0404	41.3931	13.5763	34.431	35.5128	29.1419	32.4285	30.0269	27.4397	26.4697	25.173	20.0235	16.876
ENSG00000102882	82.3514	69.4134	53.4873	95.7223	82.6682	82.4542	58.3855	57.0554	55.7778	58.8029	62.5466	61.2462	46.9708	42.8182	60.0423	49.9163	62.0796	55.8284	41.7485	81.1832	72.0541	75.5878	69.5308	63.3176	71.9171	75.6355	22.411	29.4821	35.5541	27.7538	38.3033	13.9432	140.804	149.151	144.795	106.754	112.78	124.634	74.1224	78.4988	74.6292	65.8959	89.1297	83.7816	65.7291	66.4902	55.5861	65.6291	66.4673
ENSG00000102893	53.7038	46.3452	55.266	41.1308	48.7024	45.8486	44.4634	37.8236	43.4186	44.9102	36.7995	40.9865	18.2695	22.2754	11.0667	9.21066	53.6728	53.0485	67.2495	51.8216	41.0754	45.0772	42.8766	49.589	52.4327	49.7541	44.2693	44.7638	41.8458	30.6524	23.6823	30.8717	24.5012	21.6003	25.3498	19.897	19.7428	16.4435	6.0932	41.3133	41.5084	36.1896	27.8421	33.5821	46.8814	35.3376	49.4265	24.5479	24.6916
ENSG00000102900	14.8068	13.2262	12.6392	15.3818	15.4149	15.2393	39.2705	39.7882	36.7608	37.3075	40.3666	39.6458	11.7206	12.1112	9.85124	13.4331	38.6125	32.2508	46.661	44.044	41.9698	41.9899	40.752	35.1804	27.1254	29.6303	18.4849	20.8374	17.8695	13.8907	14.6872	15.2481	35.8455	33.1787	36.8153	30.2031	27.1743	27.7582	12.8436	40.0259	36.3579	32.2005	29.254	30.5366	43.0325	41.3537	43.3887	27.0328	24.8468
ENSG00000102967	3.1466	2.2858	2.06834	2.70517	2.77801	2.9007	7.80573	8.75173	8.70853	7.35179	8.94905	9.75717	8.00668	6.50285	5.83726	9.41119	7.5926	6.74562	5.58402	5.92985	9.27722	8.46429	8.75499	7.41035	4.75222	5.85042	4.28716	5.50004	4.00074	4.44121	4.87356	2.29152	6.39304	6.80209	6.41837	4.79108	3.35635	3.59716	6.78784	8.77441	8.772	3.95218	3.57094	4.47391	7.92048	7.0555	8.15416	2.37053	3.1641
ENSG00000102978	47.061	48.625	48.9199	47.6974	44.692	45.4548	154.896	157.738	157.306	149.439	154.816	148.942	83.1567	91.7764	60.7708	62.3847	129.056	121.955	107.076	149.709	177.789	171.914	161.286	117.753	97.7088	104.788	100.057	103.29	111.744	94.994	115.02	118.879	104.565	109.122	114.089	85.0213	71.3345	82.1276	74.7524	147.164	152.237	127.888	110.141	117.612	128.934	120.93	122.242	66.5084	65.2039
ENSG00000103024	5.79531	7.76498	6.0225	8.90684	3.98125	4.79035	62.4403	63.2108	66.9517	56.3773	62.7667	70.5364	126.273	112.797	159.526	111.31	58.5511	58.1758	7.78371	36.8569	48.0195	40.5571	39.8807	45.1054	37.7673	32.3464	62.071	66.3469	76.7926	58.717	74.5007	78.0664	85.6766	124.754	99.8069	43.2781	53.6049	52.5586	110.911	34.529	35.3304	16.4155	16.5514	14.0387	12.6681	30.0642	7.68444	41.0693	45.7363
ENSG00000103037	3.58362	5.09694	4.11801	4.58974	4.64043	4.38482	8.00754	6.94944	7.45028	7.79663	7.1674	8.29814	5.7195	6.69062	4.06643	3.84265	8.67769	6.81909	5.48168	7.69967	9.10986	9.55314	9.88249	9.37409	9.01412	10.4254	4.71786	5.01044	4.18621	5.94337	2.74218	3.61021	9.28494	8.55698	7.59205	7.16831	5.63732	6.31953	2.65986	7.43003	7.97988	4.53472	4.59256	4.93687	6.82087	9.05328	6.96777	5.60202	4.49321
ENSG00000103044	87.301	87.7539	89.1128	113.313	110.689	101.83	33.1558	32.8691	35.0931	31.8215	35.3561	40.1587	8.68362	12.402	21.7975	24.857	29.506	26.3453	24.3349	28.0286	26.0689	26.2966	27.9357	26.6425	40.6047	29.001	16.0791	17.6261	16.738	26.8685	28.5206	18.1038	27.2601	25.8095	29.054	26.3253	22.0602	27.2223	3.99005	19.7006	20.5953	95.0085	84.2297	88.0139	32.2066	35.1212	30.9381	78.8424	72.0825
ENSG00000103056	NA	NA	NA	NA	NA	NA	NA	NA	NA	NA	NA	NA	NA	NA	NA	NA	NA	NA	NA	NA	NA	NA	NA	NA	NA	NA	NA	NA	NA	NA	NA	NA	NA	NA	NA	NA	NA	NA	NA	NA	NA	NA	NA	NA	NA	NA	NA	NA	NA
ENSG00000103064	15.4984	16.2351	17.2463	17.6017	16.8417	17.2915	27.7276	28.5549	27.2547	27.222	26.4123	27.28	8.0084	10.979	9.09081	8.04767	23.8086	21.4581	20.8412	18.6476	24.2676	28.0895	27.9864	24.923	22.4683	24.0553	37.0423	38.9347	34.85	43.2715	44.3755	37.8126	13.9714	10.2352	12.8098	11.675	8.60131	10.618	3.60383	21.826	23.7381	32.1988	26.9218	30.058	22.6921	25.1023	23.1121	15.7405	13.7191
ENSG00000103066	15.4403	17.827	14.4306	15.147	11.8861	11.6052	16.7794	20.8146	16.0637	12.947	15.335	17.6391	12.8206	13.4839	9.15312	14.1455	12.7476	11.4928	3.29455	9.48654	14.3392	13.5478	13.6374	10.3381	12.1419	12.1912	8.16903	11.8017	9.67072	6.03287	5.63095	11.9144	31.0615	31.6764	29.5951	22.174	23.7018	22.6945	9.03314	13.0991	14.4746	10.0057	11.4935	11.9694	7.02465	12.7499	6.8608	13.0099	10.7063
ENSG00000103150	0.854247	0.575319	0.569061	0.625189	0.605479	0.557457	2.45252	2.30362	3.15119	1.94486	2.41501	2.40678	1.50657	1.66133	0.855004	1.2809	2.6732	2.04466	1.52979	1.79462	2.16957	2.11918	2.26689	1.42861	1.47192	1.4426	2.11793	1.59249	1.99578	1.28796	0.871558	1.47529	2.40385	2.14609	2.05153	1.64546	1.80965	1.69385	1.01881	2.20615	2.1981	1.77389	1.61606	1.72446	1.7689	1.86187	1.85154	0.989173	0.88919
ENSG00000103174	10.5255	11.9318	8.43001	9.08507	7.63558	7.12644	22.2558	21.198	20.9392	16.9455	18.1121	20.8574	22.5395	25.4968	18.2625	23.1231	25.1432	16.3562	8.81306	21.7517	22.2143	21.5269	19.5228	13.1992	10.9024	11.2615	20.0297	22.7583	20.8258	22.8956	15.4934	10.6845	15.0548	15.0609	17.3028	6.57711	10.0861	10.3661	26.8454	16.9392	20.2611	15.3563	15.7542	16.6624	14.8951	16.4122	9.25042	11.7228	11.8152
ENSG00000103194	57.6829	49.5646	56.9961	51.3105	57.4087	56.4834	67.9735	60.3642	70.9266	67.5713	64.3261	68.6779	28.6126	37.1929	22.3933	23.7688	79.1291	81.3873	110.053	83.3146	67.1365	75.2297	73.2717	91.622	80.5356	88.7416	50.0223	46.9831	45.4993	76.1468	68.8812	59.045	74.5847	54.0666	73.9334	90.6967	75.8945	80.102	8.89526	78.7724	76.6669	71.9087	61.2063	75.015	100.666	88.7517	103.79	61.7251	61.6746
ENSG00000103202	303.918	370.57	337.379	440.9	269.747	338.585	447.407	443.289	456.773	403.048	478.53	488.29	640.878	537.187	487.979	528.457	406.011	447.073	209.684	293.903	504.894	503.528	496.418	261.087	267.058	322.067	296.27	337.504	385.55	301.513	481.64	280.316	244.916	286.218	273.138	164.086	155.071	213.02	670.635	524.468	445.126	223.966	251.452	223.286	365.814	373.411	291.62	329.088	326.416
ENSG00000103222	47.5716	48.2242	44.2963	47.1147	45.8676	44.5678	102.395	101.527	103.937	99.1435	109.458	112.633	86.6906	89.5623	113.1	115.509	113.864	90.0368	66.6533	78.7515	111.728	117.289	108.733	122.993	92.4787	94.738	119.704	119.765	119.717	114.258	114.578	113.176	17.9651	14.8276	21.3039	25.4434	22.0083	25.3955	24.5378	122.422	144.306	196.541	179.808	181.132	149.514	131.626	149.036	29.4965	28.2843
ENSG00000103253	NA	NA	NA	NA	NA	NA	NA	NA	NA	NA	NA	NA	NA	NA	NA	NA	NA	NA	NA	NA	NA	NA	NA	NA	NA	NA	NA	NA	NA	NA	NA	NA	NA	NA	NA	NA	NA	NA	NA	NA	NA	NA	NA	NA	NA	NA	NA	NA	NA
ENSG00000103257	65.2698	74.8297	67.2578	72.6334	56.9828	59.7635	659.68	642.22	651.125	544.384	647.857	660.578	280.852	265.566	250.505	259.38	597.307	524.621	203.636	400.61	568.679	631.534	632.013	589.031	582.302	544.859	160.763	166.141	176.011	199.522	190.621	149.825	195.54	211.816	229.703	685.323	597.308	734.331	169.185	685.265	660.491	710.652	664.163	704.022	345.674	413.681	274.097	201.067	183.746
ENSG00000103266	149.002	167.402	155.87	187.209	131.43	145.722	68.4451	67.7202	69.3816	63.3319	76.6192	81.3783	43.545	54.5412	70.1208	56.5874	80.192	90.4305	36.4293	39.7338	122.928	117.622	145.976	77.094	82.8769	87.7265	162.583	172.475	196.626	127.561	127.358	159.688	162.592	206.948	170.037	89.1595	101.935	112.983	165.558	135.611	115.486	86.2694	83.2874	80.3643	73.3343	104.78	59.0635	93.0593	66.411
ENSG00000103275	201.872	185.1	178.867	155.658	193.982	198.313	99.4395	101.282	103.688	97.9247	96.3564	104.953	84.9655	80.8851	94.6531	80.5868	125.645	134.651	184.968	156.317	117.264	126.696	134.885	118.372	114.638	133.539	101.701	98.2822	103.069	96.0423	96.9837	100.204	129.382	137.805	126.189	129.548	126.307	131.422	52.3458	116.931	113.135	101.78	102.609	111.875	128.239	115.21	145.855	96.7975	86.9133
ENSG00000103375	NA	NA	NA	NA	NA	NA	NA	NA	NA	NA	NA	NA	NA	NA	NA	NA	NA	NA	NA	NA	NA	NA	NA	NA	NA	NA	NA	NA	NA	NA	NA	NA	NA	NA	NA	NA	NA	NA	NA	NA	NA	NA	NA	NA	NA	NA	NA	NA	NA
ENSG00000103404	10.6379	9.69806	12.4399	10.4068	10.9866	10.2276	6.7375	5.55523	5.64499	6.34266	5.25108	5.49379	1.83819	3.01011	2.28049	2.50782	7.55865	6.06216	6.35135	5.47411	6.65674	7.47447	7.73504	11.9492	12.9776	10.8612	5.58169	4.4575	5.68185	7.33345	5.67147	6.80006	4.48291	3.71654	5.03483	9.09976	8.26351	8.04091	1.56044	7.2412	6.71631	7.91341	5.59732	7.24092	7.44844	6.9465	7.88469	6.51728	5.42456
ENSG00000103415	172.293	165.982	169.901	202.564	191.903	218.478	47.8681	49.9948	50.5053	42.8405	53.357	51.7682	53.1884	46.626	41.5361	43.2001	44.3187	54.8491	50.9297	55.1664	49.9265	50.1135	52.6171	30.6507	32.2591	36.2565	43.9876	40.8259	40.9342	28.7112	31.6537	18.4759	130.552	135.92	128.333	103.011	88.4543	105.649	58.3121	58.1377	57.0329	72.6865	79.9113	80.6658	56.6652	58.9679	56.1969	237.638	248.634
ENSG00000103485	NA	NA	NA	NA	NA	NA	NA	NA	NA	NA	NA	NA	NA	NA	NA	NA	NA	NA	NA	NA	NA	NA	NA	NA	NA	NA	NA	NA	NA	NA	NA	NA	NA	NA	NA	NA	NA	NA	NA	NA	NA	NA	NA	NA	NA	NA	NA	NA	NA
ENSG00000103489	NA	NA	NA	NA	NA	NA	NA	NA	NA	NA	NA	NA	NA	NA	NA	NA	NA	NA	NA	NA	NA	NA	NA	NA	NA	NA	NA	NA	NA	NA	NA	NA	NA	NA	NA	NA	NA	NA	NA	NA	NA	NA	NA	NA	NA	NA	NA	NA	NA
ENSG00000103502	40.9139	46.1118	42.1205	48.9213	36.1784	35.4632	119.96	125.542	108.374	99.6899	116.114	119.189	101.199	110.553	88.7276	87.3505	147.267	105.576	41.2352	113.247	105.762	104.189	107.428	82.0826	79.2473	77.4542	72.4864	76.3032	83.1276	75.1095	75.108	65.019	125.276	131.903	144.844	86.5492	91.2472	108.831	79.532	116.206	119.098	85.1049	87.6958	84.9504	61.3269	99.3979	43.8865	82.8749	78.4405
ENSG00000103507	39.1558	42.4221	39.8939	51.4247	36.3364	40.7003	51.762	51.5486	50.0776	41.8623	47.8135	52.9585	41.0443	39.2666	46.5379	39.6713	47.8371	41.1148	24.0939	58.6213	50.3263	55.1821	49.6493	37.5509	48.0015	46.8731	35.6345	44.467	41.0464	30.286	46.9267	37.8251	64.4244	89.1322	79.9154	61.3031	71.2308	70.239	61.7385	45.8885	44.8383	42.9431	49.3205	44.6575	37.9681	38.2458	29.2013	66.3335	56.6695
ENSG00000103510	13.6904	13.1196	15.9096	12.6624	13.2065	14.1162	43.042	46.2158	43.1535	38.4377	41.2646	42.8124	62.7573	54.1515	49.9525	51.153	46.5522	42.751	45.4383	46.6932	50.9203	53.0913	51.4693	58.4315	53.146	57.2264	47.3475	42.4494	54.1858	52.2206	66.9798	67.7653	38.6876	35.3024	39.4495	38.4705	36.1807	42.9006	31.709	54.3463	49.8861	36.248	36.4712	35.3237	36.0559	43.305	36.463	22.2438	17.9941
ENSG00000103546	NA	NA	NA	NA	NA	NA	NA	NA	NA	NA	NA	NA	NA	NA	NA	NA	NA	NA	NA	NA	NA	NA	NA	NA	NA	NA	NA	NA	NA	NA	NA	NA	NA	NA	NA	NA	NA	NA	NA	NA	NA	NA	NA	NA	NA	NA	NA	NA	NA
ENSG00000103549	40.3551	45.098	36.9347	50.2134	38.3975	38.0053	54.0014	53.9235	54.0698	46.0327	52.4664	60.5189	28.5146	24.9576	27.0247	32.9575	60.7343	54.208	40.1655	44.3898	59.2238	63.0353	59.7263	33.2805	32.7637	35.6681	59.0565	59.1892	58.8194	57.132	47.5772	46.0798	45.463	42.8496	48.5501	41.005	38.0296	42.0134	24.2065	63.2272	68.4143	57.0427	55.8622	60.34	57.8652	60.756	52.8384	42.858	43.5711
ENSG00000103569	NA	NA	NA	NA	NA	NA	NA	NA	NA	NA	NA	NA	NA	NA	NA	NA	NA	NA	NA	NA	NA	NA	NA	NA	NA	NA	NA	NA	NA	NA	NA	NA	NA	NA	NA	NA	NA	NA	NA	NA	NA	NA	NA	NA	NA	NA	NA	NA	NA
ENSG00000103653	49.5327	52.0878	48.0697	64.3691	50.6336	45.074	63.0766	65.4198	69.1886	53.1454	58.7583	66.8148	52.5881	57.0173	37.2632	37.4943	58.1557	50.671	32.0922	49.7408	60.5509	61.8158	62.0097	46.374	42.2492	44.1517	42.89	44.0191	48.1699	53.0772	48.7565	39.431	40.9986	47.1924	47.1407	41.0684	39.7923	43.2879	38.5618	64.8368	73.5692	45.4308	46.8067	48.4084	50.7425	59.3088	43.6655	63.7155	63.0075
ENSG00000103657	12.5559	13.4732	14.2897	10.8428	13.2025	12.8225	11.9975	10.5108	11.5314	9.06083	8.78703	10.1905	3.34761	3.58905	2.06667	2.66113	11.1532	9.69494	9.16197	8.47856	9.5648	9.17822	9.18331	11.327	12.1695	9.04215	7.01511	5.55215	6.41532	7.33869	9.10865	6.61786	3.15606	2.59103	3.73416	4.79227	4.09392	4.42064	0.67032	12.4379	12.523	13.2852	10.8367	12.7711	10.7276	10.0321	13.129	5.14666	4.76797
ENSG00000103707	11.925	10.7959	13.0752	9.90679	10.0373	10.6002	17.4883	17.3284	18.3573	19.2111	18.0262	20.6899	12.1931	17.059	11.5319	10.0542	26.021	21.0923	18.4839	16.6749	17.8595	18.9209	19.5436	18.5869	16.4102	17.999	18.8881	21.3752	18.4978	20.6131	20.7162	24.936	11.7991	11.1424	12.453	11.5251	10.9025	12.2764	5.77066	19.6459	20.095	19.1714	16.728	19.2759	18.3987	19.4576	18.8119	9.94212	10.2474
ENSG00000103740	NA	NA	NA	NA	NA	NA	NA	NA	NA	NA	NA	NA	NA	NA	NA	NA	NA	NA	NA	NA	NA	NA	NA	NA	NA	NA	NA	NA	NA	NA	NA	NA	NA	NA	NA	NA	NA	NA	NA	NA	NA	NA	NA	NA	NA	NA	NA	NA	NA
ENSG00000103811	110.824	124.663	103.261	75.4611	82.0107	64.8042	18.7273	17.8953	19.1775	19.2105	19.7425	18.7971	17.2007	14.8119	10.5277	13.0525	16.5267	14.6831	15.258	16.879	22.9605	22.5966	20.5768	27.627	25.1671	27.0572	3.50588	3.42054	3.36112	2.35147	4.42009	1.99517	244.535	252.786	248.56	139.839	140.117	149.726	16.3581	25.9068	16.8072	10.9642	10.1523	10.4001	12.384	12.1737	11.1208	25.1115	23.7774
ENSG00000103876	33.3101	29.4556	29.1665	34.1652	29.6481	32.2554	56.354	53.4561	46.3799	48.78	57.6529	52.6872	57.9926	54.7388	54.0163	61.9608	47.5536	39.2298	37.9083	51.1954	53.2774	52.7686	54.858	51.1494	48.231	51.0733	34.4834	29.3952	36.9123	19.6305	44.2799	36.7414	49.9378	57.7233	56.4005	34.8302	35.0196	39.1696	63.9399	47.3596	56.7642	37.648	35.989	38.4434	37.2039	41.5253	32.2241	31.9269	35.754
ENSG00000104044	NA	NA	NA	NA	NA	NA	NA	NA	NA	NA	NA	NA	NA	NA	NA	NA	NA	NA	NA	NA	NA	NA	NA	NA	NA	NA	NA	NA	NA	NA	NA	NA	NA	NA	NA	NA	NA	NA	NA	NA	NA	NA	NA	NA	NA	NA	NA	NA	NA
ENSG00000104055	NA	NA	NA	NA	NA	NA	NA	NA	NA	NA	NA	NA	NA	NA	NA	NA	NA	NA	NA	NA	NA	NA	NA	NA	NA	NA	NA	NA	NA	NA	NA	NA	NA	NA	NA	NA	NA	NA	NA	NA	NA	NA	NA	NA	NA	NA	NA	NA	NA
ENSG00000104205	0	0	0	0	0	0	0.196142	0.393857	0.595604	0.242138	0.209532	0.291475	0.588077	0.0905386	0.361207	0.108226	0	0.37143	0	0	0	0.0323503	0.0348983	0	0.0318318	0.0536644	0.0307792	0	0	0	0	1.78666	0	0	0.0170562	0	0	0.0336288	0	0	0	0	0	0	0	0.055905	0	0	0.0978964
ENSG00000104219	3.07758	3.76992	4.84869	3.60814	2.87371	3.18474	15.6861	14.93	13.8075	16.5285	13.4392	12.5075	4.21155	6.77261	4.03103	3.28205	16.7368	16.5805	20.4134	17.2564	15.4322	16.9329	16.3193	25.8472	31.682	26.2556	7.46724	5.98623	7.24678	9.46038	10.563	10.4752	20.8868	12.0951	17.2656	21.6481	21.9521	18.6423	1.67182	13.3518	16.8908	15.8799	11.4875	14.8234	17.7311	16.5128	18.6934	3.363	3.14691
ENSG00000104267	29.0099	30.4933	34.4794	33.7127	39.7026	34.941	4.76957	3.85038	5.48017	6.43058	5.66324	5.44755	0.936505	1.18015	2.82495	3.23633	3.19151	4.95543	4.08404	4.77212	5.53281	5.28339	6.02063	10.761	13.3995	10.2457	15.7884	18.006	14.791	52.7424	66.7683	41.0977	29.0726	23.8036	28.6798	28.4794	26.953	22.8197	0.543473	6.7517	9.73457	27.6807	30.0613	29.9919	8.2252	8.61592	8.39428	34.9565	32.6521
ENSG00000104312	8.09047	10.3689	10.4814	9.57671	9.02164	8.73048	32.6119	29.9506	28.352	39.4512	32.5033	35.797	41.6352	50.9852	54.0585	40.9567	33.9035	35.8567	48.1741	34.2822	38.0324	45.3666	41.564	59.2	72.2324	70.6073	52.3939	57.3511	49.1695	92.2175	104.759	73.1417	32.8534	22.1156	26.9148	89.5659	99.9341	85.3385	9.89714	48.8487	46.4958	107.783	90.4744	106.238	66.1765	62.671	78.2337	12.6106	13.8404
ENSG00000104313	NA	NA	NA	NA	NA	NA	NA	NA	NA	NA	NA	NA	NA	NA	NA	NA	NA	NA	NA	NA	NA	NA	NA	NA	NA	NA	NA	NA	NA	NA	NA	NA	NA	NA	NA	NA	NA	NA	NA	NA	NA	NA	NA	NA	NA	NA	NA	NA	NA
ENSG00000104325	58.8094	53.2045	66.6145	51.958	52.6488	56.5895	27.832	25.7005	28.1716	34.8746	29.698	29.8813	55.6802	59.1678	49.6556	46.6347	30.9062	31.3328	41.3025	29.7082	40.5176	34.2808	36.4357	46.4093	39.4085	43.7562	29.6509	26.1404	29.5057	22.7422	31.6037	32.5625	43.7218	38.2159	37.9022	41.5837	40.7617	37.3867	20.915	31.0094	30.1229	27.8574	21.821	28.6569	41.2658	34.5694	44.9883	33.5515	36.5761
ENSG00000104331	15.6325	19.233	16.453	14.5521	17.3095	16.0802	24.6396	22.6011	24.3242	28.1592	23.8001	25.4062	13.9834	19.2733	16.4203	13.188	27.1431	26.6392	41.6193	39.0627	23.2779	27.7071	26.2964	27.5987	37.3007	28.1146	12.6143	16.0811	11.341	14.5073	13.1245	15.4029	20.3772	11.795	17.6706	13.0548	18.0341	12.5612	2.93779	25.9409	34.3565	36.7628	30.1448	41.7172	36.1945	33.7002	41.2867	23.4924	25.5139
ENSG00000104343	7.48236	9.59221	10.5319	8.77179	11.6871	10.9008	8.56413	7.56984	7.81772	13.0637	8.02975	7.85657	5.00457	8.46014	4.40244	3.85576	12.8636	12.5364	21.9292	11.1145	7.60752	10.5852	9.16129	12.6778	18.4734	14.4231	13.8802	19.7833	13.4681	38.7531	27.7085	31.8265	11.0507	7.17542	10.666	20.5955	19.8962	17.4038	0.886045	9.63161	11.711	13.6897	12.6077	15.5581	14.9502	14.6758	15.9115	7.70149	8.9947
ENSG00000104365	20.3756	24.1475	21.5342	21.0927	22.9712	23.6601	30.752	30.6329	32.6535	26.5944	29.8377	30.9977	25.3774	31.3425	26.4063	26.5041	29.0841	26.0082	31.6476	22.5804	34.6698	37.5581	31.3052	34.9366	38.5442	41.6654	28.9782	25.6216	27.9618	30.8417	34.9438	32.4106	11.4637	13.3947	15.1609	16.1709	16.8865	15.4035	4.78598	31.6401	28.4169	27.4926	25.0814	26.5193	30.11	26.2661	29.67	15.9258	13.8518
ENSG00000104375	25.7787	29.1354	43.2045	22.4874	27.4951	26.2722	16.4907	12.5976	12.1077	20.3337	15.0793	15.0098	6.33744	10.0005	6.74711	5.67708	18.7374	20.339	41.7768	23.5092	14.7936	18.1698	19.6456	21.1014	20.7702	21.0782	14.7278	21.7717	9.80211	20.3552	17.5555	26.6684	28.0708	14.7107	19.3996	31.2281	37.3117	27.2348	2.72053	22.8207	18.0771	28.2154	25.9284	30.6912	28.9948	24.1755	32.2886	22.2017	16.7834
ENSG00000104517	47.8134	47.7631	52.3758	40.7535	46.6529	39.3705	20.6805	17.6648	19.4675	21.3136	18.5448	19.2849	10.2116	12.1622	10.0299	7.92348	26.1827	25.5518	35.055	23.6528	23.8925	25.4126	26.7582	31.2499	35.3875	28.5463	19.763	17.6215	17.2352	51.7481	40.9006	46.9405	8.07862	6.1381	8.07168	11.1992	12.1293	10.3139	1.14278	23.4177	25.0988	27.9957	22.7048	26.6184	32.413	24.7788	37.1917	18.9631	17.4015
ENSG00000104522	73.3026	76.9977	66.5529	94.7735	76.3948	81.357	85.5565	99.6903	88.3935	68.8004	81.512	76.404	121.569	100.695	102.088	122.006	71.2456	68.4638	55.2657	61.7542	100.949	100.333	92.0146	67.8678	53.9971	62.4562	107.383	124.557	116.465	97.5028	108.557	119.321	189.301	234.59	216.472	110.09	102.078	113.641	138.644	82.3305	84.7885	61.4688	73.8705	75.5421	77.0633	85.8723	70.1194	125.081	116.899
ENSG00000104524	NA	NA	NA	NA	NA	NA	NA	NA	NA	NA	NA	NA	NA	NA	NA	NA	NA	NA	NA	NA	NA	NA	NA	NA	NA	NA	NA	NA	NA	NA	NA	NA	NA	NA	NA	NA	NA	NA	NA	NA	NA	NA	NA	NA	NA	NA	NA	NA	NA
ENSG00000104549	76.9095	86.0743	99.1473	96.1077	106.532	109.055	151.559	151.211	146.023	178.048	156.791	162.023	107.113	133.439	89.9095	70.8923	171.482	180.673	279.701	198.808	146.237	148.57	136.608	83.5476	86.3773	81.0669	153.676	146.146	126.183	79.0887	91.5461	122.812	279.065	193.739	244.283	88.9526	109.445	89.0506	8.21582	155.566	156.157	254.812	220.215	241.487	212.129	180.319	225.068	122.936	114.476
ENSG00000104635	40.6538	42.8672	46.7778	40.7279	48.2733	46.2831	121.434	120.914	124.124	122.898	113.136	126.04	30.9026	45.9173	28.8996	25.078	110.031	86.3919	86.9056	112.082	107.631	105.724	108.864	238.981	206.668	191.726	55.3075	59.1472	59.2165	58.6475	55.3767	54.0285	66.511	51.6053	64.9881	81.814	68.4476	69.0289	8.26373	103.649	98.629	233.122	203.705	230.303	155.067	167.977	148.88	39.5055	35.7386
ENSG00000104687	116.034	116.472	119.283	82.776	99.5291	95.1816	359.319	366.13	388.239	358.654	358.354	374.758	225.563	248.074	232.744	244.612	488.725	446.555	481.639	426.005	334.045	360.906	331.905	232.959	215.901	248.754	431.375	445.344	429.743	286.053	306.576	316.442	200.464	176.671	211.586	144.335	149.97	138.68	124.914	413.399	428.178	421.365	354.67	389.882	310.975	283.968	323.314	55.3731	46.5819
ENSG00000104695	84.0458	87.1391	99.5051	79.1837	81.9616	77.8714	85.9321	80.81	66.4705	93.6005	83.0803	82.9447	29.233	40.4542	34.0127	30.573	78.8445	86.5467	114.165	90.8363	86.6803	98.4948	85.0537	115.63	120.19	111.271	144.233	150.185	139.437	156.38	160.779	161.641	138.835	102.963	126.975	125.728	116.826	118.345	6.97969	95.4648	95.1503	175.238	163.136	183.523	139.269	129.541	135.163	84.5551	69.9507
ENSG00000104723	47.1535	53.346	54.4557	36.3879	44.4325	41.7427	39.6704	35.9055	41.5629	43.0392	40.2948	43.317	25.5476	29.445	24.1978	23.7108	33.7746	43.1829	41.3409	38.9585	41.4236	40.1308	37.3451	48.079	50.5529	46.2097	29.2209	33.1393	28.9521	25.2119	24.6663	26.6753	0.0691384	0	0	0.0688887	0.0633854	0.0654895	3.6042	37.7041	36.0894	35.2994	27.94	33.031	39.2876	37.7782	43.4108	48.2913	45.5644
ENSG00000104763	131.29	128.672	148.815	109.808	116.617	105.688	125.208	123.907	110.868	140.372	109.555	112.232	80.6042	114.726	90.4623	72.023	117.112	119.519	146.964	125.843	101.304	117.433	118.277	169.142	174.875	169.974	95.7146	124.018	94.778	98.5032	112.453	101.152	231.439	148.076	185.903	175.547	184.139	170.26	10.9442	114.696	140.594	97.8014	108.936	99.5275	139.671	126.372	146.841	83.553	87.0663
ENSG00000104774	39.5512	41.3623	39.198	47.2103	42.0318	40.0781	32.8566	30.1731	31.9532	27.0067	31.2749	33.9477	55.5511	55.5911	52.362	56.5388	31.0291	29.2319	12.4823	24.7994	29.9508	32.0445	29.912	38.4194	36.0663	37.3597	52.6237	63.1144	62.7057	50.6197	54.9024	47.8135	58.1298	58.6289	61.2733	58.2799	61.0218	68.257	23.7773	28.4669	31.9537	31.4278	31.0544	35.4865	21.6374	24.1482	19.4889	47.8365	44.3898
ENSG00000104808	NA	NA	NA	NA	NA	NA	NA	NA	NA	NA	NA	NA	NA	NA	NA	NA	NA	NA	NA	NA	NA	NA	NA	NA	NA	NA	NA	NA	NA	NA	NA	NA	NA	NA	NA	NA	NA	NA	NA	NA	NA	NA	NA	NA	NA	NA	NA	NA	NA
ENSG00000104812	93.5094	106.173	87.9332	119.604	105.023	105.372	36.2303	39.7731	41.2099	34.5874	39.9616	40.2883	34.58	34.6518	34.449	35.3761	23.282	20.5936	17.3275	23.2992	33.9034	35.8726	32.3808	19.8157	37.0428	33.6024	44.8918	42.2458	52.5505	36.6254	36.0301	23.4096	32.0966	32.2243	33.6275	32.0173	33.1294	33.8813	14.4193	34.6824	40.5276	59.7909	71.0201	56.9844	31.7896	27.7576	26.3328	104.62	95.9987
ENSG00000104814	NA	NA	NA	NA	NA	NA	NA	NA	NA	NA	NA	NA	NA	NA	NA	NA	NA	NA	NA	NA	NA	NA	NA	NA	NA	NA	NA	NA	NA	NA	NA	NA	NA	NA	NA	NA	NA	NA	NA	NA	NA	NA	NA	NA	NA	NA	NA	NA	NA
ENSG00000104823	75.6698	85.4781	75.6265	93.7568	66.3727	76.4763	641.982	666.879	645.767	645.383	690.582	675.162	986.862	848.775	1015.97	1000.66	517.438	444.627	300.242	433.932	726.434	727.241	709.079	496.081	482.935	522.103	664.368	595.116	710.447	327.853	331.839	333.455	432.855	518.988	507.372	314.89	288.077	312.744	694.923	620.938	665.032	336.491	388.463	325.329	443.595	431.361	408.495	102.379	97.9015
ENSG00000104879	NA	NA	NA	NA	NA	NA	NA	NA	NA	NA	NA	NA	NA	NA	NA	NA	NA	NA	NA	NA	NA	NA	NA	NA	NA	NA	NA	NA	NA	NA	NA	NA	NA	NA	NA	NA	NA	NA	NA	NA	NA	NA	NA	NA	NA	NA	NA	NA	NA
ENSG00000104885	3.67798	4.05502	4.56274	4.87564	2.80743	3.70713	9.77558	10.0559	11.1245	8.40316	9.00231	10.8292	7.06261	7.59555	10.1763	9.29964	6.37004	5.54608	4.20461	6.12311	7.62011	9.28114	8.20965	5.16291	5.61994	5.22441	8.06444	10.2276	9.18632	11.6452	11.1513	6.43177	5.13442	6.14126	7.24791	8.1389	8.25286	8.82684	1.70106	9.01145	6.5062	8.98399	9.64928	9.0641	5.67232	5.53879	4.45928	8.05173	7.53864
ENSG00000104888	NA	NA	NA	NA	NA	NA	NA	NA	NA	NA	NA	NA	NA	NA	NA	NA	NA	NA	NA	NA	NA	NA	NA	NA	NA	NA	NA	NA	NA	NA	NA	NA	NA	NA	NA	NA	NA	NA	NA	NA	NA	NA	NA	NA	NA	NA	NA	NA	NA
ENSG00000104907	25.8088	32.1491	29.6735	40.1969	29.8272	31.1622	37.662	41.1062	40.0872	30.3439	36.4904	36.147	58.9142	52.867	46.4801	52.4461	34.0721	28.8233	34.5014	53.8578	38.0025	35.7495	35.3658	32.4804	28.4019	31.6284	53.1617	66.8625	56.3686	80.4388	69.9851	59.4756	19.7618	22.2947	23.9584	19.6904	14.1742	17.893	42.1616	31.9741	32.4067	27.7794	29.1474	29.8475	31.0899	35.6032	23.1779	60.6857	59.7812
ENSG00000104936	15.6034	23.4851	19.6889	20.5551	14.864	19.2209	55.3793	58.132	54.3302	40.2985	48.2476	52.9913	59.2315	55.6322	62.9688	57.3139	36.1326	33.3166	19.6577	34.5443	57.4221	61.642	62.6949	37.7245	45.0873	44.238	27.2965	31.4765	31.1417	46.044	44.7979	46.7803	12.0544	13.8388	12.6412	16.2684	15.01	17.4255	31.3301	44.338	36.4067	34.6381	39.9529	36.1841	23.2634	29.1809	17.8807	20.8143	19.1002
ENSG00000104951	NA	NA	NA	NA	NA	NA	NA	NA	NA	NA	NA	NA	NA	NA	NA	NA	NA	NA	NA	NA	NA	NA	NA	NA	NA	NA	NA	NA	NA	NA	NA	NA	NA	NA	NA	NA	NA	NA	NA	NA	NA	NA	NA	NA	NA	NA	NA	NA	NA
ENSG00000105053	19.5709	22.7132	21.9835	18.3096	19.2068	23.194	40.6326	40.4653	43.774	34.0746	38.6983	40.7129	31.6927	33.5463	34.4953	37.9115	35.9012	40.4144	45.3202	35.9595	41.7401	39.3146	38.655	39.761	38.6846	40.2925	69.6306	70.5998	69.2545	57.9968	49.5744	53.6121	43.9097	40.854	44.3934	45.1356	43.4408	51.0032	22.1936	39.5459	37.6689	55.1793	47.0729	55.6713	45.7687	44.8558	41.0423	21.9029	20.4991
ENSG00000105143	NA	NA	NA	NA	NA	NA	NA	NA	NA	NA	NA	NA	NA	NA	NA	NA	NA	NA	NA	NA	NA	NA	NA	NA	NA	NA	NA	NA	NA	NA	NA	NA	NA	NA	NA	NA	NA	NA	NA	NA	NA	NA	NA	NA	NA	NA	NA	NA	NA
ENSG00000105146	3.91605	2.0988	4.38261	2.75136	1.97284	3.21993	0.0890944	0.469622	0.63127	0.34996	0.416399	0.231697	0.0719184	0.479801	0	0	0	0.472406	0	0	0.368578	0.617175	0.665786	0.325729	1.21457	0.625657	0.391468	1.08216	0.580017	0.991916	0	0	0.677311	0.456996	0.433861	1.68716	1.44889	1.28313	0.500829	0	0.434068	0	0.301115	0.179471	0.614578	0.177758	0	2.28543	0.933828
ENSG00000105198	NA	NA	NA	NA	NA	NA	NA	NA	NA	NA	NA	NA	NA	NA	NA	NA	NA	NA	NA	NA	NA	NA	NA	NA	NA	NA	NA	NA	NA	NA	NA	NA	NA	NA	NA	NA	NA	NA	NA	NA	NA	NA	NA	NA	NA	NA	NA	NA	NA
ENSG00000105202	124.14	106.285	122.048	120.216	109.529	119.308	799.06	850.021	804.643	772.561	915.882	810.703	881.304	826.612	737.621	812.28	803.53	805.948	644.46	592.538	874.544	833.479	973.693	919.039	855.704	912.491	423.387	433.701	430.974	528.55	434.867	435.572	777.608	926.318	819.067	526.023	530.572	534.222	1121.56	814.848	839.076	518.124	584.944	568.388	679.812	732.583	639.48	260.713	245.75
ENSG00000105204	15.3552	21.6659	15.2824	19.6243	13.3827	15.9653	27.5916	24.8121	27.1952	20.1056	20.7545	23.2212	51.9104	44.4598	50.7476	42.4605	27.0139	23.1544	7.30209	14.7068	26.8285	31.1029	27.9786	13.8206	23.7925	22.3856	49.8776	59.6379	59.4035	58.2927	51.5589	63.7236	6.7166	7.68926	8.01412	5.21125	5.45109	7.77014	18.0748	25.9093	31.1191	16.4747	18.5035	16.0176	17.2344	16.2982	14.3861	13.3752	16.3954
ENSG00000105205	NA	NA	NA	NA	NA	NA	NA	NA	NA	NA	NA	NA	NA	NA	NA	NA	NA	NA	NA	NA	NA	NA	NA	NA	NA	NA	NA	NA	NA	NA	NA	NA	NA	NA	NA	NA	NA	NA	NA	NA	NA	NA	NA	NA	NA	NA	NA	NA	NA
ENSG00000105220	223.117	220.381	211.365	241.466	221.25	240.057	855.711	894.303	887.125	767.931	896.673	911.41	780.466	870.507	740.225	783.647	627.716	499.248	419.213	600.099	619.501	679.069	629.167	363.951	700.636	570.155	601.109	724.059	692.28	532.507	553.385	462.626	332.845	331.418	334.972	198.582	200.522	235.773	446.613	648.625	754.653	622.274	618.995	588.164	496.761	506.258	470.974	247.912	221.173
ENSG00000105221	85.8594	93.1282	90.0234	99.3284	79.0367	87.193	177.59	175.314	174.349	143.822	166.273	170.837	111.739	126.83	109.843	111.544	160.137	138.588	97.0818	118.407	187.966	192.184	204.695	122.467	127.802	132.577	157.544	173.021	174.54	171.237	181.514	151.038	103.934	90.7927	108.378	79.2666	74.1027	82.2094	31.0998	201.852	218.795	175.973	200.252	192.039	153.156	183.797	137.472	72.2963	67.6805
ENSG00000105223	89.9256	97.0833	68.4118	115.541	83.3116	82.296	215.995	217.537	200.786	185.061	202.69	217.393	315.825	320.719	328.322	282.001	190.16	178.776	103.041	162.245	271.396	273.869	255.432	233.183	243.737	240.142	238.303	306.088	308.175	180.203	218.56	172.541	198.013	230.486	215.119	180.26	177.719	208.483	220.467	239.179	267.632	200.284	217.133	205.361	170.226	204.394	130.115	152.939	134.676
ENSG00000105254	78.9082	85.1022	82.79	93.1214	82.1337	83.2864	436.674	438.912	416.293	375.342	405.219	429.863	471.139	398.254	475.472	535.811	442.786	361.017	443.157	467.159	542.771	567.394	458.873	337.867	338.712	386.869	340.061	359.295	400.091	359.994	420.742	383.737	294.41	326.482	324.669	195.736	181.758	207.134	654.812	515.759	442.54	377.582	395.418	369.853	442.225	434.906	398.057	128.585	140.412
ENSG00000105258	65.9275	70.9353	66.5158	84.6563	69.5374	61.9045	270.213	271.127	263.542	259.947	267.236	259.749	329.841	276.105	428.309	316.879	232.565	280.767	306.786	391.812	344.806	335.585	359.752	217.687	216.093	247.658	275.101	353.327	345.464	345.368	325.311	270.496	157.219	203.415	166.28	100.13	91.3394	117.01	727.541	327.793	317.217	202.145	232.728	237.595	297.463	320.57	274.226	120.757	111.16
ENSG00000105281	142.388	158.529	138.086	134.443	130.966	132.802	314.243	317.719	296.346	239.353	276.502	283.736	248.751	258.734	156.121	171.47	326.006	289.316	84.8198	236.255	310.209	304.955	304.105	577.577	421.403	493.157	222.761	228.437	227.568	178.883	228.281	198.387	193.812	209.433	223.423	420.168	406.614	439.284	73.0914	360.718	344.456	582.281	612.561	608.127	332.261	425.081	211.458	175.447	166.461
ENSG00000105287	42.3626	44.2943	45.5804	52.8989	41.3948	41.9988	27.4388	24.5995	25.3168	25.4103	27.4008	30.5176	36.8814	37.2951	74.9321	77.3731	29.0578	25.85	20.6631	36.0299	26.6975	29.2977	31.8777	19.9947	23.9643	24.42	31.1704	37.5792	33.6712	46.9709	40.6144	34.54	33.6571	39.4338	42.4215	91.0194	89.738	101.643	35.9255	33.87	42.7081	70.0837	75.5194	81.2721	64.1334	69.0859	56.7364	48.0993	37.3415
ENSG00000105355	94.8852	108.448	106.516	125.824	91.7999	98.9022	129.82	129.778	133.246	115.29	123.112	140.548	50.4407	63.3469	71.4117	82.3555	133.027	126.851	85.8639	127.331	107.306	113.251	110.545	62.6614	76.0869	70.112	149.663	157.992	165.875	118.125	144.114	123.597	69.4138	72.4765	76.8805	62.0794	55.1055	64.2812	41.1477	111.595	98.6626	215.771	223.258	210.235	94.477	118.769	75.4787	191.227	174.653
ENSG00000105379	39.9393	38.4282	36.7815	45.6022	37.1147	35.0687	124.509	122.62	114.723	101.533	117.361	109.806	189.692	180.978	123.238	170.911	121.225	87.1393	91.6798	90.5243	144.685	135.34	138.175	135.091	113.467	123.313	188.575	198.508	208.199	106.182	127.758	109.337	150.661	184.356	162.387	110.634	106.819	112.442	462.55	146.915	148.269	75.3414	96.9313	79.1402	82.2754	93.2806	81.3623	44.5422	43.1029
ENSG00000105397	22.8192	27.5285	23.0226	30.9126	24.5032	22.7882	36.0661	37.8129	40.5171	30.5143	35.3092	40.4173	36.0275	35.3954	32.4225	31.5265	34.3334	30.1948	11.9625	35.1358	38.7487	37.503	38.004	24.6655	22.5886	24.297	27.1587	29.973	27.6503	49.3994	35.7525	25.7202	22.0066	24.8284	26.2868	23.0056	20.3409	22.0128	12.0043	36.0403	34.6226	24.9853	28.7092	26.1927	22.9963	24.3805	19.0254	26.0853	30.1754
ENSG00000105398	NA	NA	NA	NA	NA	NA	NA	NA	NA	NA	NA	NA	NA	NA	NA	NA	NA	NA	NA	NA	NA	NA	NA	NA	NA	NA	NA	NA	NA	NA	NA	NA	NA	NA	NA	NA	NA	NA	NA	NA	NA	NA	NA	NA	NA	NA	NA	NA	NA
ENSG00000105409	NA	NA	NA	NA	NA	NA	NA	NA	NA	NA	NA	NA	NA	NA	NA	NA	NA	NA	NA	NA	NA	NA	NA	NA	NA	NA	NA	NA	NA	NA	NA	NA	NA	NA	NA	NA	NA	NA	NA	NA	NA	NA	NA	NA	NA	NA	NA	NA	NA
ENSG00000105426	16.9902	19.9101	17.3846	15.4897	12.6353	12.2946	53.0672	48.5767	52.0813	44.509	50.3436	57.3466	32.2278	34.4565	32.6975	36.0455	55.4967	42.0165	36.5621	51.7879	55.436	60.184	58.6887	43.2487	47.2376	41.5985	42.5415	47.6214	42.1807	44.7772	49.5767	46.9473	34.0503	31.0863	41.4454	34.0668	33.0558	38.0633	8.53639	47.2403	49.8164	51.367	56.7358	55.8407	37.6789	38.5611	35.1792	3.70991	2.82963
ENSG00000105499	NA	NA	NA	NA	NA	NA	NA	NA	NA	NA	NA	NA	NA	NA	NA	NA	NA	NA	NA	NA	NA	NA	NA	NA	NA	NA	NA	NA	NA	NA	NA	NA	NA	NA	NA	NA	NA	NA	NA	NA	NA	NA	NA	NA	NA	NA	NA	NA	NA
ENSG00000105509	NA	NA	NA	NA	NA	NA	NA	NA	NA	NA	NA	NA	NA	NA	NA	NA	NA	NA	NA	NA	NA	NA	NA	NA	NA	NA	NA	NA	NA	NA	NA	NA	NA	NA	NA	NA	NA	NA	NA	NA	NA	NA	NA	NA	NA	NA	NA	NA	NA
ENSG00000105516	7.99379	8.01478	9.35697	4.83548	4.6697	5.03021	2.92287	2.03792	2.84896	2.87935	3.38262	3.25764	11.0479	12.0928	7.65532	5.7343	4.08408	6.39599	2.55631	0.981442	4.07857	4.6601	3.87148	3.39238	4.53271	4.91666	2.39526	2.25409	1.96324	22.9855	17.4767	16.7636	5.52565	5.29495	5.39403	3.92428	5.92815	4.56586	2.7384	2.99076	4.18165	1.41726	1.56802	1.49532	0.400042	1.11078	0.800791	3.40031	3.72814
ENSG00000105520	NA	NA	NA	NA	NA	NA	NA	NA	NA	NA	NA	NA	NA	NA	NA	NA	NA	NA	NA	NA	NA	NA	NA	NA	NA	NA	NA	NA	NA	NA	NA	NA	NA	NA	NA	NA	NA	NA	NA	NA	NA	NA	NA	NA	NA	NA	NA	NA	NA
ENSG00000105552	37.4615	42.2463	33.8017	40.3023	36.0293	39.7388	110.016	103.701	103.834	81.8529	92.546	95.2147	152.503	132.57	134.588	126.464	93.3919	99.7968	51.4607	119.445	111.285	113.406	107.477	89.0647	92.5463	98.4371	64.4424	69.8766	80.5692	66.4217	70.8993	48.3063	105.648	124.411	117.681	94.9549	90.0918	92.3153	190.242	113.316	106.577	52.9646	60.9707	56.2268	69.0799	85.8731	56.1686	49.7116	49.1322
ENSG00000105568	60.2586	55.3178	55.8897	69.0194	62.9351	64.4718	143.002	144.369	141.859	112.519	129.238	133.453	105.168	103.998	85.7936	95.3252	129.058	95.5528	60.8408	131.317	135.368	143.187	118.736	77.8053	89.6254	78.947	147.99	190.326	184.52	114.244	132.863	117.546	103.297	115.304	118.203	85.0181	77.396	91.163	138.153	124.066	127.161	96.0658	97.5258	88.8209	89.3395	104.036	67.3575	152.688	139.133
ENSG00000105607	8.41063	6.93651	9.29234	10.9118	10.177	8.07687	14.2426	14.136	17.9746	11.7868	12.7541	15.0559	14.1736	12.2955	7.98872	10.0784	14.356	13.259	9.73454	14.9495	13.9993	13.7448	12.864	12.9183	9.81918	9.99479	7.10593	2.64113	7.25491	8.17045	7.16714	10.3987	15.153	15.6846	16.4789	10.5001	6.69346	10.4387	13.4456	14.2362	13.6396	6.74014	5.87922	6.67978	7.8747	11.3882	6.82394	15.9366	16.3336
ENSG00000105613	NA	NA	NA	NA	NA	NA	NA	NA	NA	NA	NA	NA	NA	NA	NA	NA	NA	NA	NA	NA	NA	NA	NA	NA	NA	NA	NA	NA	NA	NA	NA	NA	NA	NA	NA	NA	NA	NA	NA	NA	NA	NA	NA	NA	NA	NA	NA	NA	NA
ENSG00000105639	1.16363	1.14934	0.876522	0.835233	1.17858	0.851833	1.52733	1.34178	1.86375	1.7398	1.49904	1.68808	6.69868	7.78649	7.08795	6.78411	2.80103	1.88962	0.771417	1.07698	1.36901	1.20496	1.42668	2.35766	3.78829	2.95765	1.20237	1.85513	0.787166	1.13362	0.479449	0	0	0	0	0	0	0.0305507	1.64558	1.02559	2.04632	1.60097	1.20446	1.12811	0.965766	0.76182	0.599144	0.466414	0.533616
ENSG00000105641	NA	NA	NA	NA	NA	NA	NA	NA	NA	NA	NA	NA	NA	NA	NA	NA	NA	NA	NA	NA	NA	NA	NA	NA	NA	NA	NA	NA	NA	NA	NA	NA	NA	NA	NA	NA	NA	NA	NA	NA	NA	NA	NA	NA	NA	NA	NA	NA	NA
ENSG00000105647	53.1906	59.6884	57.7048	50.0922	41.6532	43.6447	22.1337	23.0225	22.9414	17.1695	19.436	23.8793	23.972	24.7112	25.4998	21.2015	21.7108	22.1307	12.1955	17.6586	20.1706	23.539	22.1795	12.3924	13.1039	14.0656	11.6703	15.3623	12.1862	12.6731	21.4397	8.60229	12.9483	11.8721	13.1497	8.65428	7.2871	10.9595	5.54561	22.727	27.6058	14.5909	13.7643	15.1847	18.1034	19.9353	14.7257	53.3934	48.6075
ENSG00000105650	NA	NA	NA	NA	NA	NA	NA	NA	NA	NA	NA	NA	NA	NA	NA	NA	NA	NA	NA	NA	NA	NA	NA	NA	NA	NA	NA	NA	NA	NA	NA	NA	NA	NA	NA	NA	NA	NA	NA	NA	NA	NA	NA	NA	NA	NA	NA	NA	NA
ENSG00000105655	16.1769	24.5734	19.0121	22.7148	15.5068	15.2518	30.5454	29.1372	33.9864	29.5436	35.9523	36.5181	38.043	36.241	63.0289	49.382	33.5521	31.3427	24.6116	46.3969	32.753	36.0068	32.1136	23.5343	26.2532	28.5843	29.851	35.7366	35.8704	39.3077	45.34	34.1098	100.855	114.216	97.9159	47.0715	52.0727	61.8908	46.7604	26.5098	26.4535	11.5351	11.571	10.9914	11.9928	16.1163	11.08	9.60559	8.41041
ENSG00000105669	123.773	169.176	109.587	216.896	116.468	128.69	222.021	233.702	229.815	178.233	190.513	197.021	278.259	251.006	278.513	287.931	179.75	166.26	90.5645	258.905	202.946	187.665	205.343	116.61	110.427	106.223	190.217	246.944	240.514	154.842	198.132	116.092	257.598	353.84	294.06	166.515	154.153	172.745	430.707	202.946	195.147	173.397	248.87	209.255	144.953	199.992	138.399	294.677	291.901
ENSG00000105675	NA	NA	NA	NA	NA	NA	NA	NA	NA	NA	NA	NA	NA	NA	NA	NA	NA	NA	NA	NA	NA	NA	NA	NA	NA	NA	NA	NA	NA	NA	NA	NA	NA	NA	NA	NA	NA	NA	NA	NA	NA	NA	NA	NA	NA	NA	NA	NA	NA
ENSG00000105679	NA	NA	NA	NA	NA	NA	NA	NA	NA	NA	NA	NA	NA	NA	NA	NA	NA	NA	NA	NA	NA	NA	NA	NA	NA	NA	NA	NA	NA	NA	NA	NA	NA	NA	NA	NA	NA	NA	NA	NA	NA	NA	NA	NA	NA	NA	NA	NA	NA
ENSG00000105701	139.614	167.672	154.954	207.997	122.796	139.772	156.532	150.473	157.574	134.378	161.867	167.929	187.687	177.092	176.727	196.526	139.026	114.585	79.3806	111.868	189.385	191.546	187.551	143.941	157.691	147.012	107.827	139.575	136.406	89.7456	96.9108	80.1977	237.301	282.322	271.754	175.457	165.89	195.411	352.545	177.819	183.414	145.056	166.555	143.839	106.872	134.253	82.9791	327.242	324.977
ENSG00000105810	18.2975	20.3963	27.0757	18.3169	18.1462	18.4698	9.28258	8.02565	6.96734	9.30403	5.76564	6.58059	3.28912	5.572	3.56865	2.80679	8.99573	9.21999	11.154	7.86925	9.32302	10.9867	12.1107	20.1894	23.7638	20.6996	7.48827	8.9316	7.11035	10.2094	15.6423	10.113	9.9308	7.89863	9.93692	15.9455	17.4854	12.7084	0.948293	10.7352	12.3072	12.2342	10.3796	12.6343	15.1725	14.4986	17.932	16.2315	17.9233
ENSG00000105835	76.4046	89.4354	109.525	114.093	119.925	113.124	118.826	104.431	93.9661	162.626	121.971	126.585	39.7951	56.1574	66.4387	53.78	135.935	150.106	175.831	98.1825	100.732	121.94	138.648	192.141	175.991	185.755	79.2898	88.6279	64.0011	147.821	150.915	188.952	142.306	86.877	125.194	387.537	404.805	319.336	10.6438	175.738	209.924	515.342	495.718	565.475	354.046	298.213	397.182	36.6395	36.465
ENSG00000105851	NA	NA	NA	NA	NA	NA	NA	NA	NA	NA	NA	NA	NA	NA	NA	NA	NA	NA	NA	NA	NA	NA	NA	NA	NA	NA	NA	NA	NA	NA	NA	NA	NA	NA	NA	NA	NA	NA	NA	NA	NA	NA	NA	NA	NA	NA	NA	NA	NA
ENSG00000105852	0.445858	0.331885	0.519768	0.978915	0.510491	0.339446	59.679	54.805	50.5105	77.0988	59.5768	66.1688	124.529	159.056	132.942	127.987	39.0663	48.4068	52.6308	46.4928	89.8731	75.1475	72.5386	74.9951	74.5193	66.2687	60.4483	56.4704	60.2589	59.2901	85.9747	93.4262	10.9246	11.0566	8.79881	5.22912	10.0155	9.3335	11.4043	62.3247	76.3956	34.3287	36.8543	35.7586	77.4067	64.2571	75.7374	0	0.295333
ENSG00000105854	144.958	139.223	155.28	131.291	154.186	123.288	470.73	432.259	364.366	665.304	498.796	493.89	405.364	706.453	468.552	444.109	522.024	523.578	768.891	540.732	610.008	641.799	649.125	662.076	726.823	687.225	590.409	579.897	531.546	689.789	718.472	772.285	146.373	113.622	118.855	105.002	120.031	94.2431	67.3492	523.806	619.443	507.587	454.699	489.62	745.372	638.486	833.532	70.5574	73.1741
ENSG00000105879	22.553	22.852	23.1035	21.3956	21.4509	23.5754	12.3731	11.6685	12.1662	14.0844	10.5034	12.9037	6.19649	6.39133	5.01289	4.9741	17.5049	18.7446	27.2699	17.0934	14.1547	19.3287	16.9514	17.0481	21.3712	21.4885	13.4805	21.7762	13.3566	35.9846	21.402	27.3717	7.74256	4.82471	6.67088	12.1776	8.85822	9.03105	0.851673	15.9725	19.4378	22.1883	18.1779	21.3128	30.0904	26.0467	35.8186	7.86539	6.88133
ENSG00000105929	NA	NA	NA	NA	NA	NA	NA	NA	NA	NA	NA	NA	NA	NA	NA	NA	NA	NA	NA	NA	NA	NA	NA	NA	NA	NA	NA	NA	NA	NA	NA	NA	NA	NA	NA	NA	NA	NA	NA	NA	NA	NA	NA	NA	NA	NA	NA	NA	NA
ENSG00000105939	52.1499	63.8377	76.6589	55.9365	60.2575	54.4816	31.9553	29.5416	30.2072	42.7866	33.8851	38.038	23.8021	29.7911	58.9837	36.5621	55.2888	58.2826	90.9806	58.7994	35.4617	41.651	47.1104	30.2494	38.1129	36.9538	58.204	68.4668	55.1402	60.5932	55.6474	58.6648	23.9383	17.4229	20.4572	118.499	126.892	112.722	9.94309	45.1865	53.5526	182.568	157.927	183.675	163.713	154.038	186.812	30.6999	30.1522
ENSG00000105953	141.834	141.994	135.774	170.624	156.519	154.095	71.1131	75.6897	78.5609	62.7957	75.3169	79.5796	45.7779	46.0526	46.1458	44.6013	73.0616	60.7179	57.7047	62.4262	64.7896	68.4372	67.6753	54.5309	50.3595	56.8865	100.137	119.609	103.105	53.5673	50.7485	44.3145	63.157	58.943	73.1021	81.1921	62.0003	79.9191	22.5389	77.0232	90.9523	137.642	144.292	144.413	96.637	93.1803	93.0129	98.9725	92.6797
ENSG00000105976	131.559	132.09	130.727	118.45	139.8	126.013	81.1762	72.8983	77.0479	92.4553	76.0176	79.2564	26.0928	39.4543	44.3012	36.5516	99.5395	91.426	127.851	95.3657	72.9966	86.1672	81.9659	138.083	185.826	141.902	102.806	102.092	88.5551	82.3788	85.3306	94.3922	121.716	83.9145	111.127	188.293	178.237	159.667	8.62874	81.5385	91.0492	197.58	151.053	180.092	167.977	151.94	187.825	50.4071	49.1517
ENSG00000106049	39.4916	43.9895	43.7088	35.4898	35.8279	37.7443	85.5591	87.7862	88.7555	101.033	88.7945	93.8946	62.3572	76.9669	83.8951	56.5272	98.2162	115.831	109.29	76.5478	91.205	101.071	100.419	140.984	138.793	137.579	71.7244	72.9277	71.8064	65.0556	54.5239	67.2255	168.858	127.314	144.886	174.542	182.58	153.062	13.2594	95.0337	102.252	104.423	102.368	104.317	97.071	93.8019	110.195	29.4675	22.6628
ENSG00000106080	15.0764	16.5955	18.2803	14.9503	15.0635	15.5659	7.38188	6.14748	6.25733	9.088	7.7508	9.20411	4.88129	5.85959	5.16207	3.51518	7.1213	7.45288	9.08188	9.62614	6.31685	8.07898	8.01003	9.93261	9.78754	8.44393	7.70885	8.10642	6.51733	8.33106	7.23748	9.88667	14.7086	9.33639	12.6924	16.2385	17.2906	13.4712	1.64847	7.17048	7.53776	15.9904	14.4908	19.7181	12.2419	13.6386	15.4864	9.33821	10.3869
ENSG00000106105	221.021	208.504	216.221	207.63	249.069	238.581	127.571	110.911	123.524	135.334	124.883	128.814	73.6979	81.4264	87.3377	82.9732	148.193	155.743	200.65	197.505	125.23	138.175	136.092	393.75	293.368	348.182	176.526	189.172	168.292	133.382	129.942	156.294	166.975	147.484	155.433	418.433	396.667	394.365	51.4382	131.157	124.285	239.035	193.237	232.428	199.907	185.041	223.835	169.252	168.005
ENSG00000106123	0.531149	0.543638	0.402479	0.485908	0.304073	0.336984	2.44202	2.6098	2.02162	2.27444	2.58856	2.65156	2.92637	4.31137	2.92082	2.62544	0.415532	0.600696	0.832287	0.266283	3.46297	3.45884	3.44908	1.44198	1.4014	1.51077	1.02321	0	0.614609	1.26129	0.948347	0	3.89156	3.26063	3.75452	1.62093	2.04707	1.69202	2.54735	2.13004	2.14646	0.950011	1.78681	0.30428	1.21563	0.703209	1.1061	0.369026	0
ENSG00000106258	NA	NA	NA	NA	NA	NA	NA	NA	NA	NA	NA	NA	NA	NA	NA	NA	NA	NA	NA	NA	NA	NA	NA	NA	NA	NA	NA	NA	NA	NA	NA	NA	NA	NA	NA	NA	NA	NA	NA	NA	NA	NA	NA	NA	NA	NA	NA	NA	NA
ENSG00000106278	NA	NA	NA	NA	NA	NA	NA	NA	NA	NA	NA	NA	NA	NA	NA	NA	NA	NA	NA	NA	NA	NA	NA	NA	NA	NA	NA	NA	NA	NA	NA	NA	NA	NA	NA	NA	NA	NA	NA	NA	NA	NA	NA	NA	NA	NA	NA	NA	NA
ENSG00000106302	NA	NA	NA	NA	NA	NA	NA	NA	NA	NA	NA	NA	NA	NA	NA	NA	NA	NA	NA	NA	NA	NA	NA	NA	NA	NA	NA	NA	NA	NA	NA	NA	NA	NA	NA	NA	NA	NA	NA	NA	NA	NA	NA	NA	NA	NA	NA	NA	NA
ENSG00000106304	NA	NA	NA	NA	NA	NA	NA	NA	NA	NA	NA	NA	NA	NA	NA	NA	NA	NA	NA	NA	NA	NA	NA	NA	NA	NA	NA	NA	NA	NA	NA	NA	NA	NA	NA	NA	NA	NA	NA	NA	NA	NA	NA	NA	NA	NA	NA	NA	NA
ENSG00000106346	7.07335	8.54958	7.78158	8.21738	8.0201	7.80327	7.5776	7.5835	8.85615	7.71732	6.97353	8.65953	6.03794	6.16323	5.94151	5.05401	7.52149	9.78582	9.95374	10.3285	7.04929	7.6663	7.68635	8.18735	7.85405	8.02933	5.1487	5.93037	4.4182	13.2634	13.978	13.2831	8.46278	5.9855	7.32304	14.6947	17.3321	16.6886	0.768488	8.65535	9.13437	9.58064	9.37281	8.89106	12.7982	12.2741	14.0353	7.29994	5.25395
ENSG00000106348	97.8127	101.105	104.246	130.363	98.1036	101.526	112.234	109.64	114.79	89.1716	109.017	114.909	92.016	86.8522	95.1694	89.9582	107.348	92.6203	72.1546	99.0031	93.9883	100.253	99.8849	67.7988	76.4309	74.0068	86.4058	90.739	91.0463	96.1371	86.9067	60.7107	65.367	75.4548	72.3572	44.3268	40.9388	51.3164	95.105	116.676	111.331	67.0414	69.0619	71.7909	81.3149	93.1123	71.7814	127.379	114.995
ENSG00000106384	NA	NA	NA	NA	NA	NA	NA	NA	NA	NA	NA	NA	NA	NA	NA	NA	NA	NA	NA	NA	NA	NA	NA	NA	NA	NA	NA	NA	NA	NA	NA	NA	NA	NA	NA	NA	NA	NA	NA	NA	NA	NA	NA	NA	NA	NA	NA	NA	NA
ENSG00000106392	9.4779	10.7716	14.7584	9.94024	10.9164	10.5124	12.4502	11.1632	8.98064	15.9569	10.4829	10.3893	10.2313	14.4119	10.4653	6.81662	10.6809	12.7606	23.3822	15.273	9.82328	12.1329	12.9486	15.0162	19.7212	16.173	18.8752	24.3594	17.3908	25.4539	25.6859	26.2576	33.3791	18.2079	25.6851	39.6794	46.8157	32.407	1.35284	11.3768	14.6954	16.1737	13.8815	18.228	21.5259	17.0296	22.9849	13.699	13.5652
ENSG00000106397	61.679	66.0659	53.7192	72.4633	61.9273	59.9756	47.2156	43.5173	48.1289	36.5877	44.1341	44.224	47.8791	44.6655	50.054	48.3832	44.1788	39.2653	28.1194	43.4099	39.8629	41.0797	41.7373	38.708	37.0968	37.9116	41.9465	49.85	49.4875	56.0234	55.791	26.5486	88.6275	105.441	103.08	105.789	96.1769	105.323	39.2203	44.5738	48.1629	89.2682	98.6644	97.9146	47.9435	51.7653	38.4156	68.9216	66.9569
ENSG00000106459	4.92729	5.78231	5.73237	5.62991	6.33238	6.2777	11.0957	12.8127	10.2663	11.2329	11.8151	13.089	5.58637	6.037	5.08731	6.29594	13.6883	11.5998	13.157	10.5866	13.546	14.6263	12.5728	10.1415	11.1107	10.461	6.97371	10.7678	7.81923	6.84522	11.8497	4.86254	7.10178	6.67419	7.32854	6.85952	6.7766	6.34944	3.69736	12.3282	12.4697	9.3525	10.7283	8.3529	11.9839	10.3272	10.1412	5.55417	6.19457
ENSG00000106462	14.1493	13.2429	16.0097	11.8782	11.515	12.6734	48.7998	47.2726	50.3136	49.6488	46.3155	54.5795	18.1197	21.0751	16.8838	17.0658	45.1458	53.9676	67.2749	47.9857	52.2657	54.6558	52.1802	21.1056	24.2457	26.1168	16.9438	13.4168	15.4095	22.1801	27.4922	27.6701	36.9885	33.5401	33.2349	29.8824	28.32	28.7867	10.8663	47.2059	41.4193	31.4039	28.6661	31.3104	55.8545	41.3225	62.8307	15.7577	9.78592
ENSG00000106605	67.3175	56.771	62.1536	57.5554	67.2829	61.0189	116.758	126.159	124.475	135.18	113.685	123.821	209.224	203.188	194.411	216.786	127.385	112.496	120.375	104.819	120.755	110.566	108.727	127.577	123.941	122.448	122.218	108.332	115.395	82.7485	95.0231	95.7414	61.4116	75.6702	67.4523	64.8294	57.7667	70.0641	127.621	112.158	105.342	79.9724	85.2552	63.1546	115.746	95.4453	120.442	65.368	71.7648
ENSG00000106617	26.8946	28.0726	28.4298	25.4548	34.1891	29.482	20.4727	23.3744	20.4638	24.155	22.5052	25.4739	14.3905	14.6177	16.8034	17.6215	25.7335	25.3086	52.9159	27.9801	17.1292	16.5101	19.8637	34.1536	42.3341	41.9995	43.5453	48.895	38.6862	31.3723	35.3826	44.8173	16.8073	11.5041	10.5016	16.4562	11.0444	13.2515	3.01718	22.0883	20.0794	35.1347	30.4497	40.3134	34.5121	30.9026	43.3737	23.8837	24.1103
ENSG00000106628	91.6286	89.2203	85.1356	88.0421	86.9043	87.6089	192.63	202.175	218.751	167.217	204.156	209.151	151.637	146.555	125.914	163.311	162.931	162.178	132.098	141.629	194.456	206.105	210.574	120.457	109.07	125.21	79.2194	87.0566	89.1616	74.2295	77.4395	47.2367	242.871	270.244	273.744	137.832	111.912	134.098	324.664	218.033	207.622	125.398	139.709	130.725	158.384	172.821	141.584	122.367	109.288
ENSG00000106633	NA	NA	NA	NA	NA	NA	NA	NA	NA	NA	NA	NA	NA	NA	NA	NA	NA	NA	NA	NA	NA	NA	NA	NA	NA	NA	NA	NA	NA	NA	NA	NA	NA	NA	NA	NA	NA	NA	NA	NA	NA	NA	NA	NA	NA	NA	NA	NA	NA
ENSG00000106636	122.631	115.854	115.934	133.85	137.405	122.877	102.35	110.661	105.097	92.5539	99.5817	109.382	49.3128	57.0587	43.0573	57.3378	95.687	81.0278	65.6561	53.1085	96.5597	95.5249	97.7922	93.2488	68.7388	79.7187	91.6452	85.7359	91.0173	95.5996	99.3683	83.5203	134.337	140.953	139.243	130.637	132.964	136.199	48.2692	103.054	98.6489	155.084	141.785	138.231	92.1112	102.72	93.5171	134.267	120.383
ENSG00000106648	NA	NA	NA	NA	NA	NA	NA	NA	NA	NA	NA	NA	NA	NA	NA	NA	NA	NA	NA	NA	NA	NA	NA	NA	NA	NA	NA	NA	NA	NA	NA	NA	NA	NA	NA	NA	NA	NA	NA	NA	NA	NA	NA	NA	NA	NA	NA	NA	NA
ENSG00000106683	42.6095	51.0816	44.728	51.6297	40.4229	44.7086	62.3922	63.7128	69.0311	53.5672	61.829	67.1485	51.6584	50.5572	43.6912	40.1174	49.726	51.9809	47.8916	47.0275	60.2314	70.3929	66.4963	55.472	57.3411	60.817	38.3912	50.9056	45.6124	29.2135	39.8121	24.0125	41.5581	41.5929	42.7705	39.5677	35.3908	42.4703	29.1931	74.4434	76.9702	93.8436	94.3489	106.228	66.4935	73.5117	53.8685	45.6743	37.4343
ENSG00000106688	5.55236	4.7031	6.86338	4.78167	5.97362	4.39118	4.51929	4.40075	5.40113	5.41104	5.21681	4.46038	3.12061	6.24572	7.51035	3.99583	3.74462	4.0419	5.9252	3.16753	3.82931	3.42606	3.6281	4.41264	5.81447	4.88384	1.61489	0.330676	1.68374	2.4248	1.02554	1.73593	51.6036	37.6692	52.9473	36.1571	34.2806	35.8433	0.612154	3.94872	4.97394	2.78849	1.65621	2.19365	5.86866	4.45405	6.40783	3.59156	3.32909
ENSG00000106733	34.1082	38.7713	30.317	21.6281	23.2624	23.4834	8.82453	11.5671	7.11268	10.949	10.6708	9.10669	16.508	23.7614	23.8347	17.0421	8.86246	8.91245	9.84023	5.18543	11.6618	9.70306	9.59504	28.7631	28.0062	27.542	6.07763	6.80538	7.63706	10.1365	7.91466	13.3971	20.4097	17.6925	19.0137	22.458	25.5451	18.2398	5.11803	4.23257	9.72463	14.3469	16.5692	12.5561	13.5271	10.0608	15.3853	15.9123	14.9261
ENSG00000106799	16.3497	18.6114	25.4876	17.853	19.4832	18.4947	35.3836	30.0999	29.5568	35.0897	26.6012	29.3719	4.52523	6.02022	3.1032	2.54738	19.5037	15.7366	17.8517	16.3933	39.2211	41.7081	41.1121	52.1427	94.1797	61.7774	17.2966	25.2339	18.6504	31.6655	28.8812	38.549	7.6461	3.72124	6.31296	6.24466	6.78004	5.69907	2.73422	26.572	34.1404	31.9687	25.3551	28.9623	29.3724	25.2646	33.5559	18.9723	23.9641
ENSG00000106853	262.075	242.354	259.407	202.19	256.38	234.306	551.794	526.583	544.136	638.962	571.656	603.345	319.636	394.782	374.824	437.102	536.276	608.41	801.046	502.779	542.104	487.249	552.656	511.112	470.483	528.974	663.704	561.862	567.34	721.93	736.895	708.663	34.0626	31.2964	31.4033	45.1264	51.2912	47.406	236.815	590.884	666.963	856.463	852.003	925.621	578.354	502.816	707.938	103.47	92.0896
ENSG00000106976	NA	NA	NA	NA	NA	NA	NA	NA	NA	NA	NA	NA	NA	NA	NA	NA	NA	NA	NA	NA	NA	NA	NA	NA	NA	NA	NA	NA	NA	NA	NA	NA	NA	NA	NA	NA	NA	NA	NA	NA	NA	NA	NA	NA	NA	NA	NA	NA	NA
ENSG00000106992	34.4805	36.9668	38.8032	44.8555	38.6468	38.0857	31.6911	34.1355	32.6512	26.6644	31.9411	33.9216	26.6567	26.7625	22.2618	29.6255	32.3447	25.3272	37.8333	45.179	37.5737	34.0962	32.4915	20.7097	18.6272	19.9677	50.3002	45.745	56.512	32.4703	36.3327	39.0478	10.824	12.0149	13.4755	9.56727	8.53622	10.363	61.7057	33.6784	35.1314	29.4638	31.8217	31.4566	35.3256	29.965	26.233	45.1068	43.0049
ENSG00000107140	20.569	26.8724	22.4128	24.8078	21.9487	23.8627	24.9503	24.3313	27.4432	21.1326	21.0902	24.8882	34.3702	27.7731	32.2146	29.049	24.3017	18.7786	5.48141	15.1522	25.0225	28.0709	27.2091	25.7506	27.9375	30.8404	13.1571	14.9834	14.8959	21.93	16.4889	18.6071	10.588	13.9817	12.2324	12.0569	11.9257	14.3275	31.8759	29.9807	28.0145	32.0345	35.7743	36.3121	22.3028	28.6612	15.2979	20.8527	20.4372
ENSG00000107159	38.0115	41.6751	38.7603	39.4662	30.5439	33.8208	18.0384	21.3963	19.2253	26.2443	26.357	28.6204	159.119	165.669	137.505	150.915	1.07485	0.690581	0	0	19.0601	22.4049	21.6553	3.4125	84.4102	49.6799	2.57518	0.790971	1.69578	1.81252	1.22653	2.7682	2.31028	3.42378	2.53694	0.904332	2.87448	1.56311	10.2498	7.60868	21.5742	5.49983	9.0237	3.54183	3.03214	1.42919	7.76588	26.966	27.7571
ENSG00000107165	NA	NA	NA	NA	NA	NA	NA	NA	NA	NA	NA	NA	NA	NA	NA	NA	NA	NA	NA	NA	NA	NA	NA	NA	NA	NA	NA	NA	NA	NA	NA	NA	NA	NA	NA	NA	NA	NA	NA	NA	NA	NA	NA	NA	NA	NA	NA	NA	NA
ENSG00000107242	NA	NA	NA	NA	NA	NA	NA	NA	NA	NA	NA	NA	NA	NA	NA	NA	NA	NA	NA	NA	NA	NA	NA	NA	NA	NA	NA	NA	NA	NA	NA	NA	NA	NA	NA	NA	NA	NA	NA	NA	NA	NA	NA	NA	NA	NA	NA	NA	NA
ENSG00000107317	NA	NA	NA	NA	NA	NA	NA	NA	NA	NA	NA	NA	NA	NA	NA	NA	NA	NA	NA	NA	NA	NA	NA	NA	NA	NA	NA	NA	NA	NA	NA	NA	NA	NA	NA	NA	NA	NA	NA	NA	NA	NA	NA	NA	NA	NA	NA	NA	NA
ENSG00000107341	43.6484	46.1315	49.3908	43.0122	47.9841	44.9702	40.7924	36.4687	37.3902	41.6389	37.8568	38.0124	33.4365	45.7525	33.5107	21.801	49.4888	49.8406	45.4728	52.3275	48.3987	52.2627	49.8254	64.182	72.3733	69.4258	44.2903	51.6232	44.0655	55.8305	54.214	73.1277	23.6487	20.128	20.6832	31.5691	34.4282	31.1989	21.9321	43.3979	53.0267	53.1373	41.2689	52.1389	52.3143	49.353	60.6915	36.506	34.8049
ENSG00000107537	15.7915	16.9076	18.0814	15.9109	13.8701	14.4106	51.984	56.964	50.7086	56.2071	50.5464	52.3955	48.9643	53.2733	32.6734	30.6524	53.1396	53.0068	75.0811	82.6384	44.0926	45.954	43.9036	58.0281	54.0933	56.0441	34.3291	38.1087	34.7434	23.2872	24.3328	36.6117	43.3385	36.6833	39.3199	33.3962	34.5872	27.909	17.6369	41.3924	55.149	43.2237	44.4947	49.5698	40.5269	47.2555	37.1647	9.91938	13.7559
ENSG00000107611	NA	NA	NA	NA	NA	NA	NA	NA	NA	NA	NA	NA	NA	NA	NA	NA	NA	NA	NA	NA	NA	NA	NA	NA	NA	NA	NA	NA	NA	NA	NA	NA	NA	NA	NA	NA	NA	NA	NA	NA	NA	NA	NA	NA	NA	NA	NA	NA	NA
ENSG00000107614	0.411067	0.367185	0.402537	0.300843	0.251017	0.385983	0.802732	0.629895	0.73627	1.15716	0.64107	0.780304	0.207605	0.293794	0.32149	0.210714	0.686055	1.19839	1.33119	0.577028	0.822154	0.872794	0.951246	1.18721	1.40773	1.11946	0.642068	0.757294	0.507369	0.303687	0.146789	0.165646	0.888716	0.50969	0.868151	0.65921	0.88719	0.692157	0.0657149	0.784992	0.83534	0.98031	1.0536	0.989051	1.008	0.979609	1.25959	0.571193	0.544576
ENSG00000107643	5.32122	6.17512	5.52027	4.98832	5.92147	5.04127	5.96817	5.52691	5.10013	7.0128	5.29257	5.79262	1.85292	3.02175	2.19189	0.591068	5.1452	8.20428	8.80655	6.47443	4.92392	5.98742	5.92959	9.46966	7.53335	7.24024	5.26707	5.57621	4.20637	5.20584	3.20253	6.50511	6.33385	3.70668	5.765	9.38061	8.41396	8.91774	0.143372	4.65838	4.80473	5.89689	5.11452	5.89124	6.59756	5.56361	7.09697	5.10936	4.87128
ENSG00000107669	3.70937	4.26237	3.5266	3.32094	3.75229	4.26352	15.2398	11.1209	12.7234	13.9998	11.6795	10.7604	2.4802	2.62539	1.79556	1.66144	15.7775	17.3776	22.0082	15.1659	15.8462	15.561	15.7917	18.1728	16.5915	14.829	12.6003	14.1815	9.60126	12.4287	18.9043	6.96584	2.23198	1.41841	2.63086	2.35322	2.33178	2.87628	0.575724	17.9909	24.2504	14.4286	10.9382	14.1116	16.567	16.429	17.742	7.20602	9.73284
ENSG00000107758	15.057	14.7484	21.3297	14.5602	17.8621	16.3467	16.6644	15.8621	12.1944	18.6535	13.4671	16.2815	10.5068	14.5853	8.28987	6.0902	20.7523	18.2785	26.7451	18.9668	17.6825	17.4905	17.944	21.5893	27.9578	24.593	14.943	8.2616	13.2842	15.1453	8.15245	11.1711	19.8215	11.1406	13.1549	19.7109	20.327	16.5862	1.56416	15.1968	19.5064	21.7224	18.286	24.2267	21.3802	19.9859	20.4239	16.4281	15.0145
ENSG00000107779	5.59952	5.66702	5.82675	5.45062	6.25333	4.3471	11.7668	10.2546	10.1159	13.3236	11.1455	11.7506	3.00147	4.35971	2.38651	3.0905	12.6888	12.7694	19.3637	16.5944	10.8878	11.9187	10.0437	12.5425	12.6367	10.5067	9.30629	7.24139	7.99229	11.0043	11.82	12.0046	3.26007	1.97163	3.38073	2.91159	2.44207	3.10685	0.220483	9.60798	13.0325	11.1923	8.69605	10.4609	14.7185	12.7087	16.3464	4.54196	4.38513
ENSG00000107789	7.73175	11.5682	17.4681	10.44	9.82635	8.82965	39.2709	36.0067	27.7316	47.6757	37.119	41.2854	28.0793	47.1285	30.2723	19.1937	47.1802	40.223	39.3747	35.3508	36.9314	44.578	42.1739	38.3187	39.817	39.6694	63.6197	70.5074	64.7021	76.6229	74.5457	80.3835	13.3727	11.2221	15.1244	14.1016	15.1206	12.1391	4.3261	41.637	50.2423	73.254	59.0054	74.8551	42.9243	44.2211	44.5769	16.4376	15.2107
ENSG00000107798	91.7648	92.1674	111.21	78.1618	85.3368	84.171	114.955	109.069	94.7875	135.399	98.7435	107.098	33.9267	55.4774	47.2122	45.1797	122.942	120.729	185.906	167.238	105.709	116.84	113.986	107.158	129.951	120.227	74.081	64.6695	66.9599	40.4158	45.5822	43.7223	119.894	80.4298	108.522	137.946	145.527	127.412	11.2235	109.043	115.648	174.676	166.176	170.383	210.971	183.323	224.683	62.2279	53.4095
ENSG00000107819	47.9617	41.8436	45.6116	45.6693	47.8942	46.5051	48.2036	50.164	50.5732	41.3762	44.0523	46.3202	28.6239	30.7859	36.3842	29.7087	39.9872	37.9324	18.9456	29.9913	38.4606	39.3595	38.3192	45.478	63.7949	53.723	29.8224	28.5026	34.3729	19.4129	19.0297	29.0944	26.3462	26.4556	27.1002	20.5318	24.6083	22.8044	15.3897	43.7267	42.0789	63.0752	66.8623	66.9662	38.8941	46.3638	29.406	52.9095	45.6615
ENSG00000107854	19.8217	22.9236	23.9009	15.3783	17.7924	16.138	20.4192	18.6186	19.5038	22.3259	19.2826	21.3707	6.13219	8.28637	5.94642	2.86566	28.9286	28.0935	36.925	27.4661	20.9014	24.9526	21.8759	33.8865	38.5698	32.3419	32.4399	41.7278	31.7892	43.1862	42.8336	43.5369	10.177	4.32269	8.18807	17.2059	19.897	15.3697	0.271998	22.0941	25.6171	33.185	25.0207	31.4178	33.9616	27.2563	37.5828	14.8945	16.9052
ENSG00000107902	21.9855	25.4248	20.4779	18.8404	19.5216	22.6735	13.2704	15.4696	14.767	13.1317	13.1796	12.8586	28.1708	24.6006	21.877	14.2926	10.8815	13.3624	8.78833	10.7971	17.8158	20.4037	20.8188	13.9174	14.9307	16.0069	17.1702	13.1738	16.4062	8.16854	6.0083	12.2043	13.2572	15.0537	13.1265	9.02102	8.15214	8.49932	16.8562	17.9933	15.2309	6.30546	4.09692	6.04038	11.4425	9.16502	9.11005	11.6899	11.1452
ENSG00000107951	4.51915	4.37547	4.90726	3.64275	4.05257	5.19696	11.4679	9.8536	9.5519	12.7088	9.59375	10.8448	8.8508	9.81549	6.95135	5.34583	14.5374	14.2009	25.7502	20.1528	11.9721	12.908	12.1338	15.4432	14.1918	14.4816	12.064	11.7896	9.85879	21.0125	19.6359	21.7764	9.79306	5.92378	7.18852	9.21308	9.93865	9.62139	1.71771	12.0216	11.7348	8.88235	8.62647	9.08828	17.4827	14.4168	19.7715	6.38931	8.85478
ENSG00000107954	NA	NA	NA	NA	NA	NA	NA	NA	NA	NA	NA	NA	NA	NA	NA	NA	NA	NA	NA	NA	NA	NA	NA	NA	NA	NA	NA	NA	NA	NA	NA	NA	NA	NA	NA	NA	NA	NA	NA	NA	NA	NA	NA	NA	NA	NA	NA	NA	NA
ENSG00000107968	2.38857	2.38625	2.68194	5.17528	4.96586	4.6898	34.6434	33.7952	36.5618	46.3143	40.4362	47.7426	35.5258	45.438	50.2351	36.7315	28.1279	31.8472	30.1392	17.773	38.1219	42.3084	38.2492	27.4922	47.6008	31.4513	27.6082	27.3576	28.2789	129.759	127.268	117.781	6.70416	6.73932	8.79201	54.7937	62.5429	57.5393	1.90923	28.6643	27.1724	50.945	50.2656	45.9475	48.5835	43.7969	56.0988	2.75128	1.74872
ENSG00000108106	12.1739	12.8205	10.7407	13.5162	11.3252	13.297	232.473	229.15	251.252	188.873	217.558	238.234	149.356	134.537	180.548	138.585	288.965	321.772	74.136	235.943	169.551	176.736	211.384	85.2941	73.1193	85.2188	37.209	35.8394	42.1323	38.3258	57.7981	56.8612	145.854	168.402	149.364	85.8755	115.072	135.135	505.672	273.267	221.289	227.356	236.413	243.775	123.073	217.821	70.931	42.8187	43.1602
ENSG00000108179	36.6746	40.6794	38.7325	50.2599	45.9595	43.4165	77.5705	88.365	85.9727	66.5575	77.6932	79.5229	50.9589	55.0569	46.2155	55.7787	60.5359	52.3852	41.3008	50.4307	63.062	70.5559	63.5513	49.5011	37.7073	44.9553	179.532	185.988	199.67	198.806	170.971	158.83	87.0152	88.478	84.2222	68.5852	59.9642	66.3565	47.9345	77.0237	63.9924	149.934	134.337	149.147	80.0099	96.0428	64.8155	83.8332	69.6756
ENSG00000108242	NA	NA	NA	NA	NA	NA	NA	NA	NA	NA	NA	NA	NA	NA	NA	NA	NA	NA	NA	NA	NA	NA	NA	NA	NA	NA	NA	NA	NA	NA	NA	NA	NA	NA	NA	NA	NA	NA	NA	NA	NA	NA	NA	NA	NA	NA	NA	NA	NA
ENSG00000108381	NA	NA	NA	NA	NA	NA	NA	NA	NA	NA	NA	NA	NA	NA	NA	NA	NA	NA	NA	NA	NA	NA	NA	NA	NA	NA	NA	NA	NA	NA	NA	NA	NA	NA	NA	NA	NA	NA	NA	NA	NA	NA	NA	NA	NA	NA	NA	NA	NA
ENSG00000108439	48.3825	50.436	43.8421	43.8445	43.7713	41.8241	31.8795	32.1997	33.3321	28.2385	29.7989	29.8826	24.1877	27.2278	26.131	25.2638	50.738	38.3531	24.3511	38.643	38.4254	40.2756	40.1453	24.7752	26.4089	26.7471	54.1459	49.0282	56.5364	53.6323	37.7357	42.5835	38.6003	40.4646	44.1015	29.4595	24.2312	26.6268	22.7733	50.8065	51.3895	33.4605	31.5664	31.3374	36.6341	43.8532	29.3572	33.5786	32.8375
ENSG00000108443	34.2483	32.6324	40.4164	34.2368	32.3672	33.0846	52.236	47.6585	44.5935	62.9651	50.9376	52.3918	14.6482	23.7353	19.0788	14.6064	51.4911	63.3283	76.9007	51.5095	61.1713	68.7262	77.3245	69.0956	72.2608	68.3102	50.6253	46.5939	42.9064	69.9689	68.1522	57.8252	11.5823	6.48909	9.05871	11.1627	10.3025	9.37108	7.79969	60.7253	68.9253	59.4964	50.7562	64.614	85.9998	79.6301	92.808	19.3415	19.1056
ENSG00000108468	96.2688	83.8799	105.899	87.1124	93.8491	100.602	134.964	132.246	126.016	158.491	147.823	153.087	42.2931	57.7033	36.1945	31.7572	151.108	162.905	155.789	110.095	139.133	143.703	183.4	157.708	148.902	151.606	62.8373	66.9322	51.3203	50.6386	68.3694	71.5752	184.968	154.226	164.841	156.97	151.898	142.768	30.4849	140.434	147.447	107.272	105.684	119.285	156.196	160.641	173.483	70.0364	67.9953
ENSG00000108474	10.711	13.0327	9.79712	9.49715	10.6914	10.716	13.1216	14.2721	14.5729	15.585	13.6523	17.2649	13.2399	14.5533	9.26293	9.65355	12.8915	9.93922	11.4042	17.3485	15.5902	14.9689	13.3269	17.133	16.9473	15.3076	9.60904	7.5894	10.0423	13.4782	19.124	19.9207	6.33348	3.80594	4.99201	5.62039	7.07665	6.84287	3.95146	11.3284	14.2697	9.8244	7.91915	11.8	9.15907	10.2849	10.0496	12.0211	16.0999
ENSG00000108479	2.02726	3.39534	3.19049	4.45101	1.0155	1.59165	107.163	106.109	105.017	84.0165	96.6659	102.515	89.5284	95.3949	113.896	92.6911	77.7131	78.1431	21.8393	57.9311	93.6142	96.8483	98.2833	30.8265	37.5781	28.5705	65.4673	78.78	75.0659	69.001	62.4382	45.9518	47.8465	45.6522	43.6043	24.1098	23.9417	29.58	174.602	97.5581	89.5323	54.3893	61.8654	51.3902	41.1365	64.4153	30.0796	7.13042	5.79103
ENSG00000108515	2.71936	2.62228	1.81563	2.98528	3.53814	3.29372	86.0532	90.0514	92.4879	85.0008	96.1433	94.7077	60.0428	60.1239	52.5652	67.0724	46.4165	33.7365	38.1563	64.695	114.521	98.3773	105.688	44.9811	53.5918	52.1537	184.96	174.204	183.764	172.983	164.198	162.877	2.13788	2.61449	1.96859	4.43784	4.24665	3.96573	131.999	76.4788	82.0349	48.3856	46.0966	49.9925	40.0098	45.728	39.0523	1.54581	1.47378
ENSG00000108523	144.995	156.106	140.758	154.685	159.62	159.852	102.435	108.128	107.972	93.4834	105.876	107.751	105.808	97.8664	106.75	107.346	135.121	126.763	61.4097	93.5881	119.669	129.004	118.82	91.932	89.6288	101.64	217.504	226.656	245.367	160.71	179.473	133.814	96.874	88.6618	89.7665	75.8302	67.9935	68.753	142.042	151.965	154.472	121.286	117.893	131.508	123.734	129.12	113.563	150.067	131.978
ENSG00000108528	37.2327	40.0639	35.809	40.0496	34.0353	36.8047	134.406	139.082	135.124	120.347	132.818	135.461	95.9497	101.813	94.887	104.553	139.533	125.192	69.6339	117.415	154.993	160.106	147.724	84.3957	77.994	88.0401	138.542	142.094	162.187	111.231	112.583	103.452	80.9288	85.3012	88.6757	63.0647	56.9356	69.6889	152.644	166.17	171.819	100.045	101.299	100.971	110.739	136.296	90.7113	92.6245	92.4851
ENSG00000108559	15.7839	15.7628	19.1319	16.1974	15.4342	16.943	51.9972	44.9698	51.691	61.1964	53.0862	56.1555	24.216	28.0171	23.9365	23.368	59.0565	61.9413	73.3532	68.4156	60.7843	64.1527	58.5453	50.8637	45.3876	47.363	47.8069	47.7487	46.6925	44.3876	38.8591	48.5919	18.0866	18.1264	19.2623	19.6052	19.7555	16.396	23.1954	64.477	62.2799	65.7305	51.2604	61.891	82.2656	68.6985	78.7903	19.31	19.5791
ENSG00000108576	0	0	0	0	0	0	0.0476764	0	0	0.0124848	0	0.0206644	0.0256568	0.136935	0.122919	0	0.0874355	0.126398	0	0	0.0328724	0.018348	0.0197932	0	0	0.0202911	0.104742	0	0.25865	0.176932	0.299325	0	0	0	0	0.0200631	0	0	0	0.0640286	0	0	0	0.032013	0.0822186	0	0.0249367	0	0
ENSG00000108592	68.9878	66.7325	70.9521	68.7297	76.3061	74.97	71.3044	68.3952	81.1567	71.1619	78.4438	82.099	37.3269	33.1321	32.9662	43.255	67.8536	65.1677	86.543	62.3745	74.0388	72.5034	79.6265	52.5869	41.0334	50.5706	51.511	41.3238	44.6667	52.0819	38.4477	40.9766	27.0855	29.0124	26.2321	24.5538	22.4605	22.2534	49.5653	82.929	77.007	88.1875	90.359	87.3805	98.3234	89.4312	103.255	63.3763	62.4042
ENSG00000108602	84.9029	99.4669	82.222	66.9812	49.9159	46.7177	1195.38	1185.58	1199.9	1119.3	1242.04	1247.96	1768.82	1769.21	1261.96	1400.54	2747.82	2300.72	1536.58	2428.13	1125.29	1095.13	1008.71	506.679	315.718	379.56	637.731	773.588	753.241	852.782	803.983	861.543	0.143461	0.217791	0.137844	0.857655	0.131523	0.135889	3179.69	2064.9	2187.51	332.453	388.413	346.57	1033.51	1056.78	909.114	39.0025	42.5255
ENSG00000108773	28.8664	30.7083	29.6108	33.623	29.7979	29.9154	82.0927	89.4393	87.6307	72.0325	81.8406	89.5979	145.891	144.847	152.822	138.815	81.0851	76.3455	86.6359	106.316	85.7723	89.7786	90.1679	60.9714	56.1028	66.8305	114.744	107.563	126.35	142.312	132.705	116.78	50.7784	52.8425	58.568	43.2914	37.3927	41.0001	48.8722	69.2746	74.5586	55.8699	54.7255	57.1623	68.3883	76.6066	55.0755	44.1772	42.2316
ENSG00000108784	8.86815	10.0615	8.0038	12.0122	9.33486	7.75891	70.616	70.4705	75.8009	52.7274	64.1442	64.9519	65.9665	61.2932	52.0175	70.23	50.8025	44.7545	9.07722	30.1174	58.7298	54.3837	56.438	46.1021	35.6748	38.4593	48.9276	51.384	59.7822	51.4013	68.1873	47.5516	52.4672	56.0744	59.1287	41.9557	40.4468	46.6226	65.6258	59.3272	61.3369	40.933	43.0308	46.4602	38.161	43.9066	26.4248	14.6083	16.4857
ENSG00000108786	2.55809	2.45956	2.38572	3.39329	1.95261	1.81231	9.33613	8.8055	8.63868	7.98531	8.63237	9.66969	8.40082	8.24907	6.40833	7.10277	7.33795	7.87549	3.06198	7.0535	0.856897	0.723258	0.855731	0.467911	0.206613	0.335422	1.64264	1.96362	1.97336	2.13734	3.80614	0.42951	0.358459	0.336877	0.615043	0.28063	0.140842	0.363794	1.64715	0.732756	0.689176	0.108938	0.341489	0.366364	0.278793	0.443503	0.221963	1.1108	1.20024
ENSG00000108799	14.2888	15.869	14.5909	12.7502	15.2228	15.0671	15.7328	15.1195	14.7296	15.0568	15.356	17.0665	17.9971	19.2154	14.9586	16.031	19.3681	17.456	13.8889	13.3309	15.26	16.2322	15.2102	25.1314	26.5131	30.5753	14.2265	14.2528	12.2723	26.3705	22.92	20.7839	11.5639	10.171	11.4815	16.5699	16.2558	17.1345	3.48137	15.1462	15.51	14.2525	13.8807	14.1388	13.7156	12.5731	15.1052	8.83911	7.36434
ENSG00000108813	0	0.808569	0.289442	0.340704	0.236896	0.0393805	4.4719	4.75569	3.7522	4.11403	4.62005	4.66711	6.45962	7.79515	11.5294	10.2271	6.15089	5.45987	6.97046	4.97891	6.14638	7.60857	7.5483	5.66488	8.22193	10.1798	2.26221	5.00286	2.7772	1.96528	1.10825	1.25063	0.447318	0.679084	0.465621	1.41139	1.23029	0.706185	2.31535	7.8232	5.44678	4.01786	5.96598	5.45232	5.07359	3.75671	6.27835	0	0.205577
ENSG00000108839	NA	NA	NA	NA	NA	NA	NA	NA	NA	NA	NA	NA	NA	NA	NA	NA	NA	NA	NA	NA	NA	NA	NA	NA	NA	NA	NA	NA	NA	NA	NA	NA	NA	NA	NA	NA	NA	NA	NA	NA	NA	NA	NA	NA	NA	NA	NA	NA	NA
ENSG00000108846	11.4981	15.8131	11.6387	14.9828	14.4493	14.7322	373.463	369.944	365.238	346.501	374.412	395.561	660.078	701.377	977.047	887.687	325.292	289.111	207.635	245.76	436.427	476.417	459.906	589.773	582.218	613.206	466.948	489.524	506.146	395.573	393.565	361.628	36.7153	34.9089	41.2005	32.6895	32.3632	34.9052	88.8432	372.846	467.895	225.48	264.696	231.56	318.812	299.364	306.229	7.79368	7.05899
ENSG00000108854	20.6223	20.7139	21.6268	18.5595	24.2288	23.0755	11.8263	10.7155	12.8035	13.2579	11.8085	12.1468	2.80009	4.70928	4.49244	2.99121	12.5161	14.1154	23.1577	12.7989	11.23	12.4803	11.8558	29.2965	31.6172	29.1593	14.1782	14.1097	11.8427	25.1476	25.526	25.3761	4.17024	3.72408	4.64532	6.9253	5.84731	6.62232	0.816255	11.7656	11.6336	34.2684	24.1562	37.278	28.2408	23.3379	33.1898	14.9584	12.683
ENSG00000108861	45.9047	45.9464	48.6769	42.5642	47.6596	46.9274	89.7608	91.7069	95.0533	76.7154	78.5481	87.5282	43.8786	44.0095	32.39	30.6718	75.2065	69.0249	55.5396	77.752	71.0429	75.5879	71.835	72.7159	79.6832	78.6646	75.1308	75.849	74.905	101.959	87.5179	84.6522	49.6535	43.4122	51.5555	50.5605	49.1774	48.7149	23.0797	84.8882	82.6478	109.429	95.8045	103.308	67.7514	67.1027	64.6171	37.4789	36.0761
ENSG00000108932	0.0944281	0.0527173	0.0990734	0.0518311	0.108117	0.0179728	0.590794	0.754937	0.69767	1.05483	0.527135	0.663448	1.36566	1.79327	7.47742	4.9787	0.147747	0.783143	1.47965	1.70424	0.499926	0.7441	0.802708	4.12352	8.54204	3.51447	0.796459	0.652356	0.524475	2.69079	2.52897	3.42463	0.136101	0	0.0490394	0.576339	0.374327	0.676818	0.226435	0.757361	1.24292	3.81217	3.53964	4.00304	3.01019	3.05399	3.07605	0.0984084	0.0938229
ENSG00000108946	422.439	405.016	403.492	350.887	403.857	383.52	164.067	150.226	158.036	177.563	159.316	164.844	55.2518	67.4303	49.8224	42.8468	225.139	255.615	314.391	239.972	178.106	196.506	205.994	204.833	232.035	223.174	213.862	215.011	185.587	225.658	193.934	253.337	102.948	66.4727	101.647	95.6116	93.5597	88.6985	19.8187	193.991	221.862	224.467	202.018	235.882	255.665	213.911	292.348	109.953	115.344
ENSG00000108984	0.092431	0.147435	0.13854	0.0289914	0.0453558	0.0653443	3.3271	3.02186	3.28154	3.71117	3.1942	3.36915	1.99456	2.54808	2.51721	2.32067	3.09905	2.96677	3.51743	2.22426	3.58082	3.97131	3.41419	1.0251	1.00678	0.906185	2.11197	1.55079	1.62571	1.46327	1.13165	1.75591	1.37029	0.982346	1.4355	0.540446	0.610685	0.748134	1.51986	3.99418	3.86031	1.2416	1.21839	1.18005	4.06685	2.66723	4.28964	0.13761	0.131198
ENSG00000109065	28.4954	30.6768	29.0856	36.988	33.4764	29.3617	49.784	55.377	50.9971	42.3865	47.7192	51.0043	76.8358	72.4985	67.6471	71.9804	42.1164	39.7495	15.7078	30.1535	53.8908	48.7003	53.3251	59.126	50.1389	52.3748	48.8868	41.0392	50.8663	83.4624	61.6495	50.4939	32.7764	35.8126	37.6631	42.9886	39.1251	37.3826	35.4638	43.6037	39.6101	37.7566	43.1792	37.753	29.0426	40.8685	21.7039	43.7226	45.0053
ENSG00000109107	42.27	36.5039	45.2733	41.8115	43.4822	40.0174	36.0007	38.1724	40.3691	46.9234	51.969	46.4856	64.4886	57.9264	110.25	121.881	5.85595	4.64768	6.38203	8.60898	17.5482	21.3241	17.9351	13.1237	69.1352	46.4453	9.55969	6.84426	9.06908	8.71319	9.43393	3.9922	1.1106	1.20431	0.571669	0.316168	0.436366	0.37571	11.6144	6.8108	17.387	26.6639	32.1638	22.4495	6.58627	4.99668	8.64536	53.4586	53.8113
ENSG00000109181	NA	NA	NA	NA	NA	NA	NA	NA	NA	NA	NA	NA	NA	NA	NA	NA	NA	NA	NA	NA	NA	NA	NA	NA	NA	NA	NA	NA	NA	NA	NA	NA	NA	NA	NA	NA	NA	NA	NA	NA	NA	NA	NA	NA	NA	NA	NA	NA	NA
ENSG00000109189	12.3417	13.1462	13.0283	10.7641	14.4343	12.754	7.14889	6.20471	4.62792	6.851	4.87085	6.49574	2.53772	3.71075	1.94305	1.33071	8.76674	7.87798	7.41524	4.55508	6.36922	6.36425	5.63188	8.29225	8.56168	7.91802	6.62285	7.06164	6.37826	8.75021	9.328	5.03433	7.69372	3.89334	5.70165	6.14363	7.35369	6.25397	0.484172	7.28739	7.23864	4.9914	4.73038	5.59545	8.24367	7.13161	9.19025	8.60095	7.52309
ENSG00000109193	NA	NA	NA	NA	NA	NA	NA	NA	NA	NA	NA	NA	NA	NA	NA	NA	NA	NA	NA	NA	NA	NA	NA	NA	NA	NA	NA	NA	NA	NA	NA	NA	NA	NA	NA	NA	NA	NA	NA	NA	NA	NA	NA	NA	NA	NA	NA	NA	NA
ENSG00000109323	32.3397	34.7755	33.8223	26.3716	27.3023	27.0968	11.1472	11.0529	12.6585	11.5839	10.5372	9.65211	14.523	14.9874	13.429	11.0797	9.41401	9.13936	11.1609	12.7752	10.1755	10.2551	9.43322	15.8845	18.3807	15.6624	8.3198	5.80704	7.69925	13.8672	9.0048	14.975	13.3905	10.2933	11.4417	11.6267	12.627	10.5094	2.82898	8.21178	10.2366	8.09367	7.56888	8.21145	11.7597	9.23755	12.7532	12.9094	13.2749
ENSG00000109332	149.534	167.99	207.802	166.408	174.935	158.495	121.002	113.968	98.7754	142.067	106.226	113.049	66.1879	94.7676	75.7885	63.3714	153.767	142.114	211.159	144.616	126.102	142.301	152.808	152.46	177.618	174.315	138.924	133.833	134.301	244.225	222.679	205.131	173.032	127.371	144.3	227.592	221.135	205.454	30.7432	146.788	157.03	235.354	234.038	261.325	206.729	194.323	232.65	129.975	137.828
ENSG00000109339	NA	NA	NA	NA	NA	NA	NA	NA	NA	NA	NA	NA	NA	NA	NA	NA	NA	NA	NA	NA	NA	NA	NA	NA	NA	NA	NA	NA	NA	NA	NA	NA	NA	NA	NA	NA	NA	NA	NA	NA	NA	NA	NA	NA	NA	NA	NA	NA	NA
ENSG00000109390	59.4321	65.2385	65.8668	62.3784	52.1851	53.1201	75.7155	75.6467	77.1403	80.6547	84.2243	71.129	183.633	139.73	286.777	148.649	87.964	89.0131	47.8222	51.9404	79.2526	71.5942	87.9008	53.025	60.1976	60.7309	62.8485	69.3558	55.0165	54.0362	86.0382	50.9729	93.4739	104.269	88.7714	62.8599	58.8995	62.0882	74.1468	97.5436	94.8643	58.2803	78.3518	74.9952	59.4765	84.0769	48.9206	77.4216	98.5516
ENSG00000109424	NA	NA	NA	NA	NA	NA	NA	NA	NA	NA	NA	NA	NA	NA	NA	NA	NA	NA	NA	NA	NA	NA	NA	NA	NA	NA	NA	NA	NA	NA	NA	NA	NA	NA	NA	NA	NA	NA	NA	NA	NA	NA	NA	NA	NA	NA	NA	NA	NA
ENSG00000109452	28.943	26.9454	32.8203	29.991	30.8897	32.6256	6.2816	5.38826	4.81965	6.16177	5.32817	5.05491	1.35278	1.91551	1.26387	0.96873	3.95153	4.62429	6.62698	3.97922	5.02283	6.04141	6.23328	7.66907	8.28875	7.24889	5.63531	7.47746	4.86128	3.30002	6.87114	3.39231	11.9601	8.77148	11.2906	18.6814	20.9764	18.6216	0.544724	4.73095	5.221	3.35966	2.88976	3.16915	5.97667	5.14051	7.51321	28.0324	29.6736
ENSG00000109576	5.20724	5.99589	4.26829	4.46598	4.56473	5.51305	12.9577	10.4891	12.1321	12.5062	10.9441	12.2755	9.00277	9.42046	10.0222	5.36231	13.4943	15.8269	26.2634	13.7055	12.109	15.2272	16.4266	12.1817	13.8792	15.5104	8.08264	11.2419	8.66159	13.3958	10.4595	9.83599	9.14705	6.7058	7.71847	3.79751	2.6878	3.38797	0.780423	12.4921	12.7387	4.98945	7.19464	4.38139	16.041	15.1423	17.6455	4.57881	3.71871
ENSG00000109586	51.4895	55.9561	66.1149	45.869	50.4158	45.8451	34.4751	29.4333	28.3163	40.5786	30.0324	34.2291	17.9405	29.0419	9.71301	7.50442	43.5406	47.3012	56.8558	38.3441	36.17	39.7479	40.2817	45.0166	46.2978	41.4312	65.3544	61.5881	52.6772	57.903	46.4126	76.0444	22.9362	11.5763	18.8363	18.8152	19.4864	16.7209	1.13214	36.7532	48.1954	31.6346	22.9029	32.5038	46.2138	37.11	51.9765	24.0514	21.689
ENSG00000109610	1.25004	0.97702	1.66128	0.686139	0.715624	0.666187	0	0	0	0	0	0	0	0	0	0	0	0	0	0	0	0	0.0885521	0	0	0	0	0	0	0	0	0	114.408	154.995	122.133	49.9064	71.6873	83.88	0	0	0	0	0	0	0	0	0	0.260546	0.993621
ENSG00000109667	36.4451	38.1498	32.8608	31.0487	32.4916	27.7468	0.107964	0.189696	0.127495	0.169632	0.151377	0.210577	0.0871504	0	0	0	0	0.143115	0	0	0.223321	0.124648	0.134466	0	0	0.0344622	0.47438	0.655679	1.14215	0.601	0	0	0	0	0.065719	0	0	0.129574	0	0	0.394501	0.582014	0.912224	1.3049	0.279279	0	0.338819	29.6729	20.9348
ENSG00000109685	NA	NA	NA	NA	NA	NA	NA	NA	NA	NA	NA	NA	NA	NA	NA	NA	NA	NA	NA	NA	NA	NA	NA	NA	NA	NA	NA	NA	NA	NA	NA	NA	NA	NA	NA	NA	NA	NA	NA	NA	NA	NA	NA	NA	NA	NA	NA	NA	NA
ENSG00000109743	NA	NA	NA	NA	NA	NA	NA	NA	NA	NA	NA	NA	NA	NA	NA	NA	NA	NA	NA	NA	NA	NA	NA	NA	NA	NA	NA	NA	NA	NA	NA	NA	NA	NA	NA	NA	NA	NA	NA	NA	NA	NA	NA	NA	NA	NA	NA	NA	NA
ENSG00000109814	25.1663	28.4911	29.2728	21.6247	22.554	23.136	387.356	392.173	433.369	460.263	389.096	439.231	143.611	207.852	77.7148	93.3257	581.325	534.453	756.066	614.037	427.05	457.665	437.995	313.604	328.122	327.316	336.281	378.233	321.999	279.44	250.076	353.388	30.8166	24.9	32.2797	20.8897	25.8439	19.3325	49.8697	401.766	549.259	357.018	282.18	339.905	409.395	341.752	453.214	17.3873	16.7164
ENSG00000109854	200.235	210.234	242.349	192.588	197.401	183.533	309.582	319.353	335.824	305.579	289.137	293.27	246.011	271.829	175.423	168.115	366.303	366.932	293.142	254.752	330.412	313.925	315.617	314.59	277.037	292.255	488.035	407.474	414.957	355.777	387.215	431.474	230.402	210.904	215.621	286.691	307.953	276.881	127.655	308.444	333.382	350.72	334.62	347.939	327.092	310.121	344.995	74.7071	84.4493
ENSG00000109861	134.728	143.446	154.825	167.708	175.332	161.837	58.7684	54.4514	51.7336	68.0172	61.198	61.4112	82.6622	93.6248	109.473	87.9399	46.1903	43.9659	58.5368	60.6615	61.0305	64.4196	64.4161	92.1236	74.691	78.7189	47.6667	37.7679	45.6027	61.5437	54.6611	49.934	409.121	396.874	429.801	288.788	294.974	289.134	17.5763	69.8771	76.4192	126.152	113.147	115.947	89.4903	83.2004	93.5702	340.953	347.517
ENSG00000109929	NA	NA	NA	NA	NA	NA	NA	NA	NA	NA	NA	NA	NA	NA	NA	NA	NA	NA	NA	NA	NA	NA	NA	NA	NA	NA	NA	NA	NA	NA	NA	NA	NA	NA	NA	NA	NA	NA	NA	NA	NA	NA	NA	NA	NA	NA	NA	NA	NA
ENSG00000109956	NA	NA	NA	NA	NA	NA	NA	NA	NA	NA	NA	NA	NA	NA	NA	NA	NA	NA	NA	NA	NA	NA	NA	NA	NA	NA	NA	NA	NA	NA	NA	NA	NA	NA	NA	NA	NA	NA	NA	NA	NA	NA	NA	NA	NA	NA	NA	NA	NA
ENSG00000110013	26.8096	27.3779	26.4268	21.3665	22.7762	25.423	12.3997	13.6822	14.2263	15.1127	13.5434	13.4772	13.2508	14.2612	10.2832	7.75514	16.2715	13.8832	13.0065	13.2014	15.1814	17.3232	14.869	22.4187	23.6727	22.1198	25.006	23.0694	21.1084	19.031	29.1294	19.0309	12.1699	5.25383	8.40669	7.12485	7.87941	6.74072	4.04186	17.6001	18.3746	8.67857	8.98678	7.70655	18.2017	16.6193	20.0528	13.0253	13.1767
ENSG00000110066	NA	NA	NA	NA	NA	NA	NA	NA	NA	NA	NA	NA	NA	NA	NA	NA	NA	NA	NA	NA	NA	NA	NA	NA	NA	NA	NA	NA	NA	NA	NA	NA	NA	NA	NA	NA	NA	NA	NA	NA	NA	NA	NA	NA	NA	NA	NA	NA	NA
ENSG00000110080	14.8456	17.5034	14.6682	19.4884	17.3543	17.4674	26.1582	26.1446	29.5654	24.1216	26.3828	31.0188	31.6492	37.4594	46.4322	39.4559	18.8425	13.6194	9.92313	10.6174	23.2675	22.8379	22.1362	20.8683	23.6793	20.3183	17.5776	19.3646	21.2387	23.9951	22.2431	21.3355	31.1232	30.8178	33.8224	48.6781	54.1862	52.5833	16.5964	23.7901	24.8844	39.6833	53.8827	43.6531	15.6817	20.6168	14.3613	19.2581	20.4237
ENSG00000110090	20.2793	23.9484	23.8088	17.0793	18.2252	16.8942	53.3242	53.0696	49.8329	46.5123	47.8121	50.3815	48.0195	69.8292	31.9797	29.8323	53.7511	45.6319	32.7632	37.0599	50.2564	51.7025	48.0345	81.5032	70.1077	71.8887	33.9369	25.4726	31.0935	44.7036	41.4264	48.379	23.7201	22.2685	27.2905	37.7441	30.7776	34.5004	9.12917	56.3635	67.0983	46.4164	42.6999	49.6123	47.1039	47.761	46.8325	12.09	12.2415
ENSG00000110195	13.8074	23.8082	18.582	19.3787	17.0096	19.2942	0.0994092	0.349328	0.93914	0.156191	0	0.129261	1.04318	1.39191	0.256296	0	0	0	0	0	0	0	0	0.121147	0.112932	0	0.218395	1.20745	0.647168	0.553377	0	0	8.5649	8.28595	7.01932	5.89848	5.54275	5.36882	0	0	0.242161	0	0	0	0.171433	0	0	2.91431	4.86239
ENSG00000110203	NA	NA	NA	NA	NA	NA	NA	NA	NA	NA	NA	NA	NA	NA	NA	NA	NA	NA	NA	NA	NA	NA	NA	NA	NA	NA	NA	NA	NA	NA	NA	NA	NA	NA	NA	NA	NA	NA	NA	NA	NA	NA	NA	NA	NA	NA	NA	NA	NA
ENSG00000110243	NA	NA	NA	NA	NA	NA	NA	NA	NA	NA	NA	NA	NA	NA	NA	NA	NA	NA	NA	NA	NA	NA	NA	NA	NA	NA	NA	NA	NA	NA	NA	NA	NA	NA	NA	NA	NA	NA	NA	NA	NA	NA	NA	NA	NA	NA	NA	NA	NA
ENSG00000110245	NA	NA	NA	NA	NA	NA	NA	NA	NA	NA	NA	NA	NA	NA	NA	NA	NA	NA	NA	NA	NA	NA	NA	NA	NA	NA	NA	NA	NA	NA	NA	NA	NA	NA	NA	NA	NA	NA	NA	NA	NA	NA	NA	NA	NA	NA	NA	NA	NA
ENSG00000110328	30.8328	32.2157	28.6892	40.2914	32.9543	32.1421	32.1377	36.8199	36.954	27.9015	32.8225	33.211	19.6432	24.217	18.4588	25.9445	19.0315	19.0878	13.0757	18.2937	28.8284	30.6491	28.5546	21.7148	33.2651	24.0603	38.4833	35.1756	40.5873	26.4207	24.2425	19.6628	19.264	20.4767	19.3912	12.8979	13.1757	13.9027	9.94854	31.1144	24.5934	28.188	31.5382	25.4415	21.8497	23.5936	20.4489	31.1006	32.1809
ENSG00000110344	24.9431	24.662	26.4147	21.1444	25.1225	23.5822	14.6014	11.3278	11.156	16.6398	13.0443	14.7406	4.95005	7.72942	6.11039	4.54504	22.9786	19.4212	27.898	23.315	16.3183	17.3744	18.7429	21.5914	23.4599	19.553	13.9273	13.6889	12.1384	19.0978	19.0418	18.3177	13.0616	9.47885	11.8238	13.4747	15.0165	11.676	2.14282	18.2294	22.9321	22.6341	20.5573	23.6706	22.8938	20.1048	25.6941	16.0947	14.9394
ENSG00000110395	11.5383	11.1313	11.5849	10.022	10.8882	11.0711	7.73465	5.90798	7.64349	6.59328	5.67097	6.57591	1.761	2.60213	2.37065	1.8454	7.29082	6.71576	6.90419	5.14888	7.3002	7.10854	7.14075	12.3812	14.7778	9.72022	5.30768	5.03677	6.04479	7.12585	8.82911	7.47251	3.7464	2.46227	4.04968	5.67897	5.54992	5.085	0.253374	8.46255	8.16909	15.3566	11.5167	13.4015	9.28099	9.67642	9.74608	7.06946	5.92116
ENSG00000110422	21.8432	19.448	21.2045	19.4068	21.4872	20.0982	10.6202	9.50735	9.69616	10.8916	9.28542	9.17122	1.09741	1.97168	1.49224	1.19576	13.108	10.5986	20.0617	13.81	9.71698	12.1992	11.2489	12.2863	15.9642	11.0507	16.2939	15.6953	14.4587	28.3982	24.0846	27.1787	4.4001	2.05402	5.40768	8.80241	8.16176	8.17422	0.0378325	9.4362	11.8698	19.108	14.0116	17.8142	18.1522	14.2335	24.5848	11.7396	12.1801
ENSG00000110435	29.8343	35.4485	33.6443	27.7865	30.8728	32.2166	32.6024	32.4228	28.6269	35.9893	31.7695	34.6731	14.2967	17.1578	17.9845	15.86	40.0117	38.2986	47.7031	37.1525	33.1046	39.5255	39.4962	35.7523	36.0819	36.005	61.952	91.9384	65.7835	86.75	88.5214	96.7388	33.2221	22.1407	29.6929	38.5359	37.9285	30.5781	3.05912	41.4591	44.3496	48.1832	45.145	52.7187	52.8107	47.1814	54.1072	23.3869	28.1739
ENSG00000110436	NA	NA	NA	NA	NA	NA	NA	NA	NA	NA	NA	NA	NA	NA	NA	NA	NA	NA	NA	NA	NA	NA	NA	NA	NA	NA	NA	NA	NA	NA	NA	NA	NA	NA	NA	NA	NA	NA	NA	NA	NA	NA	NA	NA	NA	NA	NA	NA	NA
ENSG00000110446	NA	NA	NA	NA	NA	NA	NA	NA	NA	NA	NA	NA	NA	NA	NA	NA	NA	NA	NA	NA	NA	NA	NA	NA	NA	NA	NA	NA	NA	NA	NA	NA	NA	NA	NA	NA	NA	NA	NA	NA	NA	NA	NA	NA	NA	NA	NA	NA	NA
ENSG00000110536	56.7273	52.5365	50.8627	50.9824	48.2757	46.6388	61.1127	60.9653	55.9559	60.1602	62.5389	66.1323	64.6682	57.5866	70.6407	62.423	68.8396	55.4398	48.0352	43.5014	60.3293	62.5313	65.8693	52.1685	47.973	51.4398	39.7691	41.5119	46.1961	43.5319	44.7325	39.3983	72.0738	69.8247	65.8315	39.5633	44.4099	43.3118	56.496	66.5144	64.3459	44.6548	44.8328	46.3249	54.7427	58.5957	60.6265	60.9228	61.7269
ENSG00000110583	15.4255	14.7862	17.3719	13.4726	14.6625	15.0677	23.8103	26.0319	25.8696	22.6067	24.1132	26.3683	21.1131	23.7434	19.3481	18.8621	23.6802	21.066	12.7696	18.9685	27.1936	26.9483	27.6277	19.4679	17.0821	20.3261	12.4864	11.7291	12.7527	15.6657	11.4324	10.5554	19.7161	18.3622	21.6648	15.291	14.9348	12.1192	4.03243	25.4555	23.6578	20.3269	20.2347	18.2294	20.6496	21.9087	21.2999	17.1879	17.2545
ENSG00000110619	60.6573	53.3835	59.1947	59.4648	61.3378	59.4648	51.5624	54.8607	55.2415	46.3066	49.8519	53.1373	30.8897	33.3865	35.9291	40.1514	66.5182	54.9196	72.0118	80.8707	56.1713	57.3128	47.6603	134.809	108.938	122.918	62.3903	68.1644	59.7675	46.5455	45.4015	48.8324	38.082	33.0844	36.4534	90.4391	89.3393	84.1232	20.5372	44.3103	45.0494	94.617	101.836	98.1009	77.4235	66.1289	74.0523	41.9587	40.5299
ENSG00000110628	5.0491	6.02201	4.25404	5.2909	2.75913	5.28556	48.1029	44.6098	41.775	33.5848	36.9103	41.2458	141.409	119.085	137.312	103.611	35.1913	32.1849	5.21454	22.7815	50.4923	46.2678	51.2939	38.7362	34.4784	31.5839	46.6019	52.3225	54.9192	37.0594	50.402	37.4555	35.0636	51.4732	43.9807	30.8994	38.2113	38.618	70.0771	47.5964	58.8278	26.3887	31.9855	22.614	12.4938	25.263	11.1632	11.2414	9.12135
ENSG00000110713	48.7729	47.611	53.2796	46.5771	52.353	48.9791	68.9289	64.221	69.1849	70.3999	66.2205	67.1616	22.279	25.6227	20.6871	20.791	73.9832	81.1886	82.2012	75.7	73.3321	80.0462	77.6129	59.3586	56.433	57.4024	57.6672	50.9339	53.057	73.733	67.2102	66.4175	45.8259	36.659	47.6396	58.7427	53.441	57.2717	10.6529	86.343	83.145	96.0381	79.6523	88.9387	96.7221	88.5724	106.893	42.9237	34.5843
ENSG00000110717	97.5091	92.2486	88.3628	123.391	76.1712	88.042	370.605	366.503	366.185	300.267	338.373	348.853	572.624	443.745	655.072	608.348	321.67	317.249	201.34	640.075	297.677	305.333	291.782	187.616	167.756	183.223	378.436	409.826	484.672	292.003	303.601	252.598	195.235	246.116	205.136	145.035	134.242	157.716	799.76	319.213	279.523	181.4	198.985	188.769	177.859	237.388	125.179	180.712	161.314
ENSG00000110719	20.5154	33.7815	25.0758	33.4411	20.7212	23.6389	121.166	124.738	128.145	101.946	113.625	135.583	176.458	179.674	297.7	273.3	79.3298	67.9122	17.3181	57.3469	120.641	130.273	115.579	55.4923	65.655	65.8396	104.44	120.733	125.649	101.479	125.058	74.3196	26.881	32.4958	30.3485	18.104	17.251	21.4072	101.813	98.6154	91.2084	85.3539	100.252	82.7039	58.8778	72.0376	38.1604	68.5316	70.8288
ENSG00000110721	11.803	14.417	14.2952	8.52219	7.98143	9.70972	30.8631	28.6572	29.0506	30.44	26.5746	33.4522	32.4416	38.1427	31.1313	30.1062	30.738	28.9067	28.1766	24.3044	22.4603	23.5122	20.3137	16.1429	18.58	18.7826	29.7447	38.8551	30.7251	32.856	28.0042	48.839	52.0631	47.03	44.8412	45.1632	52.1273	41.9073	10.0042	24.5061	25.3535	19.8357	18.5776	21.7823	18.2593	18.6978	18.24	7.59496	8.18554
ENSG00000110786	NA	NA	NA	NA	NA	NA	NA	NA	NA	NA	NA	NA	NA	NA	NA	NA	NA	NA	NA	NA	NA	NA	NA	NA	NA	NA	NA	NA	NA	NA	NA	NA	NA	NA	NA	NA	NA	NA	NA	NA	NA	NA	NA	NA	NA	NA	NA	NA	NA
ENSG00000110871	27.6204	30.971	36.1725	29.4181	23.8192	24.0707	56.1543	50.1544	55.5764	65.0689	61.4252	58.935	44.4652	52.9215	41.537	32.5339	57.7443	65.5754	50.6467	50.9099	59.3213	56.2649	61.6957	83.6679	73.5139	79.1664	43.3253	35.7271	46.023	39.074	39.0324	48.3094	42.1813	45.0055	45.3315	59.4989	63.6759	56.9642	22.7352	50.366	61.5563	46.7289	37.9572	39.4563	52.1086	57.7525	51.3993	30.377	21.9547
ENSG00000110887	NA	NA	NA	NA	NA	NA	NA	NA	NA	NA	NA	NA	NA	NA	NA	NA	NA	NA	NA	NA	NA	NA	NA	NA	NA	NA	NA	NA	NA	NA	NA	NA	NA	NA	NA	NA	NA	NA	NA	NA	NA	NA	NA	NA	NA	NA	NA	NA	NA
ENSG00000110911	26.0139	28.103	32.6499	34.43	37.9081	38.3458	42.6909	42.2593	39.257	49.9921	45.1436	47.6399	29.5748	40.8067	45.661	41.6866	42.4647	35.5758	37.3216	33.8744	42.2645	46.3301	45.4719	71.3064	64.6885	61.3775	26.0681	33.8428	27.6256	41.7173	31.3667	38.119	24.3469	18.2754	21.5416	41.4424	41.7403	36.4763	5.76095	38.0644	40.4902	74.1806	58.3413	69.61	47.2213	43.7698	50.8562	22.0639	21.819
ENSG00000110921	23.7423	24.5564	24.4733	25.1038	23.965	25.8532	37.9892	39.7115	42.8891	31.1283	35.0116	34.7488	31.8416	24.7644	23.6383	31.2953	42.232	37.8742	21.3429	47.7366	37.0478	32.782	29.1233	8.61827	11.3443	9.71	20.1037	18.129	19.9541	15.8258	12.7173	9.81915	32.5092	39.4641	42.4416	12.6965	13.6224	14.9276	41.5513	35.9375	32.29	27.5866	29.4259	25.7709	21.2656	24.9577	19.1822	53.1326	55.6231
ENSG00000110931	33.5177	36.0746	39.5114	35.88	35.8467	35.3889	28.857	27.8717	29.9611	25.017	26.5304	28.8586	17.1497	18.0049	16.3836	15.5693	31.7009	25.9624	22.6675	26.8355	26.5588	28.3339	28.8528	36.7852	32.8363	33.4992	15.1069	16.4163	14.8963	14.9153	8.93203	7.55962	16.2834	16.6626	19.7594	21.4932	20.933	21.1441	8.06407	31.4303	29.8049	23.8179	23.0799	25.554	28.5419	33.4944	29.2442	21.5492	20.8764
ENSG00000110955	NA	NA	NA	NA	NA	NA	NA	NA	NA	NA	NA	NA	NA	NA	NA	NA	NA	NA	NA	NA	NA	NA	NA	NA	NA	NA	NA	NA	NA	NA	NA	NA	NA	NA	NA	NA	NA	NA	NA	NA	NA	NA	NA	NA	NA	NA	NA	NA	NA
ENSG00000110958	122.542	155.153	203.652	155.718	146.072	140.795	321.497	305.598	219.237	400.622	276.567	279.267	126.055	211.957	88.2078	85.8436	417.617	406.411	633.777	499.331	270.348	304.182	376.499	356.955	411.389	366.533	268.783	327.294	231.71	360.827	290.727	352.879	648.555	465.459	495.268	529.895	613.444	417.424	106.15	380.403	449.148	631.753	533.157	679.784	502.103	489.361	573.968	200.6	190.511
ENSG00000111012	4.2535	2.66627	3.91469	8.68354	7.6042	7.61292	2.46174	1.93894	1.70415	1.80055	1.6663	2.92503	2.77516	2.5143	3.39227	4.75416	2.10166	1.68788	2.92327	3.14252	2.8533	2.40114	2.80171	2.74141	2.55552	1.78834	3.4501	3.09319	3.10854	8.03318	3.99709	3.60847	1.29066	0.925264	1.6535	1.50033	0.986055	1.63006	0.715771	2.56506	2.17125	1.83045	2.29517	2.39396	1.90307	2.28642	2.13119	11.6653	9.93537
ENSG00000111058	NA	NA	NA	NA	NA	NA	NA	NA	NA	NA	NA	NA	NA	NA	NA	NA	NA	NA	NA	NA	NA	NA	NA	NA	NA	NA	NA	NA	NA	NA	NA	NA	NA	NA	NA	NA	NA	NA	NA	NA	NA	NA	NA	NA	NA	NA	NA	NA	NA
ENSG00000111077	NA	NA	NA	NA	NA	NA	NA	NA	NA	NA	NA	NA	NA	NA	NA	NA	NA	NA	NA	NA	NA	NA	NA	NA	NA	NA	NA	NA	NA	NA	NA	NA	NA	NA	NA	NA	NA	NA	NA	NA	NA	NA	NA	NA	NA	NA	NA	NA	NA
ENSG00000111144	283.127	270.633	291.306	272.034	292.534	277.764	156.212	142.171	158.101	200.938	173.445	185.014	156.286	180.945	168.74	128.509	194.546	230.079	215.384	185.689	169.07	182.132	187.063	272.373	292.38	279.239	122.426	117.19	109.434	114.892	107.722	106.762	191.309	159.054	169.227	188.609	182.554	165.634	73.5261	167.111	178.575	138.609	114.298	131.84	176.677	169.974	190.334	181.52	185.051
ENSG00000111181	NA	NA	NA	NA	NA	NA	NA	NA	NA	NA	NA	NA	NA	NA	NA	NA	NA	NA	NA	NA	NA	NA	NA	NA	NA	NA	NA	NA	NA	NA	NA	NA	NA	NA	NA	NA	NA	NA	NA	NA	NA	NA	NA	NA	NA	NA	NA	NA	NA
ENSG00000111218	NA	NA	NA	NA	NA	NA	NA	NA	NA	NA	NA	NA	NA	NA	NA	NA	NA	NA	NA	NA	NA	NA	NA	NA	NA	NA	NA	NA	NA	NA	NA	NA	NA	NA	NA	NA	NA	NA	NA	NA	NA	NA	NA	NA	NA	NA	NA	NA	NA
ENSG00000111224	1.51185	1.73249	2.6437	1.2666	1.82212	1.28732	1.28986	1.03375	1.44303	1.59995	1.39604	1.44179	0.913326	0.999289	0.525078	0.52442	2.61452	2.03977	1.99494	1.91479	1.66167	2.06395	1.80376	4.35721	4.55019	4.49283	0.571716	0.549715	0.441955	0.629841	0	0	1.83499	1.04465	1.5152	2.25688	3.25946	1.57519	0.0636027	0.911713	1.87423	1.82983	1.83552	1.64102	1.44389	2.03169	2.80512	1.49265	1.10685
ENSG00000111237	210.894	189.798	197.66	170.303	194.008	190.062	127.555	129.396	124.965	168.016	134.017	134.703	94.5954	132.587	116.021	73.5596	149.144	174.071	273.975	177.071	115.719	109.674	129.024	129.991	116.902	118.788	96.5025	98.872	86.4893	58.9929	82.4444	86.5068	156.264	144.661	131.541	123.222	120.782	104.515	59.3564	125.306	127.02	138.683	124.061	141.699	158.918	149.539	203.764	111.721	112.15
ENSG00000111261	9.66299	10.3606	9.8474	9.76491	9.81818	9.39082	5.44149	4.2528	4.42719	5.93326	5.17141	5.46636	12.7513	17.7589	9.57175	8.50537	6.70852	8.68469	8.22252	6.73721	5.42074	6.45047	6.52788	6.43175	4.58976	5.356	5.51749	6.85251	4.4133	4.76145	2.74218	3.48127	38.3234	30.1984	36.6235	27.961	33.232	29.7265	1.27878	7.91885	10.0635	3.36834	2.76784	3.81263	6.6221	6.06376	8.30993	3.93475	4.83232
ENSG00000111266	9.56643	8.15947	9.42366	9.42255	10.5881	9.90317	17.1397	17.0757	17.8486	22.3583	21.0506	23.505	29.3667	34.8861	28.5243	28.1967	11.6419	11.6204	14.6154	8.95247	20.8841	21.4984	18.128	28.4026	30.3229	27.8663	29.5858	29.9239	28.6334	63.6071	63.1979	63.928	9.42196	7.13247	9.13586	24.0804	23.175	24.9602	3.48347	24.6624	31.4799	43.1836	39.5888	40.7371	50.9048	36.0963	51.8201	7.42187	8.23776
ENSG00000111271	7.88931	10.7175	7.94019	8.3721	8.83224	7.47462	14.9575	15.199	16.4269	12.5339	13.958	13.4523	19.5196	18.7952	15.0397	15.2134	12.6183	12.3591	8.99693	11.6018	16.8103	16.2041	13.0094	15.4332	13.1973	15.7079	15.6362	14.5342	15.2149	8.88144	12.2079	5.82841	7.89652	7.76815	8.46747	7.27003	5.73365	7.98839	5.81562	13.961	14.1495	9.58638	10.8688	8.88846	11.5215	10.7434	10.3269	9.1354	8.36133
ENSG00000111275	26.9014	28.3683	29.2924	33.721	32.6943	26.6906	53.5532	56.5962	52.5407	53.3525	54.5043	58.699	103.13	121.574	99.7872	98.0089	42.9869	40.5651	21.6247	28.5035	53.0297	54.7711	54.3547	52.6118	53.7495	52.6277	53.9191	50.5261	56.7229	38.8623	47.6908	38.8254	61.7349	59.373	60.9141	52.5615	54.7072	57.4349	24.0445	64.2698	76.2202	95.1914	96.3351	94.9436	52.0871	55.4264	48.9546	25.9145	25.402
ENSG00000111339	NA	NA	NA	NA	NA	NA	NA	NA	NA	NA	NA	NA	NA	NA	NA	NA	NA	NA	NA	NA	NA	NA	NA	NA	NA	NA	NA	NA	NA	NA	NA	NA	NA	NA	NA	NA	NA	NA	NA	NA	NA	NA	NA	NA	NA	NA	NA	NA	NA
ENSG00000111371	65.2102	75.5693	87.5698	64.7715	70.8088	66.5645	56.3377	48.8269	50.2457	61.3622	47.5005	48.8745	16.5707	27.2929	15.6116	10.3734	57.6	53.0061	66.2142	47.4764	42.4621	46.4536	47.0153	116.524	109.866	99.8094	53.1301	62.675	49.1342	50.3884	46.3692	63.1613	33.43	20.6958	31.9849	48.9751	51.5331	38.1123	3.21515	51.7985	60.8199	91.0914	79.6334	96.0038	85.1045	76.9033	94.9953	44.4251	41.4862
ENSG00000111445	18.583	13.1093	10.8227	11.0964	12.4635	12.7272	53.6441	53.6151	51.4934	58.5409	54.5249	57.2744	20.5267	22.7206	13.7963	11.6153	52.3125	57.802	54.3388	57.0672	53.1937	54.3262	59.0458	25.6539	27.3307	26.4542	12.1447	10.206	12.308	12.0629	6.66364	11.2795	46.844	40.7182	42.964	25.5149	27.1239	21.7082	8.32808	61.4712	55.4812	39.5751	30.1922	36.8813	52.0893	54.3527	48.506	18.7991	17.1506
ENSG00000111581	12.4784	14.6963	18.8114	11.6345	13.6676	12.4392	35.3251	30.3787	32.4156	43.7528	34.6555	36.1985	13.5512	19.5298	11.8648	9.51333	35.9284	36.387	55.9362	38.9062	35.5793	38.5952	40.0004	38.7643	32.5646	34.8205	11.9436	10.8251	11.2349	14.8835	9.15606	15.154	30.92	23.9377	26.9771	24.9576	25.2602	20.3422	2.9604	36.4295	34.105	34.3591	23.7683	31.1075	46.6671	39.475	52.1241	13.2419	16.1349
ENSG00000111640	9989.23	9825.11	9359.88	9916.76	9114.02	9914.09	11479.5	11983	10722.3	10120.3	11140.8	10356.9	11747.2	11481.7	10842	11543.2	9829.7	8484.97	5451.19	10160.2	9190.66	9305.71	8318.44	5727.3	8626.75	7452.86	9863.65	10080.7	10653	9063.92	9974.84	9497.58	5611.66	5548.21	5480.89	4007.22	4546.6	4408.24	14446.6	9915.6	9542.51	8257.66	8960.04	7654.4	7663.73	7520.06	6321.79	11552.5	11596.2
ENSG00000111641	46.6079	51.0917	50.341	57.8394	55.46	59.2978	84.2504	90.4772	91.1493	82.3682	93.3137	96.4	79.5331	67.7969	81.9583	81.9992	92.2559	77.5751	97.5132	90.4494	101.709	100.962	97.1055	79.2024	55.0782	70.7329	107.412	104.319	106.622	125.631	107.143	114.585	35.4256	38.9049	43.7024	42.8547	41.3747	40.9633	64.9997	102.911	85.4085	87.1876	83.1863	90.0995	111.18	113.348	116.097	67.5792	71.5746
ENSG00000111666	2.36458	5.40611	5.51311	3.33746	4.51226	2.95752	78.7097	71.5666	71.0915	81.9588	73.2735	71.7	30.7598	43.6637	31.3722	21.7681	74.6995	76.4054	42.345	52.8368	70.0117	72.092	65.6461	76.4088	77.1209	78.5002	66.1991	69.2321	66.6051	66.3107	57.8999	85.7562	76.7634	60.8551	64.9474	51.5029	63.2342	56.0329	17.1005	61.1528	68.3325	76.7598	59.5238	71.2131	73.8872	64.9111	65.6216	5.16319	4.69884
ENSG00000111667	86.8073	85.6302	80.8789	99.3288	85.7378	90.0337	114.724	122.163	114.41	90.6567	106.185	110.261	50.7794	54.5984	47.57	51.0282	121.675	110.19	81.9149	115.258	118.485	125.29	126.27	66.634	64.0511	65.5238	128.598	131.967	133.459	88.932	76.8902	94.9665	72.0072	80.7915	86.6609	49.4682	42.1185	47.9146	77.3374	138.574	143.296	110.671	119.721	118.884	103.661	112.298	86.7547	78.5691	74.5711
ENSG00000111669	1405.06	1344.9	1330.06	1362.19	1401.37	1445.45	1985.03	2035.82	2089.73	1970.42	2126.57	2079.63	1169.01	1378.37	1165.91	1535.54	1358.31	1210.01	621.694	1022.01	1730.04	1654.24	1564.04	966.13	1445.02	1202.58	1464.22	1388	1509.68	831.474	962.338	923.947	1168.75	1241.7	1272.56	726.705	781.449	794.202	976.684	1597.58	1599.97	1687.54	1795.3	1498.06	1169.73	1311.66	953.018	1394.2	1339.55
ENSG00000111670	32.1828	34.5865	37.3374	33.2577	35.8206	32.995	20.2937	19.7611	21.2005	22.7179	20.088	21.101	7.91366	11.3743	7.4874	6.73022	22.5629	24.3112	27.7844	24.5738	19.9691	22.9827	21.724	30.2867	31.1723	27.0459	13.4564	12.3994	12.4037	10.6796	14.9178	11.5969	18.3758	12.7296	18.6099	18.7761	20.8949	16.0752	1.43463	19.2174	21.5664	21.1904	14.0982	20.6348	21.6112	19.6653	24.2761	14.1897	14.3279
ENSG00000111674	23.3795	22.4	19.6993	27.6987	28.5356	25.3777	101.159	118.981	115.469	97.6743	112.443	106.827	118.89	137.316	173.118	188.326	56.2596	52.358	33.612	50.5973	70.8529	74.4327	70.7299	71.2935	162.284	107.223	101.719	84.7567	103.713	76.4671	76.0472	78.3544	25.1339	22.3986	22.1463	24.0459	33.2384	28.8113	29.481	59.9414	72.0564	121.605	122.221	112.806	49.2701	55.2514	52.4744	7.23714	6.13325
ENSG00000111679	33.2429	37.2945	26.74	31.6279	25.4653	28.111	26.651	24.9952	28.4951	22.4577	26.5107	28.9174	58.5433	51.1062	50.4889	52.6861	35.9142	35.4474	32.9904	19.9989	35.9908	37.7862	36.389	26.5535	27.2078	32.2174	16.764	15.8574	15.8995	20.2989	17.8062	19.1369	28.9763	29.9614	30.9657	30.122	30.9579	32.1476	14.0451	31.5597	39.4795	15.6937	22.3661	18.0464	27.4829	21.8262	22.3928	23.756	22.3345
ENSG00000111684	49.1814	57.4784	53.4012	36.2547	41.9838	40.0059	61.8475	62.1295	59.8968	58.3186	60.3374	64.4293	46.5426	49.5356	76.998	70.812	64.1884	65.3241	39.4632	53.8388	59.3061	65.0081	58.403	36.1761	33.8254	36.9241	28.2041	29.5452	29.6918	36.6099	28.8463	18.1909	41.4357	32.001	39.1553	23.4296	22.1858	23.9494	19.6242	60.9793	59.3644	50.1851	57.2428	46.5493	65.0972	55.4518	62.6242	37.4711	34.7807
ENSG00000111696	10.8246	10.6676	10.4256	6.54511	8.3651	6.90171	5.23952	4.68844	5.12058	4.97867	4.07914	5.47561	4.04993	3.23329	3.79814	3.43551	5.81125	5.011	4.74773	4.40999	4.48461	4.31628	5.72943	4.65766	5.3523	4.57818	4.51885	4.89542	4.54649	3.63616	2.35588	3.54471	2.99355	2.99407	3.7054	4.19338	4.64943	4.67033	1.44531	3.69561	4.46891	4.69505	2.95919	4.70332	5.22485	5.24072	6.04071	5.29667	5.48686
ENSG00000111700	NA	NA	NA	NA	NA	NA	NA	NA	NA	NA	NA	NA	NA	NA	NA	NA	NA	NA	NA	NA	NA	NA	NA	NA	NA	NA	NA	NA	NA	NA	NA	NA	NA	NA	NA	NA	NA	NA	NA	NA	NA	NA	NA	NA	NA	NA	NA	NA	NA
ENSG00000111713	NA	NA	NA	NA	NA	NA	NA	NA	NA	NA	NA	NA	NA	NA	NA	NA	NA	NA	NA	NA	NA	NA	NA	NA	NA	NA	NA	NA	NA	NA	NA	NA	NA	NA	NA	NA	NA	NA	NA	NA	NA	NA	NA	NA	NA	NA	NA	NA	NA
ENSG00000111716	665.531	606.477	705.2	611.192	673.837	644.723	1678.72	1485.98	1632.06	1901.53	1635.94	1612.74	1279.69	1438.32	1122.12	1355.87	1441.98	1419.57	1666.31	1437.81	1626.91	1540.55	1545.72	1441.89	1282.69	1286.62	1890.58	1709.65	1692.07	1099.96	1228.1	1247.29	1325.62	1263.3	1326.96	802.683	764.987	739.77	652.59	1625.34	1587.68	1466.63	1196	1413.84	1612	1459.59	1687.51	652.418	631.922
ENSG00000111726	71.3895	75.7534	107.872	92.5996	81.1587	75.4749	59.4384	56.8723	54.2755	69.2725	52.8674	59.0138	41.0058	55.2101	46.9234	34.926	75.734	71.0028	84.4138	77.3672	52.7169	58.9817	60.9015	56.6429	72.0385	65.9634	49.0948	61.5618	48.5565	39.1149	61.8333	55.0869	74.8724	54.8017	63.5267	56.206	55.797	46.6585	5.1802	68.4544	72.396	92.007	69.8817	89.2192	74.6916	69.7517	82.331	82.1024	83.1061
ENSG00000111728	NA	NA	NA	NA	NA	NA	NA	NA	NA	NA	NA	NA	NA	NA	NA	NA	NA	NA	NA	NA	NA	NA	NA	NA	NA	NA	NA	NA	NA	NA	NA	NA	NA	NA	NA	NA	NA	NA	NA	NA	NA	NA	NA	NA	NA	NA	NA	NA	NA
ENSG00000111732	NA	NA	NA	NA	NA	NA	NA	NA	NA	NA	NA	NA	NA	NA	NA	NA	NA	NA	NA	NA	NA	NA	NA	NA	NA	NA	NA	NA	NA	NA	NA	NA	NA	NA	NA	NA	NA	NA	NA	NA	NA	NA	NA	NA	NA	NA	NA	NA	NA
ENSG00000111775	277.539	274.189	218.567	303.232	236.254	252.832	641.931	677.588	629.205	583.536	611.602	588.967	829.779	779.844	750.172	803.783	653.957	675.475	377.56	656.369	726.925	649.788	491.752	629.906	552.903	519.083	828.291	947.303	1081.69	493.64	706.227	633.578	648.016	769.08	756.279	405.678	438.167	450.012	590.176	519.679	444.827	383.716	397.92	319.121	443.584	451.856	345.072	476.796	487.985
ENSG00000111816	1.31135	1.3163	1.7233	1.62862	1.65311	1.4673	1.37872	1.15165	0.943071	1.29619	0.992963	1.0678	0.267588	0.389499	0.271936	0.145498	2.03108	1.71774	2.26238	1.75313	0.841527	1.13077	1.2386	0.964048	1.36941	0.947511	1.70482	1.55566	1.29975	3.06156	1.56091	3.52287	1.5846	0.840517	1.5088	3.05313	2.46792	2.51368	0.0635265	1.76053	2.11057	2.81592	2.31712	2.45858	1.66304	1.45806	1.9033	0.552171	0.342187
ENSG00000111817	24.5723	26.5604	28.1747	23.7315	28.0961	27.712	4.71885	4.4375	5.13522	5.32569	5.23625	5.35808	0.689782	1.20671	0.75885	0.916813	2.61189	3.34785	3.3743	3.5149	5.68562	6.40175	5.48695	8.55084	10.2793	9.40123	2.54481	2.42181	2.53427	4.33399	2.50362	2.62344	10.6586	7.20782	10.5938	16.949	15.6391	14.6997	0.186804	4.3609	4.34825	14.1609	12.932	13.2734	6.45123	6.51654	7.9706	15.2048	13.0699
ENSG00000111837	0.0454171	0	0.0635351	0	0.156003	0.103733	0.464979	0.59004	0.610106	0.365285	0.217317	0.537429	0.604712	0.612103	0.333001	0.897977	0.994866	0.684851	1.281	0	0.160299	0.0894724	0.0643464	0.125923	0.176077	0.115439	0.312133	0	0.2943	1.86939	0.486543	1.64714	0.0654603	0.165628	0.141519	0.815299	0.18004	0.403036	0	0.104077	0.188782	0.139256	0	0.104073	0.267288	0.257697	0.20267	0.094663	0.270756
ENSG00000111846	15.6885	14.8466	15.8223	12.5498	16.5239	14.2743	12.3358	12.1132	13.5599	13.9658	12.8023	12.6521	10.9068	13.5347	5.88521	6.50124	15.2229	14.1208	18.2309	15.6084	10.6596	11.8728	12.2336	12.1951	9.92753	10.2451	18.8692	20.4445	15.311	24.5155	21.7141	25.9738	5.20018	4.61253	6.42818	9.9844	8.73146	8.68923	2.33305	11.2406	14.5475	29.5416	20.4171	29.308	21.0346	17.3433	26.4476	4.14025	5.47793
ENSG00000111880	7.52044	7.90549	10.3153	7.41013	7.47655	9.49605	11.7265	9.78858	10.1025	15.1297	10.8832	10.8254	2.93069	4.31493	2.85116	2.33717	13.5462	15.7103	19.0846	17.2144	10.4016	10.696	12.3701	10.807	11.2594	10.1237	10.9558	13.9391	9.47471	13.4736	9.82498	11.5306	12.9543	8.18758	11.4183	14.4617	15.4636	13.2222	1.58345	12.5259	14.0795	13.9853	13.7514	15.8039	17.1279	16.7354	21.1178	6.65227	5.68619
ENSG00000111885	NA	NA	NA	NA	NA	NA	NA	NA	NA	NA	NA	NA	NA	NA	NA	NA	NA	NA	NA	NA	NA	NA	NA	NA	NA	NA	NA	NA	NA	NA	NA	NA	NA	NA	NA	NA	NA	NA	NA	NA	NA	NA	NA	NA	NA	NA	NA	NA	NA
ENSG00000111962	8.77941	9.05544	8.75693	5.74819	7.07704	5.70992	4.72482	4.60326	5.28867	5.96349	5.23277	5.64864	2.80171	4.99245	3.233	3.2866	5.42077	5.22421	5.24367	3.07901	5.23396	6.04957	5.07583	10.5335	8.69999	8.6487	6.27233	4.35175	5.06579	6.35722	5.9046	5.71126	1.13488	1.03373	0.981399	1.15905	1.61269	0.833113	0.755253	4.962	5.56391	6.47829	5.60036	7.21718	5.75381	5.67394	5.93809	2.62586	1.64292
ENSG00000112053	NA	NA	NA	NA	NA	NA	NA	NA	NA	NA	NA	NA	NA	NA	NA	NA	NA	NA	NA	NA	NA	NA	NA	NA	NA	NA	NA	NA	NA	NA	NA	NA	NA	NA	NA	NA	NA	NA	NA	NA	NA	NA	NA	NA	NA	NA	NA	NA	NA
ENSG00000112062	40.488	39.0251	46.3768	35.5579	38.2745	41.6795	42.1208	38.5253	38.026	40.3882	39.2615	41.8191	16.8414	22.429	11.0625	12.9239	40.5005	36.8403	28.956	33.3095	38.7995	40.8128	37.0653	45.2386	46.6431	42.5967	45.7926	42.0763	43.0539	49.0858	37.8132	35.1407	69.5285	52.4988	64.5777	65.0035	69.4132	58.2527	5.53213	41.8706	39.8918	58.6408	48.0288	55.7459	38.084	37.6993	37.2467	37.3622	42.0852
ENSG00000112077	NA	NA	NA	NA	NA	NA	NA	NA	NA	NA	NA	NA	NA	NA	NA	NA	NA	NA	NA	NA	NA	NA	NA	NA	NA	NA	NA	NA	NA	NA	NA	NA	NA	NA	NA	NA	NA	NA	NA	NA	NA	NA	NA	NA	NA	NA	NA	NA	NA
ENSG00000112079	71.5922	69.3522	80.6052	57.7795	65.011	63.4331	33.1938	29.9506	31.5048	35.5193	29.6625	35.2011	29.2655	36.6592	19.7659	19.0903	35.3819	37.2259	41.4685	31.4855	32.5876	33.6869	34.5215	30.4931	32.7004	33.7764	45.0071	42.6374	36.0618	38.4565	31.207	40.5879	57.7846	48.9757	56.6675	66.0848	73.0057	62.0487	5.76198	39.3741	42.2087	35.6268	28.5685	35.8087	38.3074	37.0917	43.9772	27.9916	29.925
ENSG00000112096	32.7812	30.3658	26.7198	78.8354	92.2726	73.3536	74.3351	74.6239	76.4161	94.2586	87.3009	88.6412	29.094	36.5388	60.2105	71.943	17.3745	14.0373	22.9744	13.8008	40.5424	45.0835	46.8916	161.729	193.577	169.215	67.6957	73.7288	67.1546	129.476	124.301	114.145	22.1865	16.9985	21.7437	89.0462	83.7338	89.7587	11.1083	45.4076	57.1202	356.959	345.053	364.618	95.1901	89.9448	104.921	18.71	20.1505
ENSG00000112130	31.5058	26.0638	29.7502	22.6386	28.5851	30.2919	12.7611	11.6878	13.1458	14.7176	13.8824	14.7219	5.78606	6.52131	4.13005	5.87271	14.4899	13.1007	16.2317	19.5283	12.4959	13.2284	13.5264	14.2941	11.7209	14.04	6.38247	6.92548	4.59571	11.4868	9.71634	5.19374	14.1734	12.1163	13.1391	13.7451	12.7417	12.6107	4.19721	11.0485	12.8974	10.7336	9.45165	11.3762	14.796	14.1387	17.3397	16.2179	14.0393
ENSG00000112144	9.264	9.95952	11.435	8.28077	8.8008	8.47232	3.24632	2.95225	3.12081	3.0501	2.82097	3.03329	1.14564	2.28414	1.89263	0.945128	5.74412	6.8333	9.03334	6.90182	3.79612	4.21884	4.22605	4.45318	5.00371	4.42609	3.97811	2.57586	3.37188	7.53721	9.52489	7.9747	1.73622	1.25514	1.63845	2.38898	3.75198	2.70182	0.320956	4.60074	4.8084	4.10391	3.85938	4.50198	4.38864	3.97079	5.37545	3.22813	3.30568
ENSG00000112245	139.805	149.013	228.509	137.511	154.275	142.957	175.533	162.759	151.863	256.516	190.69	195.323	262.064	373.985	178.148	118.616	238.609	224.747	433.225	319.508	186.269	228.406	219.702	229.454	295.664	263.507	268.367	306.404	241.654	723.5	616.293	697.409	100.056	59.3644	83.6764	131.888	158.193	119.786	21.1937	222.235	292.339	211.704	169.898	218.084	345.582	269.433	404.58	167.804	165.413
ENSG00000112293	0.275138	0.23894	0.320748	0.134242	0.455033	0.232746	1.37365	1.22205	1.56055	1.21573	1.04021	1.1983	0.757938	1.12368	1.30006	0.805922	1.81765	1.61344	1.77242	1.2874	1.52858	1.62608	1.64588	1.54688	0.94816	1.19886	0.573004	0	0.73579	0.387173	2.29249	0.739143	0.660934	0.691217	0.64564	0.460983	0.323167	0.438237	0.146616	1.75139	1.56722	0.468677	0.293834	0.77058	1.22942	1.21422	1.33692	0.382314	0.243
ENSG00000112294	3.92441	2.67186	3.11321	2.67948	4.00014	2.49589	12.6033	12.4352	13.051	11.7402	11.1446	13.4147	6.78971	9.14742	6.59699	5.25696	18.1215	18.0417	16.4233	14.3959	13.2037	15.0852	13.7985	12.5063	12.5551	11.3304	4.6945	5.95137	5.36067	6.21272	4.6143	5.20708	16.0722	13.7531	16.5531	15.052	13.3436	13.6885	1.53018	12.7219	14.323	6.79908	4.69197	5.15437	11.3602	11.3508	12.5576	1.59603	2.18739
ENSG00000112299	1.05661	0.872004	0.610528	2.82419	3.26115	2.6931	0.365812	0.32137	0.308563	0.595287	0.268665	0.509637	1.26552	0.675432	1.54943	1.51385	0	0.138546	0.503897	0	0.297264	0.271506	0.325434	0.955291	1.30609	1.10095	0.0861068	0	0.0425265	0	0	0	18.0763	11.4593	13.8853	28.7319	37.6971	26.6556	0.073441	0.315822	0.445559	2.20678	0.971413	2.52648	0.135182	0.20853	0.328003	0.670265	0.182581
ENSG00000112303	NA	NA	NA	NA	NA	NA	NA	NA	NA	NA	NA	NA	NA	NA	NA	NA	NA	NA	NA	NA	NA	NA	NA	NA	NA	NA	NA	NA	NA	NA	NA	NA	NA	NA	NA	NA	NA	NA	NA	NA	NA	NA	NA	NA	NA	NA	NA	NA	NA
ENSG00000112304	24.1829	24.3765	24.1392	20.6021	25.0927	24.5323	29.7063	28.9923	30.5119	33.1109	29.4193	33.3171	47.9588	41.7177	64.4599	46.4858	35.2102	39.4413	38.0251	25.5103	33.687	34.4623	34.6487	54.2449	41.4788	51.6951	32.9461	31.9053	31.8693	26.586	31.9335	28.4227	60.573	61.7029	58.7392	54.6866	59.971	51.415	24.9678	33.2886	36.1823	27.4625	25.1805	25.0617	44.7224	37.0669	56.8797	18.2016	18.6049
ENSG00000112309	NA	NA	NA	NA	NA	NA	NA	NA	NA	NA	NA	NA	NA	NA	NA	NA	NA	NA	NA	NA	NA	NA	NA	NA	NA	NA	NA	NA	NA	NA	NA	NA	NA	NA	NA	NA	NA	NA	NA	NA	NA	NA	NA	NA	NA	NA	NA	NA	NA
ENSG00000112319	8.98211	9.61635	10.8072	8.1156	8.50667	8.73792	15.5787	15.3668	14.8467	16.8136	13.6187	15.1448	8.80788	12.6128	9.16042	7.06472	20.5892	21.5148	22.8205	13.1199	14.3291	17.9134	17.2819	20.2151	23.5256	20.4815	12.771	15.3217	13.4474	20.0127	21.383	21.4488	10.8683	7.41395	9.77728	12.5808	12.7968	12.0357	0.650004	15.8397	18.8981	19.2671	18.4033	19.8624	18.8532	16.0654	21.8718	4.77667	4.70099
ENSG00000112337	NA	NA	NA	NA	NA	NA	NA	NA	NA	NA	NA	NA	NA	NA	NA	NA	NA	NA	NA	NA	NA	NA	NA	NA	NA	NA	NA	NA	NA	NA	NA	NA	NA	NA	NA	NA	NA	NA	NA	NA	NA	NA	NA	NA	NA	NA	NA	NA	NA
ENSG00000112367	10.24	8.95084	11.9921	9.95662	8.64256	8.19698	11.9814	12.3385	10.3758	14.2495	12.3193	13.1558	8.91931	11.8651	10.3825	7.45577	13.0007	12.2646	18.2461	15.1369	13.08	14.6782	14.7566	16.9942	19.4337	16.7851	6.83646	5.65943	6.50002	7.22541	7.5222	7.78116	16.7831	13.0595	16.0045	12.9411	16.7784	11.5835	4.86425	10.459	12.7286	11.7217	10.3484	11.7994	12.4546	10.2259	12.6902	8.04945	7.44181
ENSG00000112394	0	0	0	0	0	0	0.0842326	0.0657771	0.198941	0.139698	0.148722	0.0851874	0.060439	0.100804	0.0482594	0.108448	0.102985	0.0248126	0	0	0.116155	0.0864439	0.128222	0.0570285	0.0425292	0.0298745	0.185053	0.227357	0.243718	0.312596	0.352556	0	0.118584	0.14402	0.188002	0.0945243	0.13046	0.123558	0	0.226246	0.159593	0.0168178	0.0316315	0.0377062	0.0484201	0.0373462	0.0587429	0	0
ENSG00000112425	3.37383	2.15262	3.37124	1.23458	2.57527	3.27191	3.97498	3.37165	3.12937	3.37398	2.13538	2.25756	2.28664	2.01762	2.8271	1.41178	2.011	4.72406	3.6503	2.89956	3.02423	3.42875	4.32476	1.78176	2.95856	3.17933	2.45922	1.66486	1.48722	3.30639	0.860549	3.8844	2.43137	1.34755	1.75213	2.24955	1.3799	1.31603	0.770506	3.12937	3.89548	3.03773	1.54418	2.57702	3.30927	2.8259	4.51662	1.67431	2.07517
ENSG00000112473	250.738	239.017	250.383	243.34	252.288	230.65	125.592	130.17	132.689	118.689	133.307	135.955	139.825	141.445	110.283	139.498	120.34	102.532	60.7445	64.8341	153.426	145.662	164.056	99.9586	80.5061	84.6544	176.324	177.293	164.429	200.803	160.302	164.025	390.224	408.397	396.849	265	264.012	258.169	72.5083	126.857	137.61	137.485	148.742	146.572	139.473	161.098	124.137	137.36	128.032
ENSG00000112499	NA	NA	NA	NA	NA	NA	NA	NA	NA	NA	NA	NA	NA	NA	NA	NA	NA	NA	NA	NA	NA	NA	NA	NA	NA	NA	NA	NA	NA	NA	NA	NA	NA	NA	NA	NA	NA	NA	NA	NA	NA	NA	NA	NA	NA	NA	NA	NA	NA
ENSG00000112541	0	0	0.105755	0.0237114	0.0247303	0.0246663	3.24328	2.15852	2.75643	3.46476	2.49189	2.79549	1.21976	2.0774	0.918528	0.664308	5.27206	5.11346	7.71665	5.06769	3.12561	3.97141	3.9476	5.9287	6.47572	5.56057	6.66643	6.26715	6.17829	11.6942	9.02411	13.839	4.07819	2.17401	3.29784	6.45192	8.39101	6.915	0.0690588	2.42531	3.32185	4.967	3.81988	3.95954	5.08461	4.9512	5.7638	0	0
ENSG00000112655	70.2934	76.8191	74.7171	72.3475	66.7499	59.6851	4.94296	4.74954	5.41152	4.7326	5.58293	6.32684	2.76393	3.16105	4.9117	4.97184	5.24074	4.02692	3.19163	5.44604	6.60323	8.08464	6.86171	4.51786	5.5861	4.88129	0.622149	0	0.963704	0.429934	2.90936	0.547185	74.9587	70.3182	75.252	61.72	60.3481	67.4495	1.44719	4.25266	4.32725	1.29531	1.65318	1.76323	2.8858	3.13324	2.18141	64.0581	55.6764
ENSG00000112679	29.3221	33.6715	26.4292	26.0395	29.7515	28.2679	14.0337	15.7237	12.3293	11.6107	14.1318	13.3113	12.97	12.4134	11.7109	13.0928	12.682	11.6829	8.96516	10.0391	14.0234	11.9757	11.3991	14.1281	16.4048	17.0959	12.4367	12.3519	9.82025	13.5862	12.7692	8.64574	14.0875	10.9541	11.555	11.9825	13.0728	9.11297	6.66929	9.0138	8.58782	12.7916	12.1439	12.5642	13.5621	11.0916	10.3189	41.7379	42.1617
ENSG00000112695	693.885	628.374	592.494	362.905	584.934	553.71	219.308	233.79	198.235	250.08	231.353	216.701	310.667	307.509	298.753	341.207	189.685	209.673	286.463	187.575	239.233	218.607	228.692	186.721	180.692	174.111	358.388	371.936	384.36	320.072	369.286	313.715	418.967	461.036	417.113	402.575	378.732	406.506	213.929	194.379	196.145	207.828	227.832	205.687	208.76	189.439	242.665	214.336	247.836
ENSG00000112699	65.1015	64.797	62.6819	58.7012	65.401	63.9731	15.6284	15.154	17.3069	13.1946	17.1543	15.9367	47.3211	46.4472	48.3181	53.6009	17.4823	19.0834	20.5452	13.7181	18.0414	16.4712	15.8302	16.5959	16.0599	17.2634	19.8741	21.2668	17.309	23.4642	34.1992	26.1878	62.2807	59.2079	54.1579	39.1328	40.6769	34.0887	16.5862	15.6762	18.0086	12.0024	10.3009	12.0179	14.7618	15.7847	21.2667	34.6952	34.4379
ENSG00000112739	39.0886	40.7264	40.7645	31.7438	39.4707	32.0362	22.4336	21.2495	20.5292	30.7757	21.9335	24.9557	6.6597	12.2759	6.83698	5.69034	29.5484	32.2053	55.5678	28.4738	21.4979	25.0035	26.1722	19.9126	23.3247	20.9309	21.4647	24.2388	17.5037	35.3392	27.4961	37.291	12.9987	6.76679	10.15	12.732	13.504	10.3838	1.39282	25.3614	28.0908	27.7489	23.2664	28.2472	34.7144	30.1687	43.4603	15.4111	12.4937
ENSG00000112742	3.40659	3.12882	6.34128	2.77463	3.71169	2.6563	25.8137	26.2468	15.2786	38.5696	22.6684	24.5848	5.09579	8.78521	2.33659	2.65555	35.5915	40.9292	72.8376	36.691	22.4311	28.9369	28.8807	24.0317	28.9347	26.1158	1.33882	1.13876	2.28883	6.26279	4.1203	2.65692	36.7456	18.2341	25.7573	24.3429	26.2825	20.4412	1.4054	24.3008	31.5172	19.2618	14.1533	19.9561	39.5579	32.8594	42.0742	8.47464	8.18893
ENSG00000112759	18.0881	15.7785	16.8317	19.0591	14.7931	17.7672	85.1067	91.8349	79.9465	74.7973	86.3784	88.865	29.5115	35.8647	14.8017	20.046	98.8031	74.5203	54.2825	65.5824	96.3807	100.061	106.341	61.9613	79.048	72.6579	29.1105	26.2197	32.5916	20.9651	25.9519	33.1906	179.003	187.645	183.961	139.218	132.311	144.365	45.6983	108.622	101.143	61.2384	66.9032	66.0589	76.7501	90.8115	70.2668	31.8104	31.4514
ENSG00000112874	12.636	11.2191	13.1334	8.46784	9.29655	9.33043	2.68433	1.97785	1.77243	3.1065	2.5631	2.58965	3.0522	2.30051	1.56274	2.00672	3.01725	3.29045	4.77109	3.66352	2.23889	2.96585	2.66022	3.13059	4.16434	3.51948	2.91693	4.55761	2.11395	3.69551	1.08728	3.0674	13.1656	6.21819	8.76725	14.4299	16.4958	11.9858	0.730136	3.37242	3.79685	2.02278	1.65838	1.86057	3.58386	3.3401	4.80082	9.0964	10.6894
ENSG00000112893	19.1911	24.0959	31.3833	19.1941	23.1456	21.2376	22.1976	17.094	19.1568	23.9968	17.4218	18.7093	1.14928	3.83368	1.39042	1.41645	22.1941	19.0445	28.883	18.2535	21.195	21.4437	20.9296	52.2364	49.7727	40.3645	13.3172	11.5288	11.7967	9.12639	11.7828	10.087	31.9789	13.61	28.4026	25.1912	24.0057	22.0582	0.303159	21.2067	24.5931	31.631	21.7265	30.9397	30.0214	23.758	35.7109	25.2965	23.967
ENSG00000112941	NA	NA	NA	NA	NA	NA	NA	NA	NA	NA	NA	NA	NA	NA	NA	NA	NA	NA	NA	NA	NA	NA	NA	NA	NA	NA	NA	NA	NA	NA	NA	NA	NA	NA	NA	NA	NA	NA	NA	NA	NA	NA	NA	NA	NA	NA	NA	NA	NA
ENSG00000112972	84.334	89.6941	110.525	103.768	122.432	115.856	104.76	90.3632	84.4892	129.192	98.3629	99.6864	58.1634	91.7948	51.9127	48.2619	136.146	152.263	278.604	166.796	79.6787	87.882	85.0306	31.2117	38.2237	33.3734	337.04	350.167	292.519	228.049	228.964	252.379	176.057	105.019	146.964	85.6913	103.262	88.8257	7.45767	89.5399	93.7903	164.441	143.036	157.921	139.933	123.336	156.409	101.026	94.2142
ENSG00000112981	NA	NA	NA	NA	NA	NA	NA	NA	NA	NA	NA	NA	NA	NA	NA	NA	NA	NA	NA	NA	NA	NA	NA	NA	NA	NA	NA	NA	NA	NA	NA	NA	NA	NA	NA	NA	NA	NA	NA	NA	NA	NA	NA	NA	NA	NA	NA	NA	NA
ENSG00000112992	17.1738	15.4691	16.5027	13.7333	14.9517	11.8949	11.937	11.2682	12.8619	11.6087	10.4287	11.4839	3.17413	4.21841	2.09196	1.92862	6.95384	7.4877	6.49121	5.28141	12.5716	11.818	12.7877	15.0226	16.9466	14.783	3.78803	5.68587	3.80939	3.73506	3.23286	4.64313	18.5053	11.6856	17.5813	13.1394	12.7966	12.5473	0.789434	13.5165	14.0641	8.63609	7.17224	7.57524	12.0284	9.93125	11.9974	8.52	7.08717
ENSG00000113073	NA	NA	NA	NA	NA	NA	NA	NA	NA	NA	NA	NA	NA	NA	NA	NA	NA	NA	NA	NA	NA	NA	NA	NA	NA	NA	NA	NA	NA	NA	NA	NA	NA	NA	NA	NA	NA	NA	NA	NA	NA	NA	NA	NA	NA	NA	NA	NA	NA
ENSG00000113083	1.63894	2.06359	1.43907	2.79452	3.11423	1.99114	0.198339	0.209091	0.281062	0.233721	0.33371	0.206318	0.496316	1.38855	1.43179	2.06839	0	0.210331	0.601055	0.419568	0.123077	0.20609	0.222322	0.169196	5.7231	2.2285	0.0217868	0	0	0	0	0	4.87524	2.64511	3.139	5.30834	7.5568	5.99856	0	0.0799096	0.144946	0.392041	0.335165	0.319626	0.0342038	0.0791437	0.0311218	0.872183	1.66308
ENSG00000113161	86.9183	93.9686	98.5826	81.1715	93.2984	94.7309	51.5706	48.386	45.407	62.0707	48.6862	50.7309	25.2384	30.1098	18.3348	18.0908	83.2441	78.9904	128.631	100.378	44.5609	49.0645	43.2778	32.7535	33.3741	30.731	107.64	102.76	89.1214	70.8475	60.9673	83.3933	164.612	110.155	150.002	77.8913	95.7104	76.1081	3.65298	49.1033	48.745	141.096	116.445	131.151	71.4265	65.2186	74.8026	82.3147	81.649
ENSG00000113163	25.0752	28.6872	32.515	25.2404	27.4293	25.5814	15.2277	13.262	13.1629	15.8067	11.9367	13.8945	5.11872	6.42811	3.67707	3.05097	15.4522	18.8475	23.6355	12.7645	12.867	14.3636	15.9049	22.2208	25.2008	19.7509	28.4167	25.8516	22.0338	34.9329	37.6076	34.0444	17.5702	9.51027	14.8655	22.8807	27.017	19.408	1.04841	16.5313	17.6386	29.4134	22.7664	27.8458	22.4386	21.3197	25.0991	13.9908	15.4087
ENSG00000113231	0	0	0	0	0	0.0203479	8.51285	9.24146	9.62201	8.02518	7.75834	7.55075	6.30725	7.6953	3.6057	2.58346	6.69087	5.31981	8.87845	8.36096	6.03723	6.49375	5.83137	5.18716	5.59529	5.80339	2.10399	2.95426	2.12773	1.35395	2.29054	0	0.154086	0.116961	0.11104	0.115147	0.353162	0.0729771	0.769075	7.34954	10.0724	2.62235	3.69914	3.79711	6.65867	4.73141	7.34675	0.668478	1.16844
ENSG00000113240	35.9807	33.0711	35.8472	23.5909	29.8655	28.3351	10.333	9.81943	9.97074	14.0241	10.711	8.31249	10.0611	12.3852	11.5062	8.54119	17.6966	15.3494	29.4639	14.459	11.7679	14.8078	14.0713	13.3275	22.8378	17.5567	13.0287	10.2555	11.6478	33.7961	27.262	35.8916	8.55836	6.39321	7.95405	24.8717	27.1816	23.741	1.8081	11.5012	14.4955	9.4645	10.8709	13.7685	19.8302	19.3326	23.469	6.18818	5.61888
ENSG00000113263	NA	NA	NA	NA	NA	NA	NA	NA	NA	NA	NA	NA	NA	NA	NA	NA	NA	NA	NA	NA	NA	NA	NA	NA	NA	NA	NA	NA	NA	NA	NA	NA	NA	NA	NA	NA	NA	NA	NA	NA	NA	NA	NA	NA	NA	NA	NA	NA	NA
ENSG00000113269	21.7538	25.0161	23.6693	19.3906	23.4171	21.0209	78.4157	69.5858	72.9321	76.9725	72.26	79.8241	86.3897	106.67	80.8409	66.7838	66.9106	76.8206	87.2575	71.5875	75.7957	75.5769	72.705	89.1831	91.966	92.5936	38.0443	37.8927	39.931	34.4384	45.8121	49.4496	69.8098	67.7376	66.8834	39.8522	47.9086	51.847	30.318	58.1589	57.4479	49.503	39.6731	48.5704	56.5354	52.9596	59.7382	24.2209	25.1244
ENSG00000113273	10.3714	8.27165	8.87803	8.94585	9.55646	9.73852	16.6015	14.9548	19.1735	16.3743	14.3102	16.181	12.1766	16.7917	23.9719	19.7467	15.6095	14.5966	12.4595	18.1241	14.6424	14.9834	15.8836	14.2752	12.8604	12.1765	16.0762	12.283	15.2699	8.13128	12.6979	14.9262	16.9416	13.4721	18.7576	16.5967	15.4014	17.2275	2.3686	16.2973	17.723	28.9737	25.0638	29.4811	19.9099	20.1763	20.9369	4.63225	4.4164
ENSG00000113356	11.1368	9.61154	10.4993	11.399	13.4289	11.0389	4.92673	3.87117	4.33639	6.61095	5.4061	6.12764	2.34664	4.05395	3.15579	3.30942	10.4383	11.5201	22.5934	13.2703	4.43078	6.71263	7.85115	6.11591	10.0466	8.49797	4.47065	4.8319	2.68941	8.8579	9.7981	5.85361	14.1131	7.10254	9.01548	9.7353	11.0903	6.86774	1.29013	7.76721	9.01977	7.25836	6.9293	10.9723	16.3064	13.676	17.7661	8.85888	11.8673
ENSG00000113396	NA	NA	NA	NA	NA	NA	NA	NA	NA	NA	NA	NA	NA	NA	NA	NA	NA	NA	NA	NA	NA	NA	NA	NA	NA	NA	NA	NA	NA	NA	NA	NA	NA	NA	NA	NA	NA	NA	NA	NA	NA	NA	NA	NA	NA	NA	NA	NA	NA
ENSG00000113407	207.511	205.377	229.768	200.432	228.184	211.89	162.054	143.385	151.406	196.508	160.666	167.341	69.751	83.5567	99.7149	67.7212	179.807	198.238	293.816	206.246	163.902	175.375	181.883	270.861	212.877	254.585	172.487	146.412	135.022	151.426	149.334	162.353	115.976	88.0745	98.0553	195.186	179.631	171.088	33.5177	164.395	175.476	292.59	233.545	285.668	279.853	233.812	318.511	146.101	138.843
ENSG00000113448	4.03421	5.13969	4.3412	4.42872	4.55981	4.80395	99.4902	86.8863	83.4437	130.596	89.6148	90.0053	69.0543	99.5845	92.6055	60.9022	132.879	124.005	194.749	140.329	122.186	142.545	147.031	114.613	175.585	120.249	75.7767	91.8292	70.285	213.376	198.912	235.095	4.3982	1.35804	2.07718	10.473	11.55	8.12033	14.3041	123.263	158.371	100.119	88.5861	95.9989	226.209	183.885	287.483	3.98866	2.98057
ENSG00000113456	4.27606	4.90589	4.71966	3.74676	4.08743	4.15152	14.9275	14.0352	13.0694	17.8796	12.9521	15.5802	5.00719	8.02688	3.85433	4.82624	20.9924	16.9776	23.2977	19.3526	13.3847	15.9462	15.2569	16.9679	16.5271	16.3102	7.74521	8.94365	7.77148	10.3094	9.66602	13.279	14.0791	10.1862	12.6043	17.0142	17.1583	14.0591	2.38315	14.9231	17.0674	11.788	12.443	12.6752	16.5461	17.1395	18.0662	6.86844	6.78226
ENSG00000113492	NA	NA	NA	NA	NA	NA	NA	NA	NA	NA	NA	NA	NA	NA	NA	NA	NA	NA	NA	NA	NA	NA	NA	NA	NA	NA	NA	NA	NA	NA	NA	NA	NA	NA	NA	NA	NA	NA	NA	NA	NA	NA	NA	NA	NA	NA	NA	NA	NA
ENSG00000113504	6.64605	9.84457	6.4474	11.2556	7.57125	7.17025	29.8991	27.6684	30.1485	22.7872	26.3142	26.2064	27.769	28.7455	28.1602	27.5869	22.0516	17.9786	10.1001	15.6716	26.4631	27.4138	28.1535	16.0656	18.9685	17.3534	19.1967	18.9194	20.2191	92.7357	73.7022	64.5983	33.1657	33.8587	40.0189	50.4562	44.2189	53.2784	7.74158	30.3833	27.9953	45.8417	46.4807	44.6166	30.8582	38.1647	24.799	5.29036	5.77388
ENSG00000113532	NA	NA	NA	NA	NA	NA	NA	NA	NA	NA	NA	NA	NA	NA	NA	NA	NA	NA	NA	NA	NA	NA	NA	NA	NA	NA	NA	NA	NA	NA	NA	NA	NA	NA	NA	NA	NA	NA	NA	NA	NA	NA	NA	NA	NA	NA	NA	NA	NA
ENSG00000113552	68.1631	57.8876	66.3554	45.0001	55.069	46.634	87.3982	90.2792	85.6926	72.7414	69.4484	73.7986	35.3463	36.3045	24.3877	23.8426	64.504	65.8149	39.0285	49.7908	61.9596	64.5007	65.5434	105.643	81.4779	80.177	115.614	102.488	108.923	157.722	138.85	165.182	60.4322	52.3923	59.2014	60.4943	55.5069	53.0322	26.8364	72.1065	71.5082	83.5518	65.7405	78.5446	60.349	65.213	58.4651	35.9657	33.514
ENSG00000113569	8.19523	8.86049	11.3434	7.19097	8.45813	7.44761	16.5934	12.8328	13.7612	19.2506	15.8787	16.1982	1.98731	3.87142	2.03114	2.0286	18.5116	18.406	20.5736	15.9712	14.4625	16.5237	15.6175	14.6613	14.152	11.5153	13.035	13.1574	11.1391	16.263	11.747	11.8608	13.8083	8.58712	12.1986	11.7071	9.87579	11.3658	1.29167	16.0027	20.1108	22.3556	14.2561	22.2177	23.2944	19.9098	23.333	8.1798	7.05319
ENSG00000113575	45.391	46.5841	53.3118	38.3795	46.796	47.9101	68.1358	62.8886	57.9138	80.4547	63.7712	66.3115	32.9009	43.6864	29.2306	22.0652	74.9499	71.5331	105.326	88.7774	88.2845	94.3677	88.2818	84.4272	83.4949	84.2325	100.791	100.88	95.8025	108.368	103.46	112.081	119.264	99.8268	112.348	104.326	114.853	101.842	18.1564	86.7544	86.5488	112.131	92.4538	112.776	112.765	101.924	121.187	57.4093	59.4937
ENSG00000113593	34.7464	41.889	45.1441	29.2992	37.0927	33.1309	29.74	27.0076	25.1421	38.3642	29.4054	30.415	20.3073	24.5766	20.9226	13.2754	40.7089	44.6747	54.4461	30.2949	32.5355	36.9261	36.5646	42.4096	37.907	44.2499	21.9187	17.9744	16.5486	33.7482	26.0742	30.4384	18.1451	18.6704	18.5098	26.7578	23.0676	23.4323	4.15932	29.4263	36.6303	31.91	20.8125	32.2138	44.7835	37.1446	45.9916	18.193	17.512
ENSG00000113643	101.349	108.505	120.95	106.681	113.08	103.96	127.625	110.953	110.485	164.556	126.613	133.808	78.0125	108.18	85.1348	66.7031	127.904	159.114	210.307	177.143	117.323	137.597	120.899	101.298	100.304	108.584	152.96	153.864	133.74	137.335	111.7	131.092	131.648	109.024	112.891	130.514	134.361	111.205	68.4084	143.745	147.588	194.465	151.529	187.033	194.155	173.037	211.724	119.964	114.043
ENSG00000113657	NA	NA	NA	NA	NA	NA	NA	NA	NA	NA	NA	NA	NA	NA	NA	NA	NA	NA	NA	NA	NA	NA	NA	NA	NA	NA	NA	NA	NA	NA	NA	NA	NA	NA	NA	NA	NA	NA	NA	NA	NA	NA	NA	NA	NA	NA	NA	NA	NA
ENSG00000113712	110.168	123.334	149.777	97.4233	111.654	105.738	73.7432	73.6239	64.7836	84.332	70.2704	72.9461	12.1724	20.5468	13.362	11.4996	83.4192	75.6438	89.314	70.2717	72.6184	77.8186	78.9008	117.652	120.353	110.135	86.0614	86.3891	77.7547	122	123.057	136.522	92.7711	59.1774	80.9163	128.213	138.209	122.946	5.19137	73.305	83.6745	116.907	99.32	114.951	100.596	96.9132	106.758	75.2616	68.2872
ENSG00000113721	NA	NA	NA	NA	NA	NA	NA	NA	NA	NA	NA	NA	NA	NA	NA	NA	NA	NA	NA	NA	NA	NA	NA	NA	NA	NA	NA	NA	NA	NA	NA	NA	NA	NA	NA	NA	NA	NA	NA	NA	NA	NA	NA	NA	NA	NA	NA	NA	NA
ENSG00000113732	431.349	448.618	415.401	417.386	434.465	403.853	248.393	227.004	207.114	258.565	241.002	225.746	227.71	248.277	299.623	215.392	188.928	221.578	257.032	353.454	226.665	228.865	216.229	181.054	190.539	186.837	364.658	340.396	380.827	223.936	209.8	232.229	327.216	320.525	310.561	235.927	238.508	238.506	262.03	250.119	227.447	367.683	297.337	351.868	273.091	261.594	297.691	297.695	316.295
ENSG00000113790	12.9882	10.2258	14.6365	10.4195	10.4859	12.5717	5.90359	5.71332	6.63603	6.96914	6.61015	7.06061	2.24257	3.5703	2.11623	1.46324	6.94768	8.0349	7.6537	4.00702	7.21583	8.60187	8.25708	9.31053	10.5083	8.9485	2.46217	1.91728	2.20939	5.44792	2.37845	1.342	18.56	10.1208	16.3152	18.6126	21.0496	16.8227	0.798593	9.28515	9.76687	4.70852	5.54829	5.59631	8.71086	7.62147	9.75884	6.4786	7.2797
ENSG00000113924	NA	NA	NA	NA	NA	NA	NA	NA	NA	NA	NA	NA	NA	NA	NA	NA	NA	NA	NA	NA	NA	NA	NA	NA	NA	NA	NA	NA	NA	NA	NA	NA	NA	NA	NA	NA	NA	NA	NA	NA	NA	NA	NA	NA	NA	NA	NA	NA	NA
ENSG00000114021	6.95003	9.04437	7.9595	7.79085	8.4899	8.39339	25.1657	25.9479	25.5761	26.0903	23.9917	23.7275	25.8084	26.5203	24.1513	23.0099	26.7264	26.5692	16.0288	24.1446	24.127	22.2731	19.7281	30.2784	26.4859	28.124	15.6871	12.3417	15.8803	14.4893	14.9433	11.8337	14.9905	16.0105	14.6323	13.0561	12.0616	13.1302	18.4264	20.5811	19.5982	15.3572	12.7486	11.636	15.7224	17.4679	16.2495	15.8122	15.4158
ENSG00000114054	25.7728	34.0979	31.7005	29.4675	34.6312	31.3206	54.653	53.1645	56.9623	49.7578	51.9135	56.8949	34.963	37.1777	27.0973	31.4077	51.1296	45.0226	51.2048	47.3923	47.5421	48.2182	52.1539	55.4807	43.4864	41.2824	65.8678	59.7983	63.8313	36.3357	38.5495	49.3805	71.9104	67.1753	71.8559	57.8932	59.2441	49.8582	29.3852	45.2424	48.6454	35.2872	33.0912	30.5318	36.4408	34.655	36.282	29.5957	31.6954
ENSG00000114062	23.5548	29.9775	38.4369	26.471	25.7552	24.2755	17.1595	15.6466	14.5464	19.7405	16.0248	16.8426	7.48311	12.9937	5.07477	4.59835	19.9122	20.7052	31.8365	20.6514	16.0724	17.0439	19.3551	24.5292	27.1398	24.7265	17.5414	18.3166	16.5861	23.1513	23.6193	26.991	8.24613	4.39679	6.69613	8.41676	10.0677	7.33466	2.90003	20.9131	22.2344	20.68	16.8994	21.4879	25.7868	25.97	33.526	18.0327	19.2444
ENSG00000114113	NA	NA	NA	NA	NA	NA	NA	NA	NA	NA	NA	NA	NA	NA	NA	NA	NA	NA	NA	NA	NA	NA	NA	NA	NA	NA	NA	NA	NA	NA	NA	NA	NA	NA	NA	NA	NA	NA	NA	NA	NA	NA	NA	NA	NA	NA	NA	NA	NA
ENSG00000114115	55.401	60.8247	47.6021	54.8892	59.1915	59.3908	1.84325	2.31331	1.45113	1.517	1.23068	0.913051	0.991935	1.70168	4.97855	5.08532	0	0.698107	0.241813	0.928391	2.81415	2.73612	3.27959	2.46024	2.39313	2.85778	0.0964166	0	0.28571	0	0	0	24.6891	30.5026	26.4473	31.3594	22.6347	27.1784	2.46703	0.707273	1.92435	3.15448	4.15312	2.12174	1.96778	1.92636	2.20365	91.3488	94.1454
ENSG00000114124	NA	NA	NA	NA	NA	NA	NA	NA	NA	NA	NA	NA	NA	NA	NA	NA	NA	NA	NA	NA	NA	NA	NA	NA	NA	NA	NA	NA	NA	NA	NA	NA	NA	NA	NA	NA	NA	NA	NA	NA	NA	NA	NA	NA	NA	NA	NA	NA	NA
ENSG00000114166	3.65249	3.94378	5.55876	2.86405	3.30881	3.9114	9.47411	7.74149	10.1366	11.209	9.1332	9.52873	2.89321	5.67993	2.53089	2.90982	10.9274	10.7732	18.868	6.76104	8.09849	9.64668	9.95156	12.3804	17.3243	14.7636	8.09989	10.8142	7.7283	8.64159	9.02962	11.6453	5.78505	3.48369	5.57244	6.08119	6.15227	5.15095	0.256661	9.8416	10.177	9.64029	8.71867	9.79523	10.8265	11.4325	14.0063	3.84828	4.06776
ENSG00000114200	NA	NA	NA	NA	NA	NA	NA	NA	NA	NA	NA	NA	NA	NA	NA	NA	NA	NA	NA	NA	NA	NA	NA	NA	NA	NA	NA	NA	NA	NA	NA	NA	NA	NA	NA	NA	NA	NA	NA	NA	NA	NA	NA	NA	NA	NA	NA	NA	NA
ENSG00000114268	32.5277	32.7042	26.9272	35.7086	33.0148	34.1618	11.5955	11.7287	12.5039	11.1663	12.7214	12.6831	14.0982	14.5654	21.8837	25.1162	6.33214	6.6365	6.81707	5.17368	10.8022	11.1285	12.0409	7.04799	12.9114	9.40477	33.9134	28.3081	33.5764	22.2635	19.5096	21.4043	9.11405	8.8552	9.65044	5.37604	13.6365	6.14673	2.34526	5.56439	7.42964	13.2877	18.1848	15.0696	5.25966	7.17586	5.6887	24.7783	19.3011
ENSG00000114302	11.4514	12.3904	12.7966	10.476	11.1759	11.0224	7.66086	6.62115	7.94793	6.93204	6.34912	7.84404	0.438135	0.417572	0.319856	0.239592	8.10549	8.30495	7.5193	5.90498	6.96081	8.20016	7.04979	7.76742	7.43452	5.3362	4.42904	5.65084	3.98784	4.66164	4.0892	3.29609	2.98662	2.22726	3.70983	3.28909	2.95428	3.33152	0.174349	7.37266	7.81984	8.49928	5.81775	8.65316	7.72885	6.12625	7.44611	19.606	16.9586
ENSG00000114316	45.9557	45.1333	50.1097	37.1108	47.3145	43.597	17.0722	17.1321	18.5849	17.4434	18.5803	18.9957	9.16886	10.2809	10.8494	8.3251	22.0231	20.1361	19.5107	17.0079	17.9397	17.6959	16.8739	24.7245	21.2212	24.0256	20.6322	18.7	18.932	15.236	18.6873	21.0879	18.8133	15.0482	20.2009	20.6458	19.5528	18.6005	4.23106	20.2627	19.6688	21.087	17.3445	17.643	21.9481	21.3654	25.4462	29.9643	31.915
ENSG00000114374	NA	NA	NA	NA	NA	NA	NA	NA	NA	NA	NA	NA	NA	NA	NA	NA	NA	NA	NA	NA	NA	NA	NA	NA	NA	NA	NA	NA	NA	NA	NA	NA	NA	NA	NA	NA	NA	NA	NA	NA	NA	NA	NA	NA	NA	NA	NA	NA	NA
ENSG00000114378	7.1944	10.7538	5.84386	12.3564	11.1602	12.324	1.386	1.62349	1.55879	1.81473	1.54232	1.71639	8.41767	8.95687	6.46611	8.41241	3.99432	2.9746	4.18203	4.88662	1.0239	1.14299	1.39742	0.884753	1.0497	0.842691	18.7047	18.438	20.4093	9.91981	9.94478	21.0419	7.19168	7.27857	8.59745	6.66578	6.2866	8.39635	1.48403	1.32956	1.60776	0.830185	1.33838	0.398851	0.569091	0.526725	0.517813	14.9953	14.7578
ENSG00000114423	20.7455	20.9673	18.9501	17.2174	19.3986	16.8625	3.56523	3.35488	4.26303	3.39849	2.73297	3.43323	2.16746	2.63496	2.19219	1.55566	5.17053	5.9322	7.9316	5.36456	4.65925	5.58009	5.14638	6.09002	7.71065	7.17096	9.17622	7.79111	7.40491	8.30394	6.46215	12.0482	2.49488	1.83638	2.04307	4.83992	4.22801	3.84917	0.251565	4.02676	4.14259	8.0148	6.30204	7.03153	6.40554	4.76199	6.85827	8.03574	8.33882
ENSG00000114480	50.9771	52.4165	63.8198	53.055	60.572	53.3588	60.5909	55.6356	59.2627	70.3241	61.5961	64.1413	34.0711	43.8386	38.7447	32.1293	67.6135	67.5215	85.443	76.398	45.4588	46.2014	49.6698	45.4304	85.7497	60.535	136.197	121.827	120.398	86.5136	97.3578	104.772	9.71558	6.80406	9.52271	8.03827	8.42998	7.10754	1.34701	43.5826	55.8709	68.7098	49.7489	65.9229	41.0875	36.1983	52.4253	37.6334	34.923
ENSG00000114491	9.04718	10.7851	11.3907	9.11397	9.56656	10.1698	21.1584	22.6299	22.4481	24.0769	23.0031	23.6549	8.18542	9.60136	5.85305	7.71635	20.5674	18.2969	23.2662	19.6901	20.0827	20.4092	17.6247	17.2823	13.858	14.667	20.7148	20.7729	19.2379	20.1358	18.5289	20.2659	13.385	12.1494	14.9983	12.8208	11.1461	10.9712	3.91357	18.2932	17.9549	14.9851	10.9976	13.9328	19.6795	16.608	22.2047	14.1983	15.123
ENSG00000114573	29.5203	30.4124	34.8288	29.3065	32.1163	27.7473	22.4239	19.2937	22.0887	25.2227	18.6772	20.4303	12.6298	15.7853	6.69475	8.49961	31.1155	30.2206	34.4956	38.6377	22.873	25.3556	24.1735	26.5496	27.3992	23.2363	59.2471	63.0799	55.8002	50.8371	53.8817	53.3201	26.2649	14.6456	20.0928	23.2252	27.9137	18.7251	1.91738	22.5197	26.3742	42.8646	31.3857	41.0481	22.6937	23.5332	22.7207	23.5472	21.5274
ENSG00000114670	NA	NA	NA	NA	NA	NA	NA	NA	NA	NA	NA	NA	NA	NA	NA	NA	NA	NA	NA	NA	NA	NA	NA	NA	NA	NA	NA	NA	NA	NA	NA	NA	NA	NA	NA	NA	NA	NA	NA	NA	NA	NA	NA	NA	NA	NA	NA	NA	NA
ENSG00000114735	8.84009	10.2926	9.51905	9.32148	10.4212	10.2061	4.96189	6.1027	6.05482	3.963	5.61204	5.03247	6.44855	5.5224	4.60536	4.79124	6.36985	4.29721	2.36943	4.02364	6.26075	6.37791	5.82968	7.86094	7.5346	8.03532	7.10376	5.62503	5.81446	5.80044	5.60736	5.97617	4.94566	4.85695	4.42985	6.11799	4.72626	5.67716	1.90598	5.33098	5.35864	3.06122	3.96886	3.69822	3.19455	3.92691	2.10217	8.4854	8.26336
ENSG00000114738	60.5314	58.8352	60.5376	65.0045	54.7512	61.7051	34.6537	31.6614	34.2422	27.6063	31.7967	32.2969	11.7033	12.7911	13.6189	11.8654	34.0092	30.293	24.9768	30.5115	31.6167	34.2994	32.1018	24.5626	28.3021	27.4085	27.7778	25.9372	26.3403	20.229	24.6965	21.4991	38.8282	38.961	43.7388	22.3709	20.6273	24.2346	21.7965	40.6024	32.8539	36.5543	34.8194	32.7523	32.7553	41.4839	31.0384	93.4918	93.4546
ENSG00000114739	1.3521	1.15744	1.68133	1.15447	1.06648	0.943618	1.91407	1.7566	1.75579	1.83933	1.37381	1.65553	1.13121	1.96954	1.38792	0.924122	2.5857	2.03886	1.57724	1.80761	1.56424	1.84484	1.85179	2.61377	3.62083	3.0494	2.44045	3.84019	2.43376	3.32968	3.54073	3.63235	0.476375	0.558834	0.738599	1.03561	1.31021	0.994766	0.288204	1.92792	2.53949	1.78115	1.58838	1.84178	2.10723	2.28451	2.42687	0.751519	0.597084
ENSG00000114770	51.0385	54.6302	51.1415	47.615	55.7571	49.4802	20.6235	19.4023	19.2368	18.6422	17.8866	19.111	17.1744	19.0074	17.634	13.8139	20.5389	15.4339	16.3258	19.3285	20.7626	20.8568	20.0285	20.3929	20.1074	20.9324	58.9296	47.2458	54.7245	35.0225	44.7442	35.5111	23.5506	22.0274	27.1415	20.2028	16.9817	18.8613	1.61424	16.7234	15.0717	21.8132	19.6753	20.4564	15.0366	14.5839	15.9756	32.1435	29.7337
ENSG00000114771	NA	NA	NA	NA	NA	NA	NA	NA	NA	NA	NA	NA	NA	NA	NA	NA	NA	NA	NA	NA	NA	NA	NA	NA	NA	NA	NA	NA	NA	NA	NA	NA	NA	NA	NA	NA	NA	NA	NA	NA	NA	NA	NA	NA	NA	NA	NA	NA	NA
ENSG00000114786	NA	NA	NA	NA	NA	NA	NA	NA	NA	NA	NA	NA	NA	NA	NA	NA	NA	NA	NA	NA	NA	NA	NA	NA	NA	NA	NA	NA	NA	NA	NA	NA	NA	NA	NA	NA	NA	NA	NA	NA	NA	NA	NA	NA	NA	NA	NA	NA	NA
ENSG00000114805	NA	NA	NA	NA	NA	NA	NA	NA	NA	NA	NA	NA	NA	NA	NA	NA	NA	NA	NA	NA	NA	NA	NA	NA	NA	NA	NA	NA	NA	NA	NA	NA	NA	NA	NA	NA	NA	NA	NA	NA	NA	NA	NA	NA	NA	NA	NA	NA	NA
ENSG00000114857	28.7984	32.1824	32.3965	24.9546	30.044	28.9182	12.5413	11.322	13.0917	14.5771	11.3212	13.2621	15.5376	21.478	20.4364	12.2036	16.4684	16.2019	22.6393	15.8301	12.3114	14.0793	14.5497	16.2293	18.9072	17.6051	11.0666	12.2873	9.56289	22.1396	19.8366	15.316	6.74235	5.27779	7.13632	9.70961	9.72271	7.86672	0.545293	12.5623	11.1737	12.2017	10.6785	12.6176	15.6053	13.5201	19.2874	13.4573	13.1207
ENSG00000114902	37.3553	34.871	36.8221	29.9222	35.3834	36.8223	39.0634	35.0418	31.9676	41.8435	34.4012	35.7181	34.3445	39.3814	37.913	32.0453	44.0373	44.2029	33.2597	28.9702	37.018	36.7186	36.928	37.0407	33.7436	38.2984	35.7825	33.914	37.1768	32.4181	31.5536	38.9983	56.5362	52.4113	52.8335	40.7216	43.183	37.2442	16.443	41.7835	41.3282	32.3496	32.8936	31.4435	36.9615	35.1225	41.7676	35.1783	37.0695
ENSG00000114904	10.2395	8.04027	9.17102	9.50439	10.1511	10.9012	10.3458	10.1497	12.4131	11.1034	10.932	12.8985	3.21058	4.46235	2.01425	2.74326	11.8531	10.6701	15.9143	13.0213	10.6756	10.7146	10.8804	10.6174	10.8388	9.64269	6.05936	9.48942	5.00908	7.77555	10.2559	5.5351	8.39903	5.16102	7.63785	4.87178	4.34509	4.88711	0.266166	10.8738	12.6877	10.9333	7.92139	10.6826	14.902	12.1394	14.8223	6.68027	7.52699
ENSG00000114923	9.57014	11.7213	9.37744	14.6251	8.49565	9.50077	3.81269	3.83401	4.24756	3.44734	3.98973	4.334	6.36825	6.09519	8.16062	7.50207	1.97893	1.71646	0.594554	1.26815	3.91842	4.06966	4.30061	4.23728	6.37442	6.38357	1.18531	1.16503	0.936647	1.06787	1.35493	2.54832	6.98794	8.17935	6.8603	8.11307	7.7992	9.38192	1.61754	2.70511	3.15432	1.37885	1.29669	1.54571	1.24057	2.15291	1.39218	15.2898	10.0534
ENSG00000114956	107.018	104.126	97.4004	97.6046	97.8596	99.8121	166.953	164.676	159.087	164.493	166.455	162.715	183.071	178.044	197.029	155.941	166.596	201.513	209.97	237.484	211.762	199.65	182.024	233.584	195.28	197.715	68.2206	53.7925	65.2067	85.4266	69.8352	65.6722	142.241	165.884	158.615	118.453	104.085	114.586	191.058	169.303	161.575	194.882	162.211	182.367	189.515	204.052	183.266	71.3334	83.1226
ENSG00000114982	24.9236	24.9538	23.4363	21.2932	23.3874	24.882	37.9588	35.5086	40.5367	32.6887	33.4372	35.4693	19.2924	21.8721	21.3953	20.1367	32.6584	31.0601	22.7547	27.6749	36.4715	38.4142	37.3543	51.2086	48.1577	50.1736	29.5564	29.8832	28.1566	35.7607	25.7439	22.4108	17.2686	13.1205	16.6519	18.0444	17.4648	17.3884	7.68339	34.4573	34.5326	36.5608	30.8847	31.3487	37.3098	39.1916	35.9701	17.817	15.2813
ENSG00000114999	9.10647	8.90732	9.29412	8.26726	9.07709	9.25194	10.9448	10.2785	12.4997	11.0374	10.5339	11.7081	4.47152	5.02387	3.94794	4.52445	10.7543	10.5701	11.295	10.3001	9.94015	11.3978	11.0124	14.1636	13.2994	12.803	10.6582	11.2282	9.78512	10.1347	11.696	11.5488	5.56126	4.05393	4.45866	3.48328	3.40994	3.36222	3.74858	11.486	11.7751	12.1857	9.25357	11.514	12.5708	12.6712	14.1066	6.72339	6.33614
ENSG00000115020	23.0126	19.828	22.5082	17.4315	22.0011	20.4841	17.6048	14.4119	18.1361	16.2809	13.6826	16.4522	5.77591	9.42198	6.58048	4.21297	27.6052	26.9512	36.5405	26.0736	16.019	18.0837	18.3126	22.8102	25.5757	20.1102	22.4534	21.1977	21.1254	26.8376	27.5291	25.9653	8.6238	3.83248	9.42814	12.4483	14.6975	10.237	0.613149	21.0941	21.6286	33.7514	27.206	33.09	27.651	23.8515	32.2795	10.7123	9.3747
ENSG00000115085	NA	NA	NA	NA	NA	NA	NA	NA	NA	NA	NA	NA	NA	NA	NA	NA	NA	NA	NA	NA	NA	NA	NA	NA	NA	NA	NA	NA	NA	NA	NA	NA	NA	NA	NA	NA	NA	NA	NA	NA	NA	NA	NA	NA	NA	NA	NA	NA	NA
ENSG00000115159	23.774	24.0106	29.811	23.2135	27.3571	26.3312	28.0125	24.7436	22.7487	32.4558	24.9616	26.1309	6.69175	9.77041	8.01486	4.39609	34.0202	32.4264	38.2355	30.5453	26.0726	30.5762	29.1338	24.4906	28.3107	24.813	26.5908	26.6171	24.0812	23.641	22.077	29.968	22.0833	12.5475	20.0709	22.5183	23.2057	19.4703	1.8621	32.6468	39.8505	40.8736	34.5054	42.3981	44.851	39.3836	51.3919	18.9867	20.9508
ENSG00000115170	17.9808	17.66	18.2055	12.3674	13.9791	14.3443	19.0021	17.9692	18.3394	18.0524	17.585	17.6898	11.2621	14.7889	11.3119	12.6795	18.5821	16.151	17.392	22.0351	18.4122	19.1325	18.2807	35.5437	33.3846	33.995	23.1616	26.0709	22.9638	29.6953	27.9424	32.203	33.8348	24.4077	32.4524	39.7697	44.6592	40.4592	1.06462	19.8391	20.6841	48.3824	35.4181	43.8733	38.0496	31.8036	42.9421	18.5074	17.2039
ENSG00000115241	205.038	181.898	190.139	199.766	212.844	212.415	250.371	259.414	275.436	241.389	274.1	273.664	203.059	204.506	184.865	194.429	267.177	278.383	326.431	232.728	250.509	257.978	298.098	195.029	180.873	211.458	180.096	179.83	158.22	170.919	157.017	149.11	201.211	213.222	201.014	150.909	159.28	158.061	227.015	301.187	287.529	286.099	289.452	319.07	322.49	307.299	321.667	172.614	163.297
ENSG00000115252	NA	NA	NA	NA	NA	NA	NA	NA	NA	NA	NA	NA	NA	NA	NA	NA	NA	NA	NA	NA	NA	NA	NA	NA	NA	NA	NA	NA	NA	NA	NA	NA	NA	NA	NA	NA	NA	NA	NA	NA	NA	NA	NA	NA	NA	NA	NA	NA	NA
ENSG00000115275	51.365	58.4708	54.5226	69.44	64.6233	60.2606	68.2322	71.0234	74.1151	59.2138	64.4893	72.2715	83.8438	88.0983	92.3654	90.0975	68.1406	51.6696	14.653	46.2111	76.4227	72.3286	76.4167	61.4845	55.8911	62.5743	77.4546	81.2151	83.1022	100.455	113.058	83.9779	68.0643	74.4404	71.1113	46.7151	43.8658	58.3167	29.3646	80.0528	72.8341	85.0615	104.774	88.0852	49.5959	74.1311	34.7543	85.8988	79.2415
ENSG00000115286	26.3874	40.4139	31.3605	56.6537	23.7957	22.6674	119.271	100.114	111.988	90.2556	100.438	110.875	146.025	111.01	163.682	115.939	95.7274	100.355	43.5433	112.387	107.283	95.6865	94.2904	57.299	49.9433	46.8897	77.3253	124.22	112.191	73.1964	70.0451	76.2205	121.502	162.995	129.68	67.5741	61.713	78.7456	300.514	107.559	88.0047	63.724	74.5159	66.3523	54.2844	73.9337	37.5137	130.441	117.402
ENSG00000115339	64.4967	65.5723	79.6685	62.0947	72.9027	64.5954	0	0.0514817	0	0.0460367	0	0	0.236519	0.189351	0	0	0.161206	0	0.0807216	0	0.0303037	0.0338285	0.0364929	0	0.233004	0.037411	0.0321856	0	0	0	0	0	71.7991	44.1109	63.1557	84.7825	87.3352	72.4055	0	0	0.142752	0.105302	0	0	0.0505292	0	0	43.9155	43.2
ENSG00000115350	18.8784	20.8987	16.252	19.4846	19.2134	19.5322	108.202	108.36	112.062	91.7081	88.8732	89.9774	43.7083	36.178	40.4606	48.5628	98.4606	103.406	68.0125	91.2464	115.324	99.8113	93.7279	63.5265	61.3041	59.995	86.2943	86.9477	90.6653	52.1095	100.256	64.3702	43.2566	45.3091	46.4789	21.7819	15.3512	22.139	179.789	115.364	91.4372	85.7546	75.6822	76.1665	81.6655	85.6933	84.9634	41.3663	40.4006
ENSG00000115361	NA	NA	NA	NA	NA	NA	NA	NA	NA	NA	NA	NA	NA	NA	NA	NA	NA	NA	NA	NA	NA	NA	NA	NA	NA	NA	NA	NA	NA	NA	NA	NA	NA	NA	NA	NA	NA	NA	NA	NA	NA	NA	NA	NA	NA	NA	NA	NA	NA
ENSG00000115392	3.16458	2.94454	2.87756	3.12664	3.38177	3.37302	33.4189	33.9445	26.9237	37.613	28.5459	31.752	22.7627	29.1443	23.3576	15.063	33.0098	41.9929	50.2487	38.0762	48.4006	46.5492	45.5079	50.6704	50.7107	48.9509	27.6145	22.5912	25.3887	35.7368	38.4216	42.0823	43.483	29.621	31.7006	28.2528	32.8955	25.0585	5.05903	40.6105	40.0465	34.6078	27.7804	37.3457	48.9401	40.7	48.0136	4.3973	9.85213
ENSG00000115419	23.8288	22.8296	32.6169	19.9843	21.3652	22.6987	74.0781	65.8191	64.9392	81.7486	60.0703	69.9866	14.5174	17.9968	14.8242	12.2731	54.8255	56.849	88.3144	64.7035	54.1464	58.5977	62.8362	54.8719	82.2642	67.508	33.7409	44.1089	31.2758	46.2064	57.4057	48.7002	37.9052	21.4545	30.8158	35.0394	39.2708	29.7304	3.70608	69.8461	81.4072	96.5626	81.8961	109.642	81.6742	78.104	92.7664	27.3284	29.0003
ENSG00000115421	8.57566	10.3821	10.9352	6.8227	8.30186	8.0878	5.79562	4.74245	3.81844	6.39359	5.0972	5.54064	2.22303	3.40889	2.01349	1.16424	7.53816	7.30114	12.6827	7.68071	5.59727	6.46978	6.87698	9.28365	10.0083	9.63031	4.6957	4.49329	4.83893	11.6693	8.77402	14.8518	2.84702	1.59883	2.71887	6.24428	6.77995	5.77173	0.154038	6.34818	8.07704	8.17391	8.24254	8.25231	11.1051	10.4424	12.9639	3.36398	3.49444
ENSG00000115425	5.1196	5.50463	5.5704	4.47538	4.66769	5.52177	29.3887	26.8132	31.2029	30.374	29.0333	33.3056	61.1576	62.552	56.4449	48.1125	24.0312	24.0176	19.4612	21.1034	31.0641	23.471	24.5809	23.6576	21.8084	21.1716	16.8817	11.1346	15.0954	20.4121	30.4695	26.3609	36.2116	28.9735	34.6296	35.9446	34.3259	37.0186	7.88128	28.0263	30.6068	17.0541	13.3042	14.1212	19.0636	16.7837	18.8689	8.89234	6.21718
ENSG00000115464	15.0095	17.6731	22.0045	14.7629	15.1717	15.3805	26.0078	20.1057	20.4683	28.4254	20.1673	20.2166	12.5643	18.0462	18.1639	12.9897	30.2216	29.1486	36.7754	28.822	26.3274	29.539	29.2665	43.6749	49.0011	37.8916	27.1383	24.195	21.852	33.746	38.6553	38.4893	10.7948	7.66316	10.3092	14.1524	15.0452	12.9677	1.26033	28.3501	30.6061	36.7707	28.1242	35.0019	35.9133	34.5129	44.9364	8.24767	8.04412
ENSG00000115488	NA	NA	NA	NA	NA	NA	NA	NA	NA	NA	NA	NA	NA	NA	NA	NA	NA	NA	NA	NA	NA	NA	NA	NA	NA	NA	NA	NA	NA	NA	NA	NA	NA	NA	NA	NA	NA	NA	NA	NA	NA	NA	NA	NA	NA	NA	NA	NA	NA
ENSG00000115525	6.80996	6.70566	8.10139	8.41775	9.7004	9.92023	53.9829	52.0867	55.6089	56.7845	53.5387	57.6617	34.6391	36.9553	41.0458	49.5937	45.8091	43.2586	66.7142	65.1629	44.0971	49.684	40.1126	65.0438	62.2964	64.4473	51.8274	48.5284	54.5521	53.6494	52.8483	53.1552	1.93215	1.36884	1.0582	1.34762	2.55078	1.42754	14.1441	40.1812	38.262	73.9311	64.2174	66.7817	62.3259	55.5563	67.0948	9.61171	11.295
ENSG00000115526	2.23272	3.11621	2.16904	1.97447	2.91144	1.51097	21.5887	23.3045	22.0782	19.7312	22.1252	23.2553	16.7718	17.2113	14.4606	13.08	21.931	22.4451	16.4239	26.1179	24.3709	23.8252	25.7897	21.4086	16.5506	19.5473	11.6247	8.14085	10.7361	11.782	9.30171	10.4967	11.7102	12.3492	12.1965	10.8663	9.58844	11.1345	14.079	22.8819	21.7407	17.6852	13.4721	15.633	19.0408	20.6216	18.1554	4.78295	3.45087
ENSG00000115556	6.58332	7.15892	7.08737	3.39359	5.96458	5.25181	4.55845	3.37535	4.76787	3.27414	3.98703	3.72573	6.41311	5.19029	3.44182	4.65321	3.9411	4.22981	4.0366	5.85469	0.673502	1.20295	1.09493	0.515843	0.295917	0.561237	0.357664	0	0.105986	0.543757	0	1.3841	0	0.25052	0.158559	0.082212	0.0756443	0.312622	0.457581	1.70539	1.26907	0.585088	0.550226	0.983842	0.505357	0.324817	0.40873	10.0228	8.75942
ENSG00000115616	0.0948074	0.105858	0.0663143	0.208157	0.108551	0.13233	5.24863	4.54782	5.77359	5.11176	4.53645	4.55761	2.55367	3.87199	1.48295	0.971969	6.2303	6.52858	9.45825	7.98506	4.12701	5.0636	5.01469	4.27152	4.14524	3.72941	9.9513	9.388	8.39606	5.60333	7.44811	6.87677	5.92139	3.57271	5.02211	4.10731	3.80007	4.01251	0.454689	6.95226	7.57507	3.06845	2.00474	3.15012	5.70358	6.63459	7.64346	0	0
ENSG00000115641	81.8976	68.6454	76.7453	55.5449	61.7853	54.0663	59.3436	58.4125	59.3787	50.2293	56.5442	55.3422	24.9302	28.9343	32.4094	37.9553	42.8308	41.2777	39.3779	47.2448	46.4604	49.286	45.7769	90.2055	82.4216	78.0511	99.1821	121.683	110.915	130.362	112.974	96.2936	67.1051	62.679	63.895	134.128	123.784	128.735	14.3479	48.0755	42.2802	76.2508	75.4814	75.581	53.7004	62.5102	44.8566	77.6332	91.405
ENSG00000115652	64.1957	72.2842	85.1251	75.0393	77.2286	72.1068	89.5856	93.8821	89.6376	93.8507	87.7287	92.6815	30.5948	41.0439	88.834	79.4532	84.5993	77.4415	135.02	97.9102	92.1208	96.4828	84.7389	130.671	141.791	138.35	66.7719	54.9685	63.0254	56.3963	54.2423	65.5828	142.96	112.901	127.783	143.287	149.463	136.958	11.5635	70.8611	80.6776	168.834	169.985	169.065	121.766	104.144	141.781	58.2328	56.5973
ENSG00000115657	18.7103	22.8145	20.8979	17.8013	17.3421	15.7145	66.5547	64.0488	64.5513	48.9409	55.9268	54.1207	67.3595	63.8602	46.2511	57.2847	55.7621	43.7087	24.5714	34.6617	51.5376	51.2524	51.1237	29.9317	28.7848	34.1418	96.228	99.3046	103.976	81.432	80.8121	70.3699	9.50282	11.2206	9.89164	6.22703	7.22084	6.69015	36.6529	61.6599	62.1351	35.9997	39.2783	31.1009	26.8584	28.4449	25.2335	16.7134	14.1641
ENSG00000115661	16.7254	17.2967	17.0518	14.8378	15.7581	17.0799	30.1188	30.6537	31.0903	26.6119	29.7281	30.5362	23.4906	27.7515	19.4582	24.6764	28.0042	30.6183	24.3705	26.3617	25.8856	26.6675	28.1996	24.7692	27.8751	27.0938	26.2207	23.877	28.3946	38.3001	33.7194	25.3675	22.7723	23.5876	23.761	27.8308	30.2559	30.3756	25.4553	27.5788	27.1928	12.1111	15.8978	13.7889	20.9456	22.3419	20.876	15.0506	15.9437
ENSG00000115665	NA	NA	NA	NA	NA	NA	NA	NA	NA	NA	NA	NA	NA	NA	NA	NA	NA	NA	NA	NA	NA	NA	NA	NA	NA	NA	NA	NA	NA	NA	NA	NA	NA	NA	NA	NA	NA	NA	NA	NA	NA	NA	NA	NA	NA	NA	NA	NA	NA
ENSG00000115677	334.283	314.204	327.581	305.293	326.173	321.789	229.593	232.658	250.245	209.79	228.711	241.427	129.637	139.6	105.022	123.555	227.709	192.506	293.481	231.519	230.056	256.061	230.971	206.373	214.06	219.035	174.048	164.86	166.923	164.769	141.324	182.842	224.938	201.017	231.821	180.926	181.091	187.102	100.164	234.721	257.175	277.332	267.269	273.638	266.43	226.623	276.345	201.815	171.817
ENSG00000115687	2.58391	3.73365	2.79076	3.1703	3.13251	2.47348	18.5005	18.5314	16.3855	15.0942	16.8285	20.0092	8.02524	6.37826	5.29357	6.8452	15.696	13.236	12.5039	10.7442	16.5187	17.1674	16.9045	7.00611	6.67836	6.81602	1.70934	0.525027	1.61808	1.56404	0.814143	1.3781	13.9659	11.474	13.0375	6.4393	6.32657	7.05536	3.21955	15.4126	16.4791	6.67992	6.64712	8.14136	11.1069	10.4353	10.3774	6.41527	5.58776
ENSG00000115694	56.0454	52.9147	50.4737	80.1345	64.5799	61.6635	76.2136	81.7769	88.0364	64.8869	75.7456	78.2203	53.0257	51.9944	45.2503	51.6623	66.8659	56.7012	39.2808	65.3511	71.555	75.9193	72.1743	57.8787	59.8161	61.0515	68.4287	76.6956	79.7284	64.2525	69.6952	43.2928	87.317	99.6035	98.1362	63.1727	60.8076	65.5966	50.8572	77.2781	69.1353	56.5494	65.7434	59.9053	58.8368	67.9354	46.2374	91.4371	80.2972
ENSG00000115705	NA	NA	NA	NA	NA	NA	NA	NA	NA	NA	NA	NA	NA	NA	NA	NA	NA	NA	NA	NA	NA	NA	NA	NA	NA	NA	NA	NA	NA	NA	NA	NA	NA	NA	NA	NA	NA	NA	NA	NA	NA	NA	NA	NA	NA	NA	NA	NA	NA
ENSG00000115758	74.0621	58.4291	68.8049	61.5277	74.4032	78.9457	114.501	116.379	120.426	115.091	115.96	122.396	63.1171	76.5089	55.0367	57.0094	139.594	138.952	198.61	173.32	109.632	115.812	106.146	243.995	185.184	201.175	100.406	100.751	93.5084	214.35	191.46	176.302	109.22	105.69	115.264	142.756	113.168	123.659	21.8283	126.634	115.096	146.934	105.129	133.427	205.663	184.641	213.61	142.15	138.651
ENSG00000115760	14.6988	18.8412	18.2682	16.198	16.5715	14.7478	17.2079	13.0897	16.2325	16.9182	13.3282	13.5886	5.48582	7.52685	5.62004	5.12599	24.5858	23.8473	27.8366	22.7851	17.2135	18.6976	18.5414	24.2366	28.2816	19.4826	24.5223	24.4522	20.6605	30.9071	29.7058	30.9329	6.38492	4.18472	6.49397	7.94828	8.02827	6.94822	0.48654	21.0263	22.7553	28.8823	21.9285	25.1324	25.4518	21.3364	31.4077	9.77369	9.00466
ENSG00000115825	6.68115	9.66777	9.97511	8.58431	9.29624	8.57647	16.8022	14.4315	13.6034	21.7273	16.3905	16.6849	2.95744	5.35935	4.70096	1.97456	19.3135	18.8843	23.7549	17.8439	17.2012	19.7725	18.6769	27.6201	33.1423	27.4581	9.34061	7.86526	7.59922	14.5136	11.8755	14.4876	15.157	8.50042	12.157	15.7907	15.8752	12.8845	0.957916	18.3999	19.8839	21.6185	18.1418	20.4244	23.6859	21.8954	25.616	4.80837	4.22709
ENSG00000115828	1.99828	3.40551	1.54485	3.69463	2.04712	3.68328	69.8695	63.9036	65.9789	76.9763	65.7009	73.7382	81.2678	104.634	84.6704	73.0118	56.9372	51.7008	93.442	77.1916	63.3526	63.8151	66.8298	125.461	122.187	111.283	41.5944	48.6811	48.4847	32.3006	25.9139	29.2429	34.4102	26.3879	31.9705	40.7051	42.2479	38.8402	7.90226	81.7027	90.2013	123.831	128.785	131.707	71.2836	80.3228	79.3157	2.63054	1.88097
ENSG00000115840	14.4357	16.1183	14.7212	13.132	14.6747	13.815	19.7977	17.8869	17.7609	22.0635	20.1314	20.1552	11.8722	12.6452	11.2768	9.68191	17.7317	19.7334	20.4355	17.3149	19.4702	19.8745	20.6434	21.5084	22.7814	23.5305	19.3026	20.505	15.9442	31.1826	30.3511	33.7065	13.482	10.4305	12.7517	13.8208	16.401	12.1565	2.15677	17.4162	19.565	19.3963	15.2149	16.5911	19.7614	20.6174	22.4359	12.1853	10.4557
ENSG00000115850	NA	NA	NA	NA	NA	NA	NA	NA	NA	NA	NA	NA	NA	NA	NA	NA	NA	NA	NA	NA	NA	NA	NA	NA	NA	NA	NA	NA	NA	NA	NA	NA	NA	NA	NA	NA	NA	NA	NA	NA	NA	NA	NA	NA	NA	NA	NA	NA	NA
ENSG00000115866	50.4914	60.4582	71.7124	51.1024	56.0451	55.226	70.1391	66.3841	65.4486	90.295	69.2662	78.7395	51.4512	66.7615	56.1173	38.1454	74.8905	71.2275	101.403	75.5954	60.9822	63.7996	63.3625	94.9778	111.936	96.5428	47.569	53.2699	43.7792	64.3801	68.5307	72.5012	51.7815	32.7857	45.008	58.2387	59.1712	52.0899	3.835	63.6114	63.8643	76.9988	65.9877	72.9016	71.8228	69.3537	81.1536	49.1673	52.4378
ENSG00000115884	392.943	431.459	410.471	419.751	351.713	333.79	240.589	243.527	249.343	211.056	239.113	249.895	124.293	144.983	74.0576	102.756	218.439	194.477	84.0327	157.025	223.73	232.001	234.776	170.734	170.672	160.879	285.622	294.346	297.406	204.867	249.657	208.149	231.806	244.445	254.491	131.037	127.96	140.03	103.352	252.194	256.645	232.245	228.315	232.645	148.662	198.689	121.515	864.387	836.204
ENSG00000115896	NA	NA	NA	NA	NA	NA	NA	NA	NA	NA	NA	NA	NA	NA	NA	NA	NA	NA	NA	NA	NA	NA	NA	NA	NA	NA	NA	NA	NA	NA	NA	NA	NA	NA	NA	NA	NA	NA	NA	NA	NA	NA	NA	NA	NA	NA	NA	NA	NA
ENSG00000115902	28.4801	30.8424	27.4607	24.8104	25.8065	22.6388	28.5657	31.3997	27.6448	23.5905	25.0081	25.6382	7.73309	9.00499	6.55644	8.61137	30.8576	23.4585	19.6743	34.2673	24.3195	25.4992	24.9044	72.0864	50.379	55.5319	15.9953	16.9251	15.3649	7.36901	7.87358	5.18296	19.2444	19.879	23.0288	63.7697	63.7741	62.7136	12.9245	32.0006	28.8527	31.2366	23.3119	26.245	23.85	25.1605	24.5981	15.702	12.5361
ENSG00000115919	19.8927	19.8075	29.2539	38.697	42.529	35.9501	121.096	108.693	102.726	179.311	139.152	140.497	118.165	157.843	236.187	180.797	120.817	139.724	175.511	141.433	110.669	114.23	107.753	201.039	167.097	173.513	70.9845	67.6235	63.7208	80.6158	82.1057	74.9556	17.9146	15.5977	16.4976	52.0244	52.42	46.4593	27.3959	114.457	129.975	211.147	176.521	202.035	179.775	153.72	203.132	19.3252	25.2697
ENSG00000115977	8.55871	10.5465	11.3761	7.32916	8.23802	7.90458	3.61174	3.05172	3.29296	3.06166	2.63321	3.08756	2.86936	3.25454	2.60091	2.62828	4.00564	3.40623	3.9722	3.8252	3.12021	3.4282	3.56783	3.50844	5.08151	4.07681	5.54073	4.97066	5.855	6.62231	5.28794	5.36042	1.97759	1.34856	2.0334	3.48432	3.72556	2.88407	0.815856	3.98777	4.50922	7.29383	5.8219	7.40009	4.73497	4.5002	5.0774	3.50501	2.95931
ENSG00000116005	54.3714	61.9305	67.064	44.8026	51.0932	47.0108	68.2429	65.1704	66.8933	80.4687	64.3355	71.8907	22.878	34.2426	19.2035	15.8048	82.6861	89.2364	110.913	76.19	58.4097	69.1442	66.2999	68.9176	87.2087	70.3032	44.5963	43.7465	40.9714	28.8666	35.5164	24.0474	30.3431	18.982	25.8148	16.0452	17.0852	16.0456	11.6601	67.6162	76.6659	55.6722	47.1609	55.0405	73.2976	70.3165	87.701	38.075	35.3125
ENSG00000116039	NA	NA	NA	NA	NA	NA	NA	NA	NA	NA	NA	NA	NA	NA	NA	NA	NA	NA	NA	NA	NA	NA	NA	NA	NA	NA	NA	NA	NA	NA	NA	NA	NA	NA	NA	NA	NA	NA	NA	NA	NA	NA	NA	NA	NA	NA	NA	NA	NA
ENSG00000116096	28.8005	26.2228	35.1887	27.9531	25.4746	28.6553	229.405	230.502	254.383	195.187	215.879	236.678	168.324	165.303	124.525	154.239	259.932	207.078	141.391	212.675	204.32	203.898	189.223	99.044	89.0534	93.1316	111.439	120.405	124.951	84.9259	104.61	118.049	115.089	119.094	113.836	58.3132	64.5164	64.1267	165.789	210.175	201.919	235.106	228.82	225.321	176.164	173.654	154.665	34.0078	31.9319
ENSG00000116106	5.42535	4.72192	5.23492	2.50453	2.99442	2.72189	0.822884	0.945347	0.822246	1.04427	1.03543	0.884796	0.306574	0.562458	0.203995	0.0611218	1.2189	1.00689	2.22341	0.334758	1.57118	1.47988	1.32051	0.73283	0.916844	0.767789	3.40704	4.42083	4.68745	3.17126	2.08638	4.03613	0.401007	0.588485	0.770612	1.59824	1.17645	1.50038	0.0889558	0.828839	0.809528	2.10426	1.81843	1.75324	2.72899	2.93628	3.377	1.44975	1.43749
ENSG00000116120	9.24167	9.76347	14.1004	8.88082	9.26245	11.3911	25.0612	21.925	20.1871	31.3276	24.8732	24.9968	13.15	14.6269	11.3254	7.76449	28.5104	32.885	37.5775	24.8852	28.1523	32.424	29.9333	35.822	28.1151	34.023	20.937	20.6188	20.8908	15.0863	19.3521	18.3567	49.2053	38.782	44.5686	37.9551	35.9435	34.4381	19.5035	31.497	30.0711	24.7777	19.1242	24.4167	39.8801	33.6313	42.0813	26.9565	25.7004
ENSG00000116133	382.989	386.17	366.659	351.171	335.955	355.333	102.009	102.131	97.965	93.422	100.864	106.818	89.5616	92.8089	79.3468	69.4486	93.953	76.8003	60.4779	90.8141	90.3731	92.6197	86.6738	21.6804	24.2361	20.7863	162.397	147.908	166.139	62.7558	83.7688	56.1115	408.085	368.609	444.732	166.944	176.538	181.913	26.873	110.293	123.522	144.582	140.83	127.009	61.6872	67.525	55.5317	371.025	346.756
ENSG00000116141	13.2507	13.9119	14.2484	11.724	14.0771	12.1083	0.56244	0.55999	0.575628	0.589132	0.508208	0.585067	0.363208	0.383662	0.338351	0.434477	0.309443	0.298223	0.206599	0.396598	0.717424	0.454549	0.513701	1.02814	0.87323	1.05325	0.288316	0	0.091539	0.730545	0.706227	0	0.190034	0.144247	0.125533	0.142011	0.130666	0.0225006	0	0.755347	0.639381	0.741155	0.760357	0.642019	1.00227	0.785512	0.911956	6.80156	7.13964
ENSG00000116157	NA	NA	NA	NA	NA	NA	NA	NA	NA	NA	NA	NA	NA	NA	NA	NA	NA	NA	NA	NA	NA	NA	NA	NA	NA	NA	NA	NA	NA	NA	NA	NA	NA	NA	NA	NA	NA	NA	NA	NA	NA	NA	NA	NA	NA	NA	NA	NA	NA
ENSG00000116171	204.836	203.375	208.4	124.777	164.043	159.899	73.9087	69.5565	75.1815	89.0257	72.2769	76.8369	60.9216	90.5755	49.5401	35.0966	71.3276	83.3181	75.7377	64.2775	83.6818	73.3691	81.9592	76.7393	90.6032	79.3286	51.1148	52.0208	50.5835	36.7286	54.5048	47.9753	144.023	106.354	137.081	109.089	118.055	103.636	4.39215	85.1117	86.8485	51.5844	44.9898	57.2441	73.8589	66.7438	74.1966	83.352	95.8469
ENSG00000116199	22.7203	26.1273	33.7059	23.0284	25.6418	23.8996	25.9968	22.8237	25.4011	26.1921	22.1167	23.4242	14.8943	20.3621	11.0047	12.7218	32.8219	28.9141	31.0183	24.5287	23.8453	27.395	28.0458	22.3633	25.1423	22.8508	15.9119	13.8797	15.5622	16.8382	12.977	19.6445	34.5782	25.6436	34.012	35.3656	37.9084	33.4794	8.83243	25.8633	32.9945	28.9588	23.5132	31.8201	30.4289	26.9566	30.4557	13.24	13.445
ENSG00000116237	50.5361	49.9967	50.6854	44.8605	48.7325	50.3067	73.1087	71.6418	72.9452	65.6315	64.2551	72.6209	31.8292	38.8512	17.4305	19.9497	59.6067	51.879	53.6209	51.3	58.0659	60.8444	61.7142	33.7497	32.1529	32.7861	25.7851	25.7574	23.4762	25.3626	24.1229	24.9906	58.7389	53.9561	60.7206	34.4322	33.901	33.1868	22.8381	69.2813	75.7994	39.8415	39.3126	40.8566	57.9331	56.9297	58.9068	53.628	52.8897
ENSG00000116337	17.7433	15.9179	17.2531	20.6606	17.0861	16.0853	28.4675	27.1615	26.8663	23.0055	27.1822	28.6722	32.821	36.7559	24.7406	28.9531	28.2435	24.4356	20.7317	24.6806	33.7861	33.6076	33.4574	17.9505	18.2244	19.1792	23.3568	19.4852	24.2578	22.0818	14.8328	19.2181	18.0346	18.5143	19.4058	14.6186	15.8563	15.5426	9.67366	33.4917	31.1919	25.4723	26.1233	29.1425	21.9307	24.5579	17.9866	24.5837	22.7248
ENSG00000116353	14.4304	14.6695	10.6961	10.561	13.4808	12.4348	12.7811	15.6407	15.1414	13.0883	13.2065	16.1412	14.0088	14.0739	10.9489	12.933	15.951	13.2074	10.4622	6.9105	14.6546	15.2748	14.5962	19.4076	15.865	15.9018	13.591	9.91962	13.1589	14.5478	13.0747	10.4149	24.2134	25.6056	26.8198	19.9503	19.1629	22.5925	14.8055	14.4777	11.8372	6.75062	5.38233	7.15629	7.7461	11.3245	7.30443	21.099	18.4039
ENSG00000116459	NA	NA	NA	NA	NA	NA	NA	NA	NA	NA	NA	NA	NA	NA	NA	NA	NA	NA	NA	NA	NA	NA	NA	NA	NA	NA	NA	NA	NA	NA	NA	NA	NA	NA	NA	NA	NA	NA	NA	NA	NA	NA	NA	NA	NA	NA	NA	NA	NA
ENSG00000116514	27.8651	22.6835	27.7958	28.6311	28.3684	27.5372	22.5634	20.6453	20.7445	19.3818	20.6165	19.7454	5.76658	7.3159	12.7819	16.8872	18.9002	19.5603	32.6938	25.5997	20.9539	19.7405	18.3296	36.5838	37.03	39.3756	29.3305	29.3975	30.3058	43.0266	40.439	58.0797	17.3114	16.2691	18.796	62.7367	71.3739	76.6011	5.04713	23.4345	20.7306	77.5125	79.5566	74.3112	65.7717	57.5574	65.3581	19.7413	15.9573
ENSG00000116539	20.0872	18.5372	19.3165	15.4328	17.9144	17.409	11.559	9.93423	10.2326	10.9664	9.32696	10.0816	3.58505	4.97268	4.33432	3.1336	14.8174	16.8301	18.6181	11.5006	11.3665	12.254	11.7192	16.1047	18.8703	13.2688	15.2512	14.629	13.2042	27.4233	23.6299	27.3766	8.68983	6.41378	9.31692	12.0902	12.4748	10.54	0.423148	14.5238	14.527	15.9462	11.0244	14.6243	16.8036	14.6015	19.4499	6.71234	5.81512
ENSG00000116649	47.2015	49.8799	45.0035	60.7619	52.2746	62.4067	101.795	95.0439	92.092	72.9395	89.6249	95.5841	157.053	124.528	151.618	139.186	87.042	74.3533	65.5977	126.77	81.1501	85.4232	76.229	50.4397	37.8516	50.8055	21.6791	29.1153	25.8787	26.6873	28.5938	16.9827	47.7845	61.272	47.5186	28.2444	23.018	31.0701	166.637	106.878	103.549	68.6306	63.1911	61.4846	95.2145	102.346	78.611	246.541	226.399
ENSG00000116675	2.59165	1.95159	3.16179	2.58042	2.07024	2.38608	2.94814	2.58997	3.92677	2.74693	3.0281	3.3654	0.498094	0.683065	0.618674	0.529628	3.58351	4.18064	5.14707	3.80719	2.85407	3.72035	3.56508	3.80168	2.76502	3.18424	3.72796	4.16381	3.23599	3.05326	5.16535	4.37169	1.30304	0.967107	1.63806	1.40653	1.3539	1.54284	0	5.38649	4.84345	9.17842	5.38746	7.18171	5.97087	5.64264	5.94387	1.19342	1.07792
ENSG00000116704	11.8328	15.1906	16.5731	10.7935	10.6683	9.81379	6.87651	6.31244	6.48871	6.79419	5.24247	5.55934	3.29375	4.62245	2.85004	2.63717	5.90306	6.63718	7.0314	5.84618	5.49788	5.61184	6.25632	9.09337	7.27636	7.01564	7.37503	7.70076	6.79972	9.59242	9.79801	13.1299	2.51289	1.7094	2.31555	2.38068	1.51069	1.56084	0.502608	5.82921	7.80138	8.8512	6.59311	8.87446	7.42917	7.65453	9.00451	9.17418	9.82583
ENSG00000116711	6.3326	7.20803	8.55781	4.25211	5.77232	6.27226	58.154	47.3717	47.3245	92.5796	64.5897	67.7506	47.592	90.7329	50.398	42.411	28.0896	30.3159	29.865	30.3296	90.561	88.4578	83.927	56.1251	48.903	50.7434	41.9849	46.722	37.9615	69.1051	69.1571	68.3791	36.1546	23.4526	34.292	49.7539	47.8508	44.2771	3.34176	75.235	110.059	36.0059	32.1468	37.4047	91.4225	74.1651	97.8354	7.81693	7.08615
ENSG00000116745	NA	NA	NA	NA	NA	NA	NA	NA	NA	NA	NA	NA	NA	NA	NA	NA	NA	NA	NA	NA	NA	NA	NA	NA	NA	NA	NA	NA	NA	NA	NA	NA	NA	NA	NA	NA	NA	NA	NA	NA	NA	NA	NA	NA	NA	NA	NA	NA	NA
ENSG00000116748	NA	NA	NA	NA	NA	NA	NA	NA	NA	NA	NA	NA	NA	NA	NA	NA	NA	NA	NA	NA	NA	NA	NA	NA	NA	NA	NA	NA	NA	NA	NA	NA	NA	NA	NA	NA	NA	NA	NA	NA	NA	NA	NA	NA	NA	NA	NA	NA	NA
ENSG00000116761	4.78214	5.2283	5.15676	4.0467	4.10653	4.89232	3.3433	3.18603	2.27518	4.54069	3.65478	4.64198	6.86126	6.46948	5.55164	2.62643	3.42942	5.25807	6.86894	3.59617	4.57127	5.36467	4.72858	6.62947	5.14995	5.71575	2.67656	3.44139	4.79575	8.51689	4.26916	7.22641	10.3388	8.13848	9.96854	62.9537	55.0283	54.4067	1.27415	3.42457	4.27919	6.92411	6.51153	8.33279	3.90886	3.61786	4.9793	4.15309	4.15755
ENSG00000116771	1.42977	0.766283	1.00007	0.565051	0.392888	1.00145	9.20565	8.57307	9.91064	9.42959	9.48662	9.60138	6.43315	8.05818	2.51596	2.88973	9.66423	8.10646	4.66	5.84901	10.2609	10.5907	11.3438	7.33372	5.21048	5.3162	4.89525	3.16082	6.88243	9.77815	12.2534	2.76552	3.62692	3.29532	2.67308	1.14985	0.906852	1.44447	6.21707	11.6641	13.3916	3.68248	4.72735	3.93155	7.7974	8.30724	7.65626	1.19203	1.13648
ENSG00000116783	NA	NA	NA	NA	NA	NA	NA	NA	NA	NA	NA	NA	NA	NA	NA	NA	NA	NA	NA	NA	NA	NA	NA	NA	NA	NA	NA	NA	NA	NA	NA	NA	NA	NA	NA	NA	NA	NA	NA	NA	NA	NA	NA	NA	NA	NA	NA	NA	NA
ENSG00000116791	62.1877	50.8234	62.908	44.9282	50.2876	51.5253	121.783	95.3661	109.821	132.603	105.715	109.186	90.7889	100.226	84.7524	57.2349	143.376	155.036	229.771	172.348	105.166	115.759	118.089	81.7826	119.387	98.2248	198.634	216.536	189.612	152.967	146.501	185.835	199.694	113.867	169.066	82.1408	91.9345	82.5168	4.78728	129.927	128.347	172.722	158.113	189.393	143.536	132.42	161.783	48.0607	50.1851
ENSG00000116882	NA	NA	NA	NA	NA	NA	NA	NA	NA	NA	NA	NA	NA	NA	NA	NA	NA	NA	NA	NA	NA	NA	NA	NA	NA	NA	NA	NA	NA	NA	NA	NA	NA	NA	NA	NA	NA	NA	NA	NA	NA	NA	NA	NA	NA	NA	NA	NA	NA
ENSG00000116906	32.5728	36.2946	41.3008	30.4605	34.1484	31.8403	62.1367	62.0894	56.451	75.5273	61.6447	66.7183	36.649	44.0556	40.1974	28.1226	70.6799	70.3404	85.2768	89.9147	61.2676	58.4914	56.6414	73.3546	64.2232	62.5198	37.8124	42.598	33.441	31.4063	38.0537	29.9786	51.7776	42.9687	49.936	41.7249	43.3954	34.6792	18.8574	65.7349	63.1461	49.5257	40.7126	43.0024	62.5184	57.8033	76.0262	32.5488	29.0344
ENSG00000116981	NA	NA	NA	NA	NA	NA	NA	NA	NA	NA	NA	NA	NA	NA	NA	NA	NA	NA	NA	NA	NA	NA	NA	NA	NA	NA	NA	NA	NA	NA	NA	NA	NA	NA	NA	NA	NA	NA	NA	NA	NA	NA	NA	NA	NA	NA	NA	NA	NA
[truncated: 2,480 more rows]
[truncated: 31 more columns]

## Sheet: HAM Media Composition & Uptake
Composition of HAM and specific substrate uptake rates
[truncated: 46 more rows]

## Sheet: Essential_Tasks_iNHBE
	ID	DESCRIPTION	SHOULD FAIL	IN	IN LB	IN UB	OUT	OUT LB	OUT UB	EQU	EQU LB	EQU UB	CHANGED RXN	CHANGED LB	CHANGED UB	PRINT FLUX	COMMENTS	REFERENCES	EXPLANATIONS
[truncated: 153 more rows]

[truncated: 5 more sheets: Essential_Taks_iNHBECov2, Over-represented Pathways, Subsystems Human GEM, DP Reactions, PPIN Reactions]
